# Supplementary material for: Single-cell analysis reveals cellular heterogeneity and limits of marker-based assessment in retinal ganglion cell-enriched organoid cultures
Source: Mol Med. 2026 Apr 30;32:103. doi: 10.1186/s10020-026-01488-3 (PMC13339495; doi:10.1186/s10020-026-01488-3)
Supplement: Supplementary file 2 — Supplementary Material 2. [file 10020_2026_1488_MOESM2_ESM.xlsx]

## Sheet: 1
p_val	avg_log2FC	pct.1	pct.2	p_val_adj	cluster	gene	hgnc_symbol
0	3.79116	0.924	0.144	0	1	ENSG00000120068	HOXB8
0	3.27412	0.84	0.132	0	1	ENSG00000108511	HOXB6
0	3.63564	0.805	0.107	0	1	ENSG00000120075	HOXB5
0	2.00644	0.898	0.201	0	1	ENSG00000120093	HOXB3
0	2.26049	0.792	0.18	0	1	ENSG00000033122	LRRC7
0	2.55022	0.795	0.184	0	1	ENSG00000140538	NTRK3
0	1.89434	0.779	0.174	0	1	ENSG00000182742	HOXB4
0	3.34722	0.649	0.073	0	1	ENSG00000162552	WNT4
0	2.37807	0.736	0.161	0	1	ENSG00000173917	HOXB2
0	2.34121	0.832	0.267	0	1	ENSG00000101958	GLRA2
0	3.72728	0.654	0.106	0	1	ENSG00000198353	HOXC4
0	3.84415	0.609	0.074	0	1	ENSG00000260027	HOXB7
0	2.77643	0.652	0.122	0	1	ENSG00000176165	FOXG1
0	1.79505	0.949	0.438	0	1	ENSG00000120251	GRIA2
0	2.92594	0.884	0.384	0	1	ENSG00000167081	PBX3
0	1.37306	0.989	0.503	0	1	ENSG00000170091	NSG2
0	2.18578	0.767	0.281	0	1	ENSG00000148123	PLPPR1
0	2.00529	0.743	0.262	0	1	ENSG00000074211	PPP2R2C
0	1.25604	0.908	0.435	0	1	ENSG00000277586	NEFL
0	1.94784	0.877	0.406	0	1	ENSG00000152932	RAB3C
0	2.00979	0.851	0.381	0	1	ENSG00000079102	RUNX1T1
0	2.91567	0.875	0.406	0	1	ENSG00000114861	FOXP1
0	3.16001	0.559	0.106	0	1	ENSG00000170689	HOXB9
0	1.16026	0.902	0.451	0	1	ENSG00000104722	NEFM
0	1.70752	0.666	0.221	0	1	ENSG00000116254	CHD5
0	2.27384	0.831	0.386	0	1	ENSG00000134138	MEIS2
0	2.71247	0.509	0.065	0	1	ENSG00000157103	SLC6A1
0	1.7538	0.773	0.331	0	1	ENSG00000126950	TMEM35A
0	1.57063	0.885	0.452	0	1	ENSG00000172348	RCAN2
0	2.73505	0.48	0.054	0	1	ENSG00000172995	ARPP21
0	2.46881	0.82	0.402	0	1	ENSG00000091656	ZFHX4
0	1.20193	0.768	0.354	0	1	ENSG00000019505	SYT13
0	1.63398	0.727	0.314	0	1	ENSG00000197959	DNM3
0	2.90898	0.529	0.12	0	1	ENSG00000184828	ZBTB7C
0	1.30507	0.836	0.43	0	1	ENSG00000105649	RAB3A
0	1.9901	0.812	0.409	0	1	ENSG00000182463	TSHZ2
0	2.04411	0.594	0.191	0	1	ENSG00000136367	ZFHX2
0	2.99836	0.498	0.097	0	1	ENSG00000198797	BRINP2
0	1.52001	0.965	0.568	0	1	ENSG00000120875	DUSP4
0	2.13004	0.683	0.287	0	1	ENSG00000144339	TMEFF2
0	0.924869	0.895	0.5	0	1	ENSG00000169783	LINGO1
0	1.71411	0.801	0.407	0	1	ENSG00000139910	NOVA1
0	2.06693	0.826	0.432	0	1	ENSG00000171617	ENC1
0	2.23183	0.673	0.281	0	1	ENSG00000120833	SOCS2
0	1.06649	0.867	0.475	0	1	ENSG00000087258	GNAO1
0	2.25964	0.651	0.262	0	1	ENSG00000171843	MLLT3
0	1.35645	0.813	0.426	0	1	ENSG00000129682	FGF13
0	1.35392	0.859	0.473	0	1	ENSG00000110076	NRXN2
0	2.63231	0.437	0.051	0	1	ENSG00000101438	SLC32A1
0	0.927166	0.983	0.598	0	1	ENSG00000168824	NSG1
0	1.73385	0.923	0.539	0	1	ENSG00000140836	ZFHX3
0	2.9394	0.466	0.083	0	1	ENSG00000198914	POU3F3
0	1.50203	0.69	0.307	0	1	ENSG00000178233	TMEM151B
0	1.75948	0.785	0.405	0	1	ENSG00000186310	NAP1L3
0	2.52423	0.557	0.179	0	1	ENSG00000180611	MB21D2
0	2.61403	0.431	0.056	0	1	ENSG00000136750	GAD2
0	1.84026	0.651	0.276	0	1	ENSG00000179981	TSHZ1
0	5.63432	0.389	0.015	0	1	ENSG00000178172	SPINK6
0	1.78318	0.621	0.247	0	1	ENSG00000165379	LRFN5
0	1.42198	0.853	0.48	0	1	ENSG00000165434	PGM2L1
0	1.57954	0.659	0.288	0	1	ENSG00000099365	STX1B
0	1.63339	0.698	0.327	0	1	ENSG00000156475	PPP2R2B
0	0.954647	0.801	0.431	0	1	ENSG00000130287	NCAN
0	2.00205	0.602	0.232	0	1	ENSG00000118946	PCDH17
0	1.66355	0.771	0.403	0	1	ENSG00000166402	TUB
0	2.69055	0.429	0.064	0	1	ENSG00000273079	GRIN2B
0	1.12304	0.984	0.619	0	1	ENSG00000186868	MAPT
0	2.4232	0.536	0.175	0	1	ENSG00000198673	TAFA2
0	2.53563	0.473	0.113	0	1	ENSG00000166862	CACNG2
0	1.99229	0.553	0.194	0	1	ENSG00000182667	NTM
0	1.38149	0.853	0.494	0	1	ENSG00000149557	FEZ1
0	1.0313	0.945	0.587	0	1	ENSG00000116852	KIF21B
0	1.41719	0.755	0.397	0	1	ENSG00000067840	PDZD4
0	1.10258	0.814	0.456	0	1	ENSG00000125966	MMP24
0	1.81971	0.55	0.193	0	1	ENSG00000110786	PTPN5
0	3.15624	0.399	0.043	0	1	ENSG00000163032	VSNL1
0	3.14319	0.392	0.037	0	1	ENSG00000006377	DLX6
0	1.14461	0.893	0.539	0	1	ENSG00000132639	SNAP25
0	2.39771	0.607	0.256	0	1	ENSG00000106689	LHX2
0	1.46848	0.949	0.6	0	1	ENSG00000106537	TSPAN13
0	1.23908	0.899	0.553	0	1	ENSG00000151150	ANK3
0	1.59965	0.642	0.297	0	1	ENSG00000168772	CXXC4
0	1.30862	0.891	0.546	0	1	ENSG00000105088	OLFM2
0	1.17568	0.702	0.359	0	1	ENSG00000157168	NRG1
0	1.44351	0.972	0.631	0	1	ENSG00000176749	CDK5R1
0	1.23923	0.975	0.634	0	1	ENSG00000100167	SEPTIN3
0	1.38496	0.644	0.306	0	1	ENSG00000135439	AGAP2
0	1.84955	0.569	0.231	0	1	ENSG00000146006	LRRTM2
0	1.35755	0.635	0.298	0	1	ENSG00000011332	DPF1
0	1.32324	0.605	0.268	0	1	ENSG00000134121	CHL1
0	0.896681	0.971	0.636	0	1	ENSG00000196361	ELAVL3
0	1.33263	0.685	0.353	0	1	ENSG00000112137	PHACTR1
0	1.80211	0.761	0.429	0	1	ENSG00000197121	PGAP1
0	1.70839	0.524	0.193	0	1	ENSG00000164604	GPR85
0	0.885592	0.879	0.549	0	1	ENSG00000130558	OLFM1
0	1.31193	0.768	0.444	0	1	ENSG00000078687	TNRC6C
0	0.988764	0.87	0.547	0	1	ENSG00000128872	TMOD2
0	1.30296	0.637	0.316	0	1	ENSG00000176641	RNF152
0	1.65674	0.613	0.292	0	1	ENSG00000121297	TSHZ3
0	1.15759	0.644	0.325	0	1	ENSG00000068615	REEP1
0	1.40045	0.645	0.327	0	1	ENSG00000145632	PLK2
0	0.415337	0.976	0.658	0	1	ENSG00000172020	GAP43
0	1.37239	0.727	0.41	0	1	ENSG00000154639	CXADR
0	1.24499	0.711	0.394	0	1	ENSG00000163888	CAMK2N2
0	1.01033	0.837	0.52	0	1	ENSG00000077264	PAK3
0	1.12489	0.867	0.55	0	1	DEPRECATED-ENSG00000176788
0	0.868871	0.834	0.518	0	1	ENSG00000101210	EEF1A2
0	1.6822	0.549	0.234	0	1	ENSG00000148082	SHC3
0	1.09875	0.714	0.4	0	1	ENSG00000157064	NMNAT2
0	2.03429	0.504	0.192	0	1	ENSG00000124191	TOX2
0	0.428242	0.945	0.633	0	1	ENSG00000179915	NRXN1
0	2.82038	0.351	0.04	0	1	ENSG00000105880	DLX5
0	1.50668	0.61	0.3	0	1	ENSG00000133985	TTC9
0	1.41304	0.587	0.278	0	1	ENSG00000165194	PCDH19
0	1.68436	0.558	0.25	0	1	ENSG00000139973	SYT16
0	1.56345	0.537	0.229	0	1	ENSG00000138944	SHISAL1
0	3.56876	0.353	0.045	0	1	ENSG00000132975	GPR12
0	0.888059	0.882	0.575	0	1	ENSG00000187957	DNER
0	2.22734	0.417	0.11	0	1	ENSG00000156395	SORCS3
0	0.939661	0.945	0.638	0	1	ENSG00000186469	GNG2
0	1.42771	0.934	0.628	0	1	ENSG00000005249	PRKAR2B
0	1.37975	0.541	0.236	0	1	ENSG00000175497	DPP10
0	1.18722	0.907	0.602	0	1	ENSG00000170921	TANC2
0	1.04926	0.602	0.297	0	1	ENSG00000136531	SCN2A
0	0.892962	0.76	0.455	0	1	ENSG00000161082	CELF5
0	1.95261	0.453	0.149	0	1	ENSG00000173210	ABLIM3
0	1.1849	0.796	0.492	0	1	ENSG00000152217	SETBP1
0	1.42019	0.605	0.301	0	1	ENSG00000078725	BRINP1
0	0.722773	0.74	0.437	0	1	ENSG00000153253	SCN3A
0	0.808487	0.949	0.646	0	1	ENSG00000184702	SEPTIN5
0	1.53827	0.519	0.217	0	1	ENSG00000110436	SLC1A2
0	2.27647	0.401	0.099	0	1	ENSG00000184271	POU6F1
0	1.03792	0.868	0.566	0	1	ENSG00000156298	TSPAN7
0	1.35529	0.605	0.304	0	1	ENSG00000101098	RIMS4
0	0.647444	0.829	0.528	0	1	ENSG00000105696	TMEM59L
0	1.03889	0.643	0.343	0	1	DEPRECATED-ENSG00000068615
0	1.5884	0.569	0.269	0	1	ENSG00000143590	EFNA3
0	1.94025	0.45	0.152	0	1	ENSG00000172461	FUT9
0	0.724075	0.953	0.656	0	1	ENSG00000154917	RAB6B
0	2.77118	0.342	0.047	0	1	ENSG00000196277	GRM7
0	2.38565	0.374	0.079	0	1	ENSG00000198739	LRRTM3
0	1.07799	0.783	0.489	0	1	ENSG00000168243	GNG4
0	0.858981	0.795	0.501	0	1	ENSG00000065609	SNAP91
0	0.655565	0.883	0.589	0	1	ENSG00000015592	STMN4
0	2.27373	0.419	0.125	0	1	ENSG00000110675	ELMOD1
0	1.0051	0.914	0.621	0	1	ENSG00000182916	TCEAL7
0	1.4204	0.731	0.438	0	1	ENSG00000164742	ADCY1
0	0.928474	0.682	0.39	0	1	ENSG00000008056	SYN1
0	1.20427	0.587	0.296	0	1	ENSG00000135144	DTX1
0	1.12365	0.563	0.272	0	1	ENSG00000021645	NRXN3
0	1.88564	0.432	0.143	0	1	ENSG00000116983	HPCAL4
0	1.4192	0.933	0.644	0	1	ENSG00000133083	DCLK1
0	0.796443	0.835	0.547	0	1	ENSG00000166257	SCN3B
0	1.31036	0.551	0.264	0	1	ENSG00000166922	SCG5
0	2.59713	0.359	0.072	0	1	ENSG00000185666	SYN3
0	1.21433	0.947	0.66	0	1	ENSG00000137343	ATAT1
0	1.12384	0.652	0.366	0	1	ENSG00000188573	FBLL1
0	1.1754	0.795	0.509	0	1	ENSG00000174469	CNTNAP2
0	1.15559	0.828	0.542	0	1	ENSG00000145284	SCD5
0	0.713081	0.818	0.532	0	1	ENSG00000169258	GPRIN1
0	1.75782	0.462	0.178	0	1	ENSG00000050030	NEXMIF
0	1.40272	0.477	0.194	0	1	ENSG00000198598	MMP17
0	1.17078	0.567	0.284	0	1	ENSG00000198932	GPRASP1
0	2.04821	0.403	0.121	0	1	ENSG00000065413	ANKRD44
0	1.15265	0.769	0.487	0	1	ENSG00000198689	SLC9A6
0	2.26749	0.401	0.12	0	1	ENSG00000155849	ELMO1
0	0.968665	0.613	0.332	0	1	ENSG00000155093	PTPRN2
0	2.41049	0.351	0.07	0	1	ENSG00000120907	ADRA1A
0	1.66468	0.462	0.182	0	1	ENSG00000143502	SUSD4
0	0.903804	0.654	0.374	0	1	ENSG00000077080	ACTL6B
0	1.02532	0.627	0.347	0	1	ENSG00000092051	JPH4
0	0.941194	0.672	0.392	0	1	ENSG00000129355	CDKN2D
0	1.13762	0.555	0.275	0	1	ENSG00000174460	ZCCHC12
0	1.36455	0.606	0.326	0	1	ENSG00000113532	ST8SIA4
0	0.997926	0.664	0.385	0	1	ENSG00000142549	IGLON5
0	0.681673	0.851	0.573	0	1	ENSG00000159164	SV2A
0	1.2649	0.533	0.255	0	1	ENSG00000119283	TRIM67
0	1.2309	0.512	0.234	0	1	ENSG00000184305	CCSER1
0	1.97918	0.429	0.151	0	1	ENSG00000171004	HS6ST2
0	1.26334	0.556	0.279	0	1	ENSG00000118432	CNR1
0	1.05124	0.995	0.718	0	1	ENSG00000139970	RTN1
0	0.968185	0.694	0.417	0	1	ENSG00000125170	DOK4
0	1.3904	0.459	0.183	0	1	ENSG00000181790	ADGRB1
0	3.55237	0.324	0.048	0	1	ENSG00000139874	SSTR1
0	1.6125	0.788	0.513	0	1	ENSG00000174136	RGMB
0	2.24473	0.394	0.119	0	1	ENSG00000253457	SMIM18
0	1.34227	0.74	0.465	0	1	ENSG00000102900	NUP93
0	0.99844	0.973	0.699	0	1	ENSG00000084731	KIF3C
0	1.48456	0.497	0.224	0	1	ENSG00000184672	RALYL
0	1.28315	0.511	0.238	0	1	ENSG00000165617	DACT1
0	0.853455	0.885	0.612	0	1	ENSG00000158164	TMSB15A
0	1.40912	0.982	0.71	0	1	ENSG00000188322	SBK1
0	3.0625	0.298	0.026	0	1	DEPRECATED-ENSG00000168959
0	0.456826	0.947	0.675	0	1	ENSG00000159409	CELF3
0	0.843223	0.884	0.613	0	1	ENSG00000068366	ACSL4
0	0.675109	0.599	0.328	0	1	ENSG00000162374	ELAVL4
0	1.1643	0.649	0.379	0	1	ENSG00000144218	AFF3
0	1.12427	0.668	0.398	0	1	ENSG00000170500	LONRF2
0	0.767076	0.842	0.572	0	1	ENSG00000167654	ATCAY
0	1.57395	0.491	0.223	0	1	ENSG00000136040	PLXNC1
0	0.695559	0.766	0.499	0	1	ENSG00000105613	MAST1
0	1.18291	0.954	0.687	0	1	ENSG00000054793	ATP9A
0	2.44151	0.337	0.071	0	1	ENSG00000183654	MARCHF11
0	1.02581	0.668	0.402	0	1	ENSG00000136828	RALGPS1
0	1.10237	0.592	0.326	0	1	ENSG00000131242	RAB11FIP4
0	1.02273	0.699	0.433	0	1	ENSG00000243156	MICAL3
0	1.72715	0.448	0.183	0	1	ENSG00000184156	KCNQ3
0	1.08873	0.94	0.675	0	1	ENSG00000071575	TRIB2
0	0.666642	0.854	0.591	0	1	ENSG00000205336	ADGRG1
0	3.05091	0.288	0.025	0	1	ENSG00000168959	GRM5
0	0.891628	0.551	0.289	0	1	ENSG00000155511	GRIA1
0	1.17714	0.62	0.358	0	1	ENSG00000135090	TAOK3
0	0.98124	0.718	0.456	0	1	ENSG00000066032	CTNNA2
0	0.902273	0.677	0.416	0	1	ENSG00000158258	CLSTN2
0	0.78105	0.794	0.533	0	1	ENSG00000170873	MTSS1
0	1.13142	0.647	0.386	0	1	ENSG00000175395	ZNF25
0	1.00337	0.827	0.566	0	1	ENSG00000174871	CNIH2
0	1.21517	0.589	0.328	0	1	ENSG00000105520	PLPPR2
0	1.27909	0.512	0.252	0	1	ENSG00000158856	DMTN
0	2.30503	0.362	0.103	0	1	DEPRECATED-ENSG00000146006
0	1.26027	0.548	0.29	0	1	ENSG00000215218	UBE2QL1
0	1.35494	0.412	0.154	0	1	ENSG00000006128	TAC1
0	1.4401	0.437	0.179	0	1	ENSG00000136099	PCDH8
0	1.68924	0.413	0.156	0	1	ENSG00000183715	OPCML
0	1.08733	0.943	0.686	0	1	ENSG00000160469	BRSK1
0	1.15319	0.682	0.426	0	1	ENSG00000186106	ANKRD46
0	1.4693	0.462	0.206	0	1	ENSG00000154118	JPH3
0	0.705882	0.674	0.419	0	1	ENSG00000183023	SLC8A1
0	1.01905	0.67	0.415	0	1	ENSG00000198853	RUSC2
0	3.59334	0.335	0.08	0	1	ENSG00000066248	NGEF
0	1.1639	0.475	0.22	0	1	DEPRECATED-ENSG00000102290
0	1.67751	0.407	0.153	0	1	ENSG00000114279	FGF12
0	1.069	0.654	0.4	0	1	ENSG00000188191	PRKAR1B
0	2.51882	0.312	0.058	0	1	ENSG00000166897	ELFN2
0	1.24386	0.499	0.245	0	1	ENSG00000011677	GABRA3
0	2.51361	0.315	0.062	0	1	ENSG00000072657	TRHDE
0	1.23984	0.655	0.402	0	1	ENSG00000133424	LARGE1
0	1.0323	0.708	0.455	0	1	ENSG00000130224	LRCH2
0	2.35356	0.359	0.107	0	1	ENSG00000153823	PID1
0	1.10371	0.77	0.518	0	1	ENSG00000156650	KAT6B
0	1.22452	0.696	0.444	0	1	ENSG00000106829	TLE4
0	1.02913	0.691	0.439	0	1	ENSG00000155966	AFF2
0	1.01309	0.463	0.212	0	1	ENSG00000187323	DCC
0	2.05101	0.399	0.15	0	1	ENSG00000003096	KLHL13
0	2.15758	0.351	0.102	0	1	ENSG00000188674	C2orf80
0	0.984658	0.657	0.409	0	1	ENSG00000004777	ARHGAP33
0	1.06538	0.724	0.476	0	1	ENSG00000101745	ANKRD12
0	1.17267	0.562	0.315	0	1	ENSG00000006432	MAP3K9
0	0.929933	0.678	0.431	0	1	ENSG00000124194	GDAP1L1
0	0.815791	0.922	0.675	0	1	ENSG00000189367	KIAA0408
0	1.09926	0.515	0.268	0	1	ENSG00000142235	LMTK3
0	0.915143	0.608	0.363	0	1	ENSG00000105605	CACNG7
0	0.858088	0.583	0.338	0	1	ENSG00000127561	SYNGR3
0	0.822087	0.71	0.465	0	1	ENSG00000108960	MMD
0	1.37376	0.53	0.286	0	1	ENSG00000143061	IGSF3
0	1.41106	0.986	0.742	0	1	ENSG00000171033	PKIA
0	1.19587	0.794	0.552	0	1	ENSG00000189060	H1-0
0	1.0134	0.806	0.565	0	1	ENSG00000131409	LRRC4B
0	1.08736	0.883	0.642	0	1	ENSG00000112290	WASF1
0	0.461971	0.854	0.613	0	1	ENSG00000155980	KIF5A
0	1.29381	0.573	0.332	0	1	ENSG00000146938	NLGN4X
0	1.08461	0.928	0.688	0	1	ENSG00000166619	BLCAP
0	1.04925	0.634	0.394	0	1	ENSG00000143067	ZNF697
0	1.75769	0.415	0.175	0	1	ENSG00000115756	HPCAL1
0	1.14732	0.557	0.318	0	1	ENSG00000141639	MAPK4
0	1.72529	0.395	0.156	0	1	ENSG00000067798	NAV3
0	1.40449	0.461	0.222	0	1	ENSG00000125848	FLRT3
0	0.742047	0.769	0.53	0	1	ENSG00000162545	CAMK2N1
0	1.08068	0.545	0.307	0	1	ENSG00000132849	PATJ
0	1.09359	0.824	0.586	0	1	ENSG00000033867	SLC4A7
0	0.962872	0.88	0.642	0	1	ENSG00000134982	APC
0	1.02573	0.703	0.465	0	1	ENSG00000009413	REV3L
0	1.07987	0.91	0.673	0	1	ENSG00000187189	TSPYL4
0	0.990878	0.872	0.635	0	1	ENSG00000072071	ADGRL1
0	0.762274	0.747	0.511	0	1	ENSG00000172201	ID4
0	1.57526	0.368	0.132	0	1	ENSG00000176884	GRIN1
0	0.844897	0.712	0.476	0	1	ENSG00000187601	MAGEH1
0	1.64743	0.418	0.183	0	1	ENSG00000109738	GLRB
0	1.00624	0.615	0.38	0	1	ENSG00000261115	TMEM178B
0	0.851509	0.635	0.4	0	1	ENSG00000184545	DUSP8
0	0.923417	0.723	0.488	0	1	ENSG00000140557	ST8SIA2
0	1.09902	0.581	0.347	0	1	ENSG00000005810	MYCBP2
0	0.867375	0.682	0.449	0	1	ENSG00000085433	WDR47
0	1.48665	0.446	0.213	0	1	ENSG00000185274	GALNT17
0	1.22584	0.456	0.223	0	1	ENSG00000174521	TTC9B
0	1.69804	0.384	0.153	0	1	ENSG00000185737	NRG3
0	1.1005	0.628	0.397	0	1	ENSG00000175087	PDIK1L
0	0.983142	0.769	0.538	0	1	ENSG00000075945	KIFAP3
0	1.05483	0.425	0.194	0	1	ENSG00000150672	DLG2
0	0.994744	0.724	0.494	0	1	ENSG00000113448	PDE4D
0	1.00481	0.549	0.32	0	1	ENSG00000116675	DNAJC6
0	0.909952	0.687	0.458	0	1	ENSG00000169750	RAC3
0	2.0419	0.374	0.145	0	1	ENSG00000111907	TPD52L1
0	1.32482	0.435	0.206	0	1	ENSG00000213023	SYT3
0	0.816354	0.925	0.697	0	1	ENSG00000166974	MAPRE2
0	0.863934	0.655	0.427	0	1	ENSG00000134030	CTIF
0	0.806084	0.738	0.51	0	1	ENSG00000091972	CD200
0	1.46658	0.471	0.243	0	1	ENSG00000146950	SHROOM2
0	0.632234	0.643	0.416	0	1	ENSG00000156453	PCDH1
0	0.990173	0.532	0.305	0	1	ENSG00000185046	ANKS1B
0	1.22565	0.809	0.583	0	1	ENSG00000151458	ANKRD50
0	0.448398	0.856	0.63	0	1	ENSG00000075340	ADD2
0	0.789099	0.88	0.654	0	1	ENSG00000166206	GABRB3
0	2.85895	0.269	0.044	0	1	ENSG00000004848	ARX
0	0.982887	0.922	0.698	0	1	ENSG00000108175	ZMIZ1
0	0.76883	0.857	0.633	0	1	ENSG00000084764	MAPRE3
0	0.636216	0.886	0.662	0	1	ENSG00000049759	NEDD4L
0	0.865851	0.698	0.474	0	1	ENSG00000128266	GNAZ
0	1.14759	0.578	0.354	0	1	ENSG00000219438	TAFA5
0	0.702339	0.942	0.718	0	1	ENSG00000102109	PCSK1N
0	0.872422	0.721	0.498	0	1	ENSG00000122778	KIAA1549
0	1.93056	0.343	0.121	0	1	ENSG00000168675	LDLRAD4
0	2.0448	0.317	0.095	0	1	ENSG00000148948	LRRC4C
0	1.1641	0.59	0.368	0	1	ENSG00000155893	PXYLP1
0	0.723953	0.617	0.395	0	1	ENSG00000260230	FRRS1L
0	1.08675	0.924	0.703	0	1	ENSG00000242265	PEG10
0	0.82358	0.678	0.457	0	1	ENSG00000097021	ACOT7
0	1.24751	0.419	0.198	0	1	ENSG00000197106	SLC6A17
0	0.668742	0.735	0.514	0	1	ENSG00000162706	CADM3
0	0.777423	0.699	0.478	0	1	ENSG00000167642	SPINT2
0	0.904845	0.532	0.312	0	1	ENSG00000176956	LY6H
0	1.59746	0.328	0.109	0	1	ENSG00000237515	SHISA9
0	0.981473	0.718	0.499	0	1	ENSG00000106780	MEGF9
0	1.37758	0.46	0.242	0	1	ENSG00000162849	KIF26B
0	2.83402	0.257	0.039	0	1	ENSG00000205856	C22orf42
0	0.739233	0.957	0.739	0	1	ENSG00000157851	DPYSL5
0	1.06301	0.654	0.437	0	1	ENSG00000181191	PJA1
0	2.04371	0.304	0.087	0	1	ENSG00000145934	TENM2
0	1.5176	0.33	0.114	0	1	ENSG00000113327	GABRG2
0	1.10952	0.543	0.327	0	1	ENSG00000111670	GNPTAB
0	1.55606	0.415	0.199	0	1	ENSG00000176595	KBTBD11
0	1.33211	0.47	0.254	0	1	ENSG00000074590	NUAK1
0	0.83763	0.726	0.51	0	1	ENSG00000034053	APBA2
0	1.2442	0.46	0.245	0	1	ENSG00000107282	APBA1
0	0.790149	0.621	0.406	0	1	ENSG00000143494	VASH2
0	1.09164	0.736	0.521	0	1	ENSG00000066382	MPPED2
0	1.01121	0.704	0.489	0	1	ENSG00000105379	ETFB
0	0.947601	0.562	0.348	0	1	ENSG00000146267	FAXC
0	1.37068	0.468	0.254	0	1	ENSG00000170837	GPR27
0	1.04526	0.457	0.243	0	1	ENSG00000162105	SHANK2
0	2.77331	0.268	0.054	0	1	ENSG00000198133	TMEM229B
0	1.19898	0.586	0.372	0	1	ENSG00000137449	CPEB2
0	1.19353	0.999	0.785	0	1	ENSG00000077279	DCX
0	0.991441	0.631	0.418	0	1	ENSG00000186174	BCL9L
0	1.06105	0.711	0.498	0	1	ENSG00000132434	LANCL2
0	0.692128	0.715	0.502	0	1	ENSG00000130226	DPP6
0	0.86236	0.696	0.483	0	1	ENSG00000141576	RNF157
0	2.99374	0.254	0.042	0	1	ENSG00000188848	BEND4
0	1.16296	0.563	0.351	0	1	ENSG00000112406	HECA
0	0.827417	0.73	0.518	0	1	ENSG00000088367	EPB41L1
0	0.762356	0.648	0.437	0	1	ENSG00000197535	MYO5A
0	0.714805	0.614	0.403	0	1	ENSG00000159784	FAM131B
0	1.0265	0.483	0.272	0	1	ENSG00000177875	CCDC184
0	1.1017	0.465	0.255	0	1	ENSG00000188766	SPRED3
0	0.819824	0.734	0.524	0	1	ENSG00000096092	TMEM14A
0	0.920171	0.789	0.58	0	1	ENSG00000196814	MVB12B
0	1.32191	0.456	0.247	0	1	ENSG00000134594	RAB33A
0	1.23065	0.42	0.211	0	1	ENSG00000105784	RUNDC3B
0	0.978478	0.712	0.503	0	1	ENSG00000206418	RAB12
0	1.07506	0.58	0.372	0	1	ENSG00000078053	AMPH
0	0.704257	0.51	0.303	0	1	ENSG00000101489	CELF4
0	1.19462	0.48	0.273	0	1	ENSG00000155858	LSM11
0	1.24457	0.345	0.138	0	1	ENSG00000187135	VSTM2B
0	0.741873	0.901	0.695	0	1	ENSG00000153815	CMIP
0	0.760265	0.515	0.309	0	1	ENSG00000118473	SGIP1
0	1.99436	0.281	0.075	0	1	ENSG00000134215	VAV3
0	1.01483	0.579	0.373	0	1	ENSG00000115525	ST3GAL5
0	1.07456	0.601	0.395	0	1	ENSG00000135002	RFK
0	0.703916	0.899	0.694	0	1	ENSG00000102172	SMS
0	0.820172	0.606	0.401	0	1	ENSG00000157193	LRP8
0	0.772929	0.721	0.517	0	1	ENSG00000050438	SLC4A8
0	1.18369	0.398	0.195	0	1	ENSG00000155265	GOLGA7B
0	0.848727	0.798	0.596	0	1	ENSG00000052802	MSMO1
0	0.705224	0.548	0.346	0	1	ENSG00000128512	DOCK4
0	3.01299	0.23	0.028	0	1	ENSG00000149654	CDH22
0	0.602418	0.753	0.551	0	1	ENSG00000131016	AKAP12
0	0.993215	0.472	0.27	0	1	ENSG00000129422	MTUS1
0	2.85968	0.241	0.04	0	1	ENSG00000185652	NTF3
0	0.922686	0.985	0.784	0	1	ENSG00000176788	BASP1
0	0.910602	0.761	0.56	0	1	ENSG00000165209	STRBP
0	0.925023	0.668	0.468	0	1	ENSG00000082014	SMARCD3
0	0.87844	0.516	0.316	0	1	ENSG00000137486	ARRB1
0	1.24646	0.493	0.293	0	1	ENSG00000033170	FUT8
0	1.22415	0.434	0.234	0	1	ENSG00000170419	VSTM2A
0	1.1454	0.459	0.26	0	1	ENSG00000112182	BACH2
0	1.06185	0.651	0.452	0	1	ENSG00000108262	GIT1
0	1.1869	0.409	0.21	0	1	ENSG00000173175	ADCY5
0	0.900545	0.591	0.392	0	1	ENSG00000085365	SCAMP1
0	0.677921	0.941	0.742	0	1	ENSG00000214338	SOGA3
0	0.847883	0.774	0.576	0	1	ENSG00000145247	OCIAD2
0	0.651194	0.566	0.368	0	1	ENSG00000189195	BTBD8
0	0.951119	0.586	0.388	0	1	ENSG00000152127	MGAT5
0	1.04264	0.989	0.791	0	1	ENSG00000078018	MAP2
0	0.595153	0.835	0.637	0	1	ENSG00000131437	KIF3A
0	0.638137	0.724	0.526	0	1	ENSG00000173898	SPTBN2
0	1.13702	0.651	0.454	0	1	ENSG00000127334	DYRK2
0	1.35318	0.385	0.188	0	1	ENSG00000099822	HCN2
0	1.52813	0.361	0.164	0	1	ENSG00000196083	IL1RAP
0	0.910736	0.565	0.368	0	1	ENSG00000089818	NECAP1
0	0.847113	0.737	0.54	0	1	ENSG00000186187	ZNRF1
0	1.29351	0.464	0.268	0	1	ENSG00000154978	VOPP1
0	0.927733	0.529	0.333	0	1	ENSG00000101746	NOL4
0	1.64454	0.354	0.158	0	1	ENSG00000250366	TUNAR
0	0.826847	0.599	0.403	0	1	ENSG00000171224	FAM241B
0	1.13931	0.399	0.204	0	1	ENSG00000178171	AMER3
0	0.952639	0.336	0.141	0	1	ENSG00000196090	PTPRT
0	0.79777	0.481	0.286	0	1	ENSG00000261678	SCRT1
0	0.975184	0.424	0.229	0	1	ENSG00000164418	GRIK2
0	0.561383	0.697	0.502	0	1	ENSG00000186472	PCLO
0	0.591648	0.935	0.741	0	1	ENSG00000163539	CLASP2
0	1.27812	0.341	0.147	0	1	ENSG00000102290	PCDH11X
0	1.18074	0.39	0.196	0	1	ENSG00000107742	SPOCK2
0	0.99179	0.565	0.371	0	1	ENSG00000008853	RHOBTB2
0	0.720373	0.723	0.529	0	1	ENSG00000183248	PRR36
0	0.988206	0.54	0.347	0	1	ENSG00000151743	AMN1
0	0.926846	0.555	0.363	0	1	ENSG00000125354	SEPTIN6
0	2.04541	0.28	0.088	0	1	ENSG00000121871	SLITRK3
0	0.836324	0.579	0.387	0	1	ENSG00000177432	NAP1L5
0	0.952844	0.575	0.383	0	1	ENSG00000173621	LRFN4
0	1.0117	0.473	0.281	0	1	ENSG00000184515	BEX5
0	0.84393	0.902	0.711	0	1	ENSG00000185630	PBX1
0	1.00042	0.55	0.359	0	1	ENSG00000137478	FCHSD2
0	1.9375	0.272	0.081	0	1	ENSG00000148488	ST8SIA6
0	1.22048	0.409	0.218	0	1	ENSG00000163013	FBXO41
0	0.796983	0.751	0.56	0	1	ENSG00000079950	STX7
0	1.45953	0.376	0.186	0	1	ENSG00000064692	SNCAIP
0	0.607526	0.637	0.447	0	1	ENSG00000106976	DNM1
0	0.901465	0.653	0.463	0	1	ENSG00000172379	ARNT2
0	0.810871	0.603	0.413	0	1	ENSG00000157514	TSC22D3
0	0.787802	0.854	0.664	0	1	ENSG00000114573	ATP6V1A
0	0.963854	0.973	0.783	0	1	ENSG00000100320	RBFOX2
0	0.77238	0.483	0.295	0	1	ENSG00000187391	MAGI2
0	1.11297	0.379	0.191	0	1	ENSG00000129159	KCNC1
0	0.737524	0.511	0.323	0	1	ENSG00000130787	HIP1R
0	1.07086	0.495	0.307	0	1	ENSG00000206052	DOK6
0	0.958795	0.433	0.245	0	1	ENSG00000149970	CNKSR2
0	0.775774	0.588	0.4	0	1	ENSG00000130758	MAP3K10
0	1.54014	0.399	0.212	0	1	ENSG00000145416	MARCHF1
0	1.77371	0.279	0.092	0	1	ENSG00000147408	CSGALNACT1
0	0.808564	0.645	0.458	0	1	ENSG00000178662	CSRNP3
0	0.903472	0.517	0.33	0	1	ENSG00000008277	ADAM22
0	1.7652	0.322	0.135	0	1	ENSG00000176769	TCERG1L
0	1.00047	0.682	0.496	0	1	ENSG00000118922	KLF12
0	0.755079	0.662	0.476	0	1	ENSG00000125266	EFNB2
0	1.23202	0.508	0.322	0	1	ENSG00000083937	CHMP2B
0	1.76339	0.291	0.105	0	1	ENSG00000177182	CLVS1
0	1.18871	0.381	0.195	0	1	ENSG00000171877	FRMD5
0	1.12891	0.321	0.135	0	1	ENSG00000147255	IGSF1
0	1.00898	0.997	0.811	0	1	ENSG00000113657	DPYSL3
0	0.799854	0.838	0.652	0	1	ENSG00000148943	LIN7C
0	0.581091	0.814	0.628	0	1	ENSG00000220205	VAMP2
0	1.92792	0.279	0.094	0	1	ENSG00000118160	SLC8A2
0	2.39772	0.249	0.064	0	1	ENSG00000122574	WIPF3
0	2.04041	0.292	0.107	0	1	ENSG00000165495	PKNOX2
0	0.892663	0.544	0.36	0	1	ENSG00000165300	SLITRK5
0	0.675984	0.775	0.591	0	1	ENSG00000075461	CACNG4
0	1.30842	0.349	0.165	0	1	ENSG00000166707	ZCCHC18
0	0.820363	0.711	0.527	0	1	ENSG00000106367	AP1S1
0	1.62405	0.276	0.093	0	1	ENSG00000224940	PRRT4
0	1.41818	0.304	0.121	0	1	ENSG00000171435	KSR2
0	0.834508	0.485	0.303	0	1	ENSG00000162490	DRAXIN
0	2.16715	0.217	0.035	0	1	ENSG00000115844	DLX2
0	0.768112	0.641	0.459	0	1	ENSG00000173166	RAPH1
0	0.858495	0.417	0.235	0	1	ENSG00000146005	PSD2
0	0.754152	0.829	0.647	0	1	ENSG00000130559	CAMSAP1
0	0.836623	0.794	0.613	0	1	ENSG00000108819	PPP1R9B
0	0.903719	0.621	0.44	0	1	ENSG00000156136	DCK
0	1.60716	0.313	0.132	0	1	ENSG00000140600	SH3GL3
0	1.83777	0.257	0.077	0	1	ENSG00000152953	STK32B
0	1.14732	0.361	0.181	0	1	ENSG00000058404	CAMK2B
0	0.72012	0.773	0.594	0	1	ENSG00000105270	CLIP3
0	1.26194	0.388	0.209	0	1	ENSG00000128268	MGAT3
0	2.85582	0.215	0.036	0	1	ENSG00000182836	PLCXD3
0	0.83757	0.622	0.443	0	1	ENSG00000119669	IRF2BPL
0	1.10899	0.431	0.252	0	1	ENSG00000141404	GNAL
0	0.959363	0.377	0.198	0	1	ENSG00000161681	SHANK1
0	0.681133	0.824	0.645	0	1	ENSG00000162738	VANGL2
0	0.486487	0.962	0.783	0	1	ENSG00000136854	STXBP1
0	0.749818	0.98	0.801	0	1	ENSG00000149294	NCAM1
0	1.01812	0.971	0.792	0	1	ENSG00000276293	PIP4K2B
0	1.45978	0.302	0.124	0	1	ENSG00000152954	NRSN1
0	1.12991	0.559	0.383	0	1	ENSG00000119866	BCL11A
0	0.836293	0.936	0.76	0	1	ENSG00000272325	NUDT3
0	0.962853	0.487	0.311	0	1	ENSG00000067606	PRKCZ
0	1.12707	0.456	0.28	0	1	ENSG00000160050	CCDC28B
0	0.595283	0.738	0.563	0	1	ENSG00000176049	JAKMIP2
0	2.22388	0.233	0.058	0	1	ENSG00000185668	POU3F1
0	3.20885	0.203	0.028	0	1	ENSG00000203805	PLPP4
0	0.957431	0.404	0.229	0	1	ENSG00000165323	FAT3
0	1.48799	0.316	0.141	0	1	ENSG00000182870	GALNT9
0	1.45973	0.297	0.122	0	1	ENSG00000273274	ZBTB8B
0	0.925631	0.45	0.275	0	1	ENSG00000088538	DOCK3
0	0.837664	0.571	0.396	0	1	ENSG00000102984	ZNF821
0	0.60429	0.88	0.706	0	1	ENSG00000170027	YWHAG
0	1.47739	0.26	0.086	0	1	ENSG00000144596	GRIP2
0	1.25905	0.939	0.765	0	1	ENSG00000158321	AUTS2
0	0.672667	0.874	0.701	0	1	ENSG00000105767	CADM4
0	1.47955	0.324	0.151	0	1	ENSG00000183779	ZNF703
0	3.56575	0.19	0.017	0	1	ENSG00000204767	INSYN2B
0	0.662767	0.946	0.773	0	1	ENSG00000162512	SDC3
0	0.901149	0.997	0.825	0	1	ENSG00000272398	CD24
0	1.86742	0.272	0.1	0	1	DEPRECATED-ENSG00000165495
0	1.0553	0.345	0.173	0	1	ENSG00000154975	CA10
0	0.689822	0.652	0.481	0	1	ENSG00000117758	STX12
0	0.830591	0.922	0.751	0	1	ENSG00000176871	WSB2
0	1.20031	0.339	0.168	0	1	ENSG00000154928	EPHB1
0	0.924426	0.451	0.28	0	1	ENSG00000135709	KIAA0513
0	0.842525	0.902	0.732	0	1	ENSG00000107518	ATRNL1
0	0.820334	0.715	0.545	0	1	ENSG00000143155	TIPRL
0	0.654926	0.857	0.688	0	1	ENSG00000117461	PIK3R3
0	3.46612	0.201	0.032	0	1	ENSG00000168952	STXBP6
0	0.395306	0.841	0.672	0	1	ENSG00000160145	KALRN
0	1.37051	0.334	0.166	0	1	ENSG00000154127	UBASH3B
0	1.818	0.295	0.127	0	1	ENSG00000133019	CHRM3
0	3.31873	0.184	0.016	0	1	ENSG00000198822	GRM3
0	3.18494	0.206	0.038	0	1	ENSG00000172789	HOXC5
0	0.899134	0.669	0.502	0	1	ENSG00000130449	ZSWIM6
0	0.617005	0.775	0.608	0	1	ENSG00000107643	MAPK8
0	0.796633	0.779	0.612	0	1	ENSG00000070961	ATP2B1
0	0.766366	0.886	0.719	0	1	ENSG00000160007	ARHGAP35
0	1.10828	0.341	0.174	0	1	ENSG00000221890	NPTXR
0	1.22945	0.32	0.153	0	1	ENSG00000164076	CAMKV
0	1.25279	0.342	0.176	0	1	ENSG00000203772	SPRN
0	0.690114	0.779	0.613	0	1	ENSG00000102606	ARHGEF7
0	0.739815	0.731	0.565	0	1	ENSG00000101843	PSMD10
0	0.960878	0.311	0.145	0	1	ENSG00000144290	SLC4A10
0	1.31312	0.286	0.12	0	1	ENSG00000173406	DAB1
0	0.791621	0.625	0.459	0	1	ENSG00000114554	PLXNA1
0	1.18746	0.42	0.254	0	1	ENSG00000086300	SNX10
0	1.74999	0.274	0.109	0	1	ENSG00000102230	PCYT1B
0	2.3248	0.206	0.041	0	1	ENSG00000137843	PAK6
0	0.672139	0.774	0.61	0	1	ENSG00000023902	PLEKHO1
0	0.717253	0.753	0.589	0	1	ENSG00000122515	ZMIZ2
0	1.15367	0.3	0.136	0	1	ENSG00000140945	CDH13
0	1.03393	0.415	0.251	0	1	ENSG00000173482	PTPRM
0	0.714905	0.686	0.523	0	1	ENSG00000050748	MAPK9
0	1.33873	0.326	0.163	0	1	ENSG00000130054	NALF2
0	0.629293	0.952	0.789	0	1	ENSG00000133169	BEX1
0	0.709996	0.685	0.523	0	1	ENSG00000106665	CLIP2
0	0.479164	0.887	0.725	0	1	ENSG00000079462	PAFAH1B3
0	1.34425	0.322	0.16	0	1	ENSG00000077092	RARB
0	0.469478	0.882	0.721	0	1	ENSG00000107130	NCS1
0	0.370519	0.924	0.763	0	1	ENSG00000115266	APC2
0	1.39176	0.361	0.2	0	1	ENSG00000111913	RIPOR2
0	0.762742	0.615	0.454	0	1	ENSG00000099364	FBXL19
0	0.780607	0.989	0.829	0	1	ENSG00000137267	TUBB2A
0	1.27367	0.36	0.2	0	1	ENSG00000168913	ENHO
0	1.14638	0.353	0.193	0	1	ENSG00000111490	TBC1D30
0	0.524118	0.776	0.617	0	1	ENSG00000152061	RABGAP1L
0	0.732753	0.643	0.484	0	1	ENSG00000078177	N4BP2
0	0.82452	0.927	0.768	0	1	ENSG00000112972	HMGCS1
0	0.690173	0.735	0.576	0	1	ENSG00000156052	GNAQ
0	0.70023	0.793	0.635	0	1	ENSG00000066697	MSANTD3
0	0.746639	0.866	0.709	0	1	ENSG00000221823	PPP3R1
0	1.77402	0.27	0.114	0	1	ENSG00000078328	RBFOX1
0	0.666157	0.786	0.631	0	1	ENSG00000153310	CYRIB
0	0.637842	0.71	0.555	0	1	ENSG00000103160	HSDL1
0	0.640821	0.754	0.6	0	1	ENSG00000143153	ATP1B1
0	1.57877	0.235	0.081	0	1	ENSG00000184408	KCND2
0	0.613839	0.818	0.664	0	1	ENSG00000118200	CAMSAP2
0	2.58568	0.201	0.048	0	1	ENSG00000134207	SYT6
0	0.80879	0.845	0.692	0	1	ENSG00000143995	MEIS1
0	0.754729	0.841	0.688	0	1	ENSG00000130338	TULP4
0	1.04058	0.908	0.755	0	1	ENSG00000064393	HIPK2
0	2.65189	0.176	0.023	0	1	ENSG00000125462	MIR9-1HG
0	1.57654	0.241	0.088	0	1	ENSG00000173452	TMEM196
0	2.74187	0.182	0.029	0	1	ENSG00000168490	PHYHIP
0	1.25119	0.347	0.194	0	1	ENSG00000161958	FGF11
0	0.830988	0.951	0.798	0	1	ENSG00000147044	CASK
0	0.6706	0.681	0.529	0	1	ENSG00000156531	PHF6
0	0.660571	0.813	0.661	0	1	ENSG00000136261	BZW2
0	1.87544	0.217	0.066	0	1	ENSG00000188580	NKAIN2
0	0.802124	0.601	0.45	0	1	ENSG00000177030	DEAF1
0	0.667776	0.769	0.619	0	1	ENSG00000107758	PPP3CB
0	1.43562	0.275	0.125	0	1	ENSG00000179542	SLITRK4
0	0.632169	0.949	0.799	0	1	ENSG00000143702	CEP170
0	1.85379	0.23	0.081	0	1	ENSG00000091622	PITPNM3
0	0.758682	0.632	0.484	0	1	ENSG00000136848	DAB2IP
0	0.511835	0.916	0.768	0	1	ENSG00000111371	SLC38A1
0	0.530586	0.937	0.79	0	1	ENSG00000137942	FNBP1L
0	0.603584	0.773	0.626	0	1	ENSG00000123983	ACSL3
0	0.785842	0.934	0.787	0	1	ENSG00000102804	TSC22D1
0	0.708875	0.66	0.513	0	1	ENSG00000140948	ZCCHC14
0	1.50605	0.243	0.096	0	1	ENSG00000147481	SNTG1
0	0.46174	0.939	0.792	0	1	ENSG00000126214	KLC1
0	2.29798	0.186	0.041	0	1	ENSG00000154764	WNT7A
0	0.967949	0.564	0.419	0	1	ENSG00000156011	PSD3
0	0.6937	0.69	0.545	0	1	ENSG00000178988	MRFAP1L1
0	0.368564	0.986	0.843	0	1	ENSG00000213190	MLLT11
0	0.675965	0.753	0.61	0	1	ENSG00000109929	SC5D
0	0.386399	0.896	0.753	0	1	ENSG00000132535	DLG4
0	0.490679	0.935	0.794	0	1	ENSG00000166848	TERF2IP
0	0.477653	0.955	0.814	0	1	ENSG00000129951	PLPPR3
0	0.522209	0.835	0.694	0	1	ENSG00000010404	IDS
0	1.66968	0.193	0.053	0	1	ENSG00000179399	GPC5
0	0.634586	0.788	0.648	0	1	ENSG00000133142	TCEAL4
0	1.61345	0.235	0.095	0	1	ENSG00000106688	SLC1A1
0	0.712369	0.668	0.529	0	1	ENSG00000135766	EGLN1
0	0.626937	0.981	0.842	0	1	ENSG00000134313	KIDINS220
0	2.82657	0.172	0.033	0	1	ENSG00000175874	CREG2
0	0.661317	0.82	0.681	0	1	ENSG00000170004	CHD3
0	0.465245	0.989	0.851	0	1	ENSG00000168280	KIF5C
0	2.42554	0.166	0.028	0	1	ENSG00000127084	FGD3
0	0.755667	0.937	0.799	0	1	ENSG00000102226	USP11
0	0.483827	0.818	0.68	0	1	ENSG00000173064	HECTD4
0	0.585622	0.87	0.733	0	1	ENSG00000161682	FAM171A2
0	0.636888	0.822	0.685	0	1	ENSG00000167232	ZNF91
0	0.56413	0.996	0.86	0	1	ENSG00000072832	CRMP1
0	1.1733	0.236	0.1	0	1	ENSG00000157542	KCNJ6
0	0.746681	0.97	0.835	0	1	ENSG00000124766	SOX4
0	2.4909	0.171	0.036	0	1	ENSG00000183166	CALN1
0	0.549615	0.84	0.705	0	1	ENSG00000170832	USP32
0	0.53699	0.818	0.683	0	1	ENSG00000151474	FRMD4A
0	0.662441	0.812	0.678	0	1	ENSG00000110321	EIF4G2
0	0.616125	0.793	0.659	0	1	ENSG00000160131	VMA21
0	0.487128	0.826	0.693	0	1	ENSG00000116679	IVNS1ABP
0	0.583902	0.774	0.641	0	1	ENSG00000068796	KIF2A
0	1.44878	0.22	0.088	0	1	ENSG00000186377	CYP4X1
0	0.601679	0.761	0.629	0	1	ENSG00000215114	UBXN2B
0	1.74097	0.188	0.057	0	1	ENSG00000013293	SLC7A14
0	0.468287	0.891	0.762	0	1	ENSG00000100592	DAAM1
0	0.560647	0.809	0.681	0	1	ENSG00000134308	YWHAQ
0	0.497541	0.883	0.755	0	1	ENSG00000113161	HMGCR
0	0.553206	0.885	0.757	0	1	ENSG00000169992	NLGN2
0	1.59266	0.177	0.05	0	1	ENSG00000152208	GRID2
0	0.575676	0.761	0.634	0	1	ENSG00000196914	ARHGEF12
0	0.50504	0.846	0.719	0	1	ENSG00000151502	VPS26B
0	1.84021	0.174	0.048	0	1	ENSG00000174473	GALNTL6
0	0.515098	0.835	0.709	0	1	ENSG00000054965	FAM168A
0	3.74192	0.137	0.012	0	1	ENSG00000273706	LHX1
0	0.861318	0.969	0.845	0	1	ENSG00000102409	BEX4
0	0.576106	0.87	0.747	0	1	ENSG00000120137	PANK3
0	0.486376	0.911	0.789	0	1	ENSG00000138078	PREPL
0	2.27174	0.164	0.042	0	1	ENSG00000186297	GABRA5
0	1.11483	0.181	0.059	0	1	ENSG00000159248	GJD2
0	1.61615	0.198	0.078	0	1	ENSG00000196104	SPOCK3
0	1.75971	0.145	0.025	0	1	ENSG00000145888	GLRA1
0	0.553218	0.82	0.7	0	1	ENSG00000106443	PHF14
0	0.410015	0.967	0.847	0	1	ENSG00000241697	TMEFF1
0	0.828404	0.974	0.855	0	1	ENSG00000166503	HDGFL3
0	0.539506	0.835	0.716	0	1	ENSG00000131116	ZNF428
0	0.579969	0.932	0.815	0	1	ENSG00000128609	NDUFA5
0	2.34178	0.156	0.039	0	1	ENSG00000179841	AKAP5
0	0.592688	0.878	0.761	0	1	ENSG00000124422	USP22
0	0.546075	0.865	0.75	0	1	ENSG00000253719	ATXN7L3B
0	0.461168	0.938	0.823	0	1	ENSG00000101856	PGRMC1
0	1.95842	0.137	0.025	0	1	ENSG00000144355	DLX1
0	2.20861	0.167	0.055	0	1	ENSG00000132938	MTUS2
0	0.586997	0.867	0.755	0	1	ENSG00000069956	MAPK6
0	0.698676	0.939	0.828	0	1	ENSG00000106723	SPIN1
0	1.78835	0.165	0.055	0	1	ENSG00000162975	KCNF1
0	1.98966	0.162	0.052	0	1	ENSG00000132164	SLC6A11
0	2.15155	0.978	0.87	0	1	ENSG00000104341	LAPTM4B
0	1.66825	0.152	0.046	0	1	ENSG00000196189	SEMA4A
0	0.450897	0.924	0.82	0	1	ENSG00000138757	G3BP2
0	1.92053	0.14	0.036	0	1	ENSG00000162670	BRINP3
0	1.98335	0.136	0.032	0	1	ENSG00000165973	NELL1
0	2.75809	0.131	0.028	0	1	ENSG00000122584	NXPH1
0	0.520928	0.906	0.804	0	1	ENSG00000138443	ABI2
0	0.861606	0.981	0.879	0	1	ENSG00000198961	PJA2
0	1.86871	0.129	0.028	0	1	ENSG00000144285	SCN1A
0	1.95421	0.141	0.041	0	1	ENSG00000145451	GLRA3
0	1.6224	0.139	0.04	0	1	ENSG00000185736	ADARB2
0	0.655821	0.956	0.857	0	1	ENSG00000111676	ATN1
0	2.00679	0.137	0.039	0	1	ENSG00000183114	FAM43B
0	2.25978	0.126	0.028	0	1	ENSG00000154783	FGD5
0	0.531698	0.981	0.885	0	1	ENSG00000277443	MARCKS
0	2.16187	0.134	0.041	0	1	ENSG00000152822	GRM1
0	2.58596	0.112	0.019	0	1	ENSG00000148680	HTR7
0	0.4614	0.944	0.853	0	1	ENSG00000086061	DNAJA1
0	2.17466	0.108	0.019	0	1	ENSG00000124140	SLC12A5
0	2.07003	0.109	0.022	0	1	ENSG00000109452	INPP4B
0	1.90291	0.119	0.032	0	1	ENSG00000141750	STAC2
0	0.430535	0.932	0.847	0	1	ENSG00000128739	SNRPN
0	0.559126	0.968	0.883	0	1	ENSG00000164091	WDR82
0	0.4423	0.977	0.894	0	1	ENSG00000264364	DYNLL2
0	0.535676	0.996	0.914	0	1	ENSG00000092964	DPYSL2
0	0.62863	0.985	0.905	0	1	ENSG00000131507	NDFIP1
0	0.375098	0.985	0.907	0	1	ENSG00000111897	SERINC1
0	0.455882	0.988	0.911	0	1	ENSG00000154277	UCHL1
0	0.419905	0.957	0.883	0	1	ENSG00000198911	SREBF2
0	0.411834	0.971	0.899	0	1	ENSG00000054523	KIF1B
0	0.61023	0.996	0.924	0	1	ENSG00000175130	MARCKSL1
0	0.488934	0.996	0.928	0	1	ENSG00000167552	TUBA1A
0	0.655683	0.993	0.926	0	1	ENSG00000133318	RTN3
0	0.828122	0.997	0.944	0	1	ENSG00000166681	BEX3
0	0.54356	0.993	0.945	0	1	ENSG00000196405	EVL
0	1.11882	0.999	0.954	0	1	ENSG00000134986	NREP
0	0.84512	0.993	0.955	0	1	ENSG00000142192	APP
0	0.676967	0.995	0.957	0	1	ENSG00000182670	TTC3
0	0.55372	0.999	0.964	0	1	ENSG00000131711	MAP1B
3.95253e-323	0.638072	0.708	0.571	7.03589e-319	1	ENSG00000109756	RAPGEF2
5.92879e-323	0.828527	0.565	0.401	1.05538e-318	1	ENSG00000184588	PDE4B
1.18576e-322	0.653481	0.706	0.566	2.11077e-318	1	ENSG00000101350	KIF3B
2.37152e-322	0.834538	0.555	0.399	4.22153e-318	1	ENSG00000174943	KCTD13
6.22523e-322	0.408447	0.868	0.668	1.10815e-317	1	ENSG00000213420	GPC2
1.04742e-321	0.805069	0.505	0.33	1.86451e-317	1	ENSG00000114923	SLC4A3
1.13635e-321	1.36058	0.259	0.12	2.02282e-317	1	ENSG00000145864	GABRB2
1.7984e-321	1.01479	0.354	0.194	3.20133e-317	1	ENSG00000060709	RIMBP2
2.68179e-320	0.449212	0.896	0.781	4.77385e-316	1	ENSG00000078369	GNB1
7.13134e-320	0.839701	0.582	0.441	1.26945e-315	1	ENSG00000062598	ELMO2
1.00868e-319	1.10872	0.419	0.265	1.79556e-315	1	ENSG00000183049	CAMK1D
2.60916e-319	0.601084	0.751	0.628	4.64457e-315	1	ENSG00000105723	GSK3A
1.71247e-318	0.701517	0.623	0.46	3.04837e-314	1	ENSG00000084070	SMAP2
2.64814e-318	1.25502	0.331	0.178	4.71396e-314	1	ENSG00000169184	MN1
1.97475e-317	0.609926	0.615	0.431	3.51526e-313	1	ENSG00000113205	PCDHB3
3.70189e-316	0.731148	0.634	0.486	6.58973e-312	1	ENSG00000149269	PAK1
1.93261e-315	1.92754	0.168	0.062	3.44024e-311	1	ENSG00000134326	CMPK2
5.55192e-315	1.43741	0.328	0.182	9.88297e-311	1	ENSG00000182022	CHST15
5.67496e-315	0.653437	0.613	0.437	1.0102e-310	1	ENSG00000076826	CAMSAP3
7.34003e-314	0.95313	0.477	0.324	1.3066e-309	1	ENSG00000159685	CHCHD6
7.56976e-314	0.513952	0.827	0.704	1.34749e-309	1	ENSG00000163875	MEAF6
4.8849e-313	1.09888	0.34	0.185	8.69561e-309	1	ENSG00000241837	ATP5PO
2.19892e-312	0.58054	0.736	0.604	3.91431e-308	1	ENSG00000149639	SOGA1
4.8253e-312	0.518389	0.775	0.582	8.58952e-308	1	ENSG00000198794	SCAMP5
1.11287e-311	1.016	0.367	0.212	1.98102e-307	1	ENSG00000160963	COL26A1
1.22357e-311	0.370053	0.927	0.775	2.17808e-307	1	ENSG00000143324	XPR1
7.07259e-309	0.699539	0.612	0.434	1.25899e-304	1	ENSG00000153904	DDAH1
7.33025e-308	0.938566	0.337	0.18	1.30486e-303	1	ENSG00000203727	SAMD5
1.74236e-306	1.04101	0.436	0.282	3.10158e-302	1	ENSG00000154429	CCSAP
3.00018e-306	0.401798	0.894	0.668	5.34062e-302	1	ENSG00000103034	NDRG4
3.20385e-306	0.954164	0.381	0.222	5.70317e-302	1	ENSG00000167971	CASKIN1
3.95159e-306	0.603463	0.682	0.512	7.03422e-302	1	ENSG00000114631	PODXL2
1.56824e-305	0.734462	0.59	0.442	2.79162e-301	1	ENSG00000152413	HOMER1
8.72923e-304	0.4862	0.814	0.66	1.55389e-299	1	ENSG00000150471	ADGRL3
1.18132e-302	0.819765	0.531	0.371	2.10287e-298	1	ENSG00000158186	MRAS
4.43868e-302	1.99692	0.122	0.036	7.9013e-298	1	ENSG00000135973	GPR45
2.34013e-301	0.990142	0.414	0.244	4.16567e-297	1	ENSG00000150551	LYPD1
6.2125e-301	1.60639	0.148	0.05	1.10589e-296	1	ENSG00000164512	ANKRD55
8.05673e-301	0.474507	0.805	0.644	1.43418e-296	1	ENSG00000104427	ZC2HC1A
8.39661e-301	0.523874	0.732	0.578	1.49468e-296	1	ENSG00000165238	WNK2
9.07146e-301	0.523414	0.781	0.612	1.61481e-296	1	ENSG00000075043	KCNQ2
9.95687e-301	0.327412	0.978	0.906	1.77242e-296	1	ENSG00000203879	GDI1
1.18133e-298	0.937376	0.455	0.301	2.10288e-294	1	ENSG00000196632	WNK3
3.39678e-298	0.633246	0.524	0.343	6.0466e-294	1	ENSG00000187672	ERC2
3.82468e-298	1.42633	0.194	0.078	6.80831e-294	1	ENSG00000182132	KCNIP1
5.59767e-298	0.717887	0.575	0.426	9.96442e-294	1	ENSG00000040933	INPP4A
7.64225e-298	1.75001	0.174	0.067	1.3604e-293	1	ENSG00000272031	ANKRD34A
1.2751e-297	1.20635	0.272	0.136	2.2698e-293	1	ENSG00000182389	CACNB4
1.35058e-297	0.699485	0.642	0.507	2.40416e-293	1	ENSG00000197724	PHF2
3.91358e-297	0.692945	0.613	0.461	6.96657e-293	1	ENSG00000274070	CASTOR2
1.14027e-296	0.790298	0.55	0.401	2.0298e-292	1	ENSG00000047056	WDR37
1.54252e-296	0.739471	0.557	0.403	2.74585e-292	1	ENSG00000175414	ARL10
4.16007e-296	0.482315	0.698	0.472	7.40534e-292	1	ENSG00000152377	SPOCK1
8.32278e-296	0.808219	0.538	0.386	1.48154e-291	1	ENSG00000163788	SNRK
1.9601e-295	0.822857	0.409	0.24	3.48917e-291	1	ENSG00000140323	DISP2
9.31346e-295	0.516395	0.794	0.667	1.65789e-290	1	ENSG00000213923	CSNK1E
1.28499e-294	1.20177	0.258	0.125	2.2874e-290	1	ENSG00000138028	CGREF1
2.10864e-294	1.13266	0.241	0.109	3.7536e-290	1	ENSG00000078549	ADCYAP1R1
8.64454e-294	0.406429	0.901	0.751	1.53881e-289	1	ENSG00000018189	RUFY3
2.8208e-293	0.96972	0.358	0.202	5.02131e-289	1	ENSG00000186007	LEMD1
5.8933e-293	0.758154	0.538	0.378	1.04907e-288	1	ENSG00000134698	AGO4
2.397e-292	1.17217	0.374	0.23	4.26689e-288	1	ENSG00000169047	IRS1
2.77939e-292	1.18848	0.325	0.176	4.94759e-288	1	ENSG00000162630	B3GALT2
1.22513e-291	0.729291	0.601	0.463	2.18085e-287	1	ENSG00000130881	LRP3
4.16176e-291	0.537956	0.769	0.643	7.40835e-287	1	ENSG00000143256	PFDN2
6.58018e-291	0.65659	0.66	0.521	1.17134e-286	1	ENSG00000186716	BCR
1.10342e-290	0.535276	0.825	0.692	1.96419e-286	1	ENSG00000169710	FASN
1.59937e-290	0.841488	0.431	0.268	2.84704e-286	1	ENSG00000123570	RAB9B
4.63971e-290	0.336887	0.968	0.867	8.25914e-286	1	ENSG00000137726	FXYD6
1.39138e-288	0.277254	0.989	0.68	2.4768e-284	1	ENSG00000104435	STMN2
1.77629e-288	1.3355	0.206	0.086	3.16197e-284	1	ENSG00000182674	KCNB2
3.77409e-288	0.788125	0.574	0.429	6.71826e-284	1	DEPRECATED-ENSG00000067064
2.2928e-287	1.34309	0.197	0.082	4.08141e-283	1	ENSG00000171587	DSCAM
2.71076e-287	0.566556	0.753	0.632	4.82542e-283	1	ENSG00000089737	DDX24
4.52534e-287	1.20793	0.294	0.155	8.05556e-283	1	ENSG00000170579	DLGAP1
4.85459e-287	0.639961	0.676	0.537	8.64166e-283	1	ENSG00000057757	PITHD1
1.2635e-286	0.519076	0.807	0.691	2.24916e-282	1	ENSG00000196937	FAM3C
2.78405e-286	1.57495	0.161	0.06	4.95589e-282	1	ENSG00000157087	ATP2B2
8.07373e-286	1.03871	0.308	0.163	1.43721e-281	1	ENSG00000147234	FRMPD3
3.1046e-285	0.865471	0.43	0.268	5.52649e-281	1	ENSG00000176204	LRRTM4
5.30424e-283	0.63645	0.569	0.393	9.44208e-279	1	ENSG00000118257	NRP2
5.88584e-283	0.652772	0.532	0.354	1.04774e-278	1	ENSG00000073910	FRY
1.66345e-282	1.47757	0.194	0.082	2.96111e-278	1	ENSG00000163485	ADORA1
5.93143e-282	0.704968	0.57	0.416	1.05585e-277	1	ENSG00000100364	KIAA0930
1.25336e-281	0.391481	0.849	0.701	2.23111e-277	1	ENSG00000170390	DCLK2
2.82907e-281	0.588001	0.712	0.583	5.03602e-277	1	ENSG00000023516	AKAP11
8.55998e-281	1.56327	0.192	0.08	1.52376e-276	1	ENSG00000169744	LDB2
4.33485e-280	0.621667	0.603	0.45	7.71646e-276	1	ENSG00000121753	ADGRB2
9.39567e-280	0.622156	0.643	0.497	1.67252e-275	1	ENSG00000148154	UGCG
2.04541e-279	0.698398	0.598	0.445	3.64103e-275	1	ENSG00000189159	JPT1
4.18358e-279	0.428993	0.889	0.808	7.44719e-275	1	ENSG00000115966	ATF2
4.90113e-279	0.983681	0.388	0.241	8.7245e-275	1	ENSG00000173611	SCAI
3.9334e-278	2.08238	0.111	0.033	7.00185e-274	1	ENSG00000198915	RASGEF1A
2.16751e-277	0.554252	0.715	0.563	3.85839e-273	1	ENSG00000144369	FAM171B
3.04786e-277	0.573597	0.407	0.236	5.42549e-273	1	ENSG00000198729	PPP1R14C
6.34248e-277	1.40846	0.222	0.102	1.12903e-272	1	ENSG00000151632	AKR1C2
1.36316e-276	0.646777	0.475	0.301	2.42657e-272	1	ENSG00000133958	UNC79
1.60152e-276	0.907568	0.324	0.176	2.85087e-272	1	ENSG00000112232	KHDRBS2
5.83803e-276	0.550601	0.652	0.498	1.03923e-271	1	ENSG00000004866	ST7
2.84414e-274	0.938515	0.45	0.296	5.06285e-270	1	ENSG00000179242	CDH4
2.87226e-274	0.651703	0.752	0.631	5.11292e-270	1	ENSG00000079459	FDFT1
4.82377e-274	0.345623	0.86	0.724	8.58679e-270	1	ENSG00000092096	SLC22A17
1.47635e-272	1.27335	0.188	0.077	2.62806e-268	1	ENSG00000105464	GRIN2D
4.04037e-272	0.457548	0.815	0.676	7.19225e-268	1	ENSG00000109339	MAPK10
5.48182e-272	0.854049	0.475	0.323	9.75819e-268	1	ENSG00000196227	FAM217B
6.96838e-272	0.621293	0.674	0.546	1.24044e-267	1	ENSG00000157657	ZNF618
9.75437e-272	0.62984	0.664	0.545	1.73638e-267	1	ENSG00000173020	GRK2
1.86819e-271	0.286358	0.984	0.919	3.32556e-267	1	ENSG00000118816	CCNI
4.91928e-271	0.57986	0.714	0.578	8.75682e-267	1	ENSG00000198816	ZNF358
5.49779e-270	0.533101	0.765	0.649	9.78662e-266	1	ENSG00000135250	SRPK2
1.11949e-269	1.72075	0.132	0.045	1.9928e-265	1	ENSG00000064225	ST3GAL6
8.31738e-269	0.519537	0.428	0.25	1.48058e-264	1	ENSG00000198216	CACNA1E
1.44106e-268	0.843569	0.441	0.284	2.56523e-264	1	ENSG00000166924	NYAP1
1.85708e-268	0.887566	0.45	0.303	3.30579e-264	1	ENSG00000205090	TMEM240
2.23027e-268	0.590959	0.699	0.57	3.9701e-264	1	ENSG00000175115	PACS1
3.37898e-268	0.748737	0.537	0.391	6.01492e-264	1	ENSG00000142459	EVI5L
1.42276e-267	1.41576	0.195	0.083	2.53265e-263	1	ENSG00000138639	ARHGAP24
6.48105e-267	0.87957	0.399	0.243	1.15369e-262	1	ENSG00000111846	GCNT2
7.9209e-267	1.42531	0.198	0.086	1.41e-262	1	ENSG00000185052	SLC24A3
6.09283e-266	0.489241	0.807	0.7	1.08459e-261	1	ENSG00000119396	RAB14
7.13845e-266	0.657082	0.502	0.34	1.27071e-261	1	ENSG00000112320	SOBP
2.05596e-265	0.655843	0.603	0.443	3.65982e-261	1	ENSG00000113742	CPEB4
4.68609e-265	0.620029	0.656	0.519	8.34171e-261	1	ENSG00000123575	FAM199X
1.12818e-264	0.372329	0.779	0.606	2.00827e-260	1	ENSG00000204681	GABBR1
1.86663e-264	0.990267	0.426	0.287	3.32279e-260	1	ENSG00000196368	NUDT11
3.16655e-264	0.564859	0.728	0.609	5.63678e-260	1	ENSG00000134086	VHL
4.45722e-264	0.526035	0.873	0.734	7.9343e-260	1	ENSG00000099194	SCD
1.68231e-263	1.1047	0.299	0.163	2.99468e-259	1	ENSG00000116544	DLGAP3
9.1152e-263	1.47837	0.134	0.046	1.6226e-258	1	ENSG00000100346	CACNA1I
1.16582e-262	0.451433	0.402	0.229	2.07528e-258	1	ENSG00000166501	PRKCB
1.8832e-262	0.286908	0.963	0.876	3.35228e-258	1	ENSG00000197694	SPTAN1
6.82815e-262	1.25932	0.295	0.16	1.21548e-257	1	ENSG00000108684	ASIC2
8.57545e-262	2.83161	0.117	0.037	1.52652e-257	1	ENSG00000154146	NRGN
8.79176e-262	0.547599	0.639	0.481	1.56502e-257	1	ENSG00000116141	MARK1
5.27236e-261	0.988631	0.392	0.25	9.38532e-257	1	ENSG00000277531	PNMA8C
1.21275e-260	0.649824	0.655	0.537	2.15881e-256	1	ENSG00000156642	NPTN
2.11902e-260	0.566396	0.633	0.482	3.77206e-256	1	ENSG00000121989	ACVR2A
2.45436e-260	0.542197	0.658	0.518	4.369e-256	1	ENSG00000196535	MYO18A
2.56785e-260	0.798298	0.515	0.379	4.57103e-256	1	ENSG00000198369	SPRED2
7.89079e-260	0.336163	0.993	0.742	1.40464e-255	1	ENSG00000148798	INA
4.39794e-259	1.31156	0.268	0.141	7.82877e-255	1	ENSG00000144057	ST6GAL2
1.39572e-258	0.699709	0.594	0.468	2.48453e-254	1	ENSG00000102302	FGD1
1.43972e-258	0.54981	0.723	0.608	2.56284e-254	1	ENSG00000169925	BRD3
1.38123e-257	0.673177	0.604	0.478	2.45873e-253	1	ENSG00000077097	TOP2B
4.2972e-257	0.586528	0.701	0.584	7.64945e-253	1	ENSG00000182768	NGRN
4.35625e-257	0.880819	0.459	0.321	7.75455e-253	1	ENSG00000073711	PPP2R3A
2.06335e-255	0.456602	0.828	0.709	3.67296e-251	1	ENSG00000123091	RNF11
2.25251e-255	0.822081	0.47	0.328	4.00969e-251	1	ENSG00000110925	CSRNP2
2.81772e-255	1.05403	0.237	0.113	5.01583e-251	1	ENSG00000171817	ZNF540
6.27965e-255	1.26926	0.23	0.112	1.11784e-250	1	ENSG00000145526	CDH18
1.03715e-254	0.641199	0.607	0.457	1.84624e-250	1	ENSG00000166313	APBB1
1.1312e-254	0.264798	0.99	0.938	2.01364e-250	1	ENSG00000070087	PFN2
2.14469e-253	0.526643	0.718	0.608	3.81777e-249	1	ENSG00000065526	SPEN
2.16724e-253	0.426796	0.894	0.815	3.8579e-249	1	ENSG00000061676	NCKAP1
9.67833e-253	0.62924	0.613	0.48	1.72284e-248	1	ENSG00000165030	NFIL3
1.10578e-252	0.723114	0.621	0.496	1.9684e-248	1	ENSG00000164687	FABP5
6.9063e-252	0.301525	0.566	0.372	1.22939e-247	1	ENSG00000171951	SCG2
1.02312e-251	0.39033	0.912	0.823	1.82126e-247	1	ENSG00000104388	RAB2A
1.04779e-251	0.620348	0.515	0.357	1.86518e-247	1	ENSG00000180998	GPR137C
5.65539e-251	0.695273	0.341	0.191	1.00672e-246	1	ENSG00000130822	PNCK
5.68316e-251	0.569129	0.689	0.577	1.01166e-246	1	ENSG00000090372	STRN4
1.29271e-250	1.49471	0.185	0.08	2.30115e-246	1	ENSG00000179292	TMEM151A
1.42856e-250	0.468267	0.595	0.402	2.54298e-246	1	ENSG00000203618	GP1BB
1.57225e-250	0.939436	0.509	0.376	2.79877e-246	1	ENSG00000171208	NETO2
7.16463e-249	0.544246	0.486	0.296	1.27538e-244	1	ENSG00000135472	FAIM2
1.92343e-248	0.326466	0.955	0.87	3.4239e-244	1	ENSG00000047849	MAP4
4.64334e-248	0.692956	0.467	0.303	8.26561e-244	1	ENSG00000101349	PAK5
4.77573e-248	0.829878	0.381	0.234	8.50127e-244	1	ENSG00000183018	SPNS2
1.50621e-246	0.776584	0.425	0.275	2.68121e-242	1	ENSG00000277363	SRCIN1
3.78247e-246	0.813308	0.495	0.355	6.73318e-242	1	ENSG00000136379	ABHD17C
4.75063e-245	0.971028	0.325	0.188	8.45659e-241	1	ENSG00000144583	MARCHF4
4.14033e-244	1.04569	0.317	0.185	7.3702e-240	1	ENSG00000160999	SH2B2
4.31871e-244	0.502928	0.717	0.589	7.68774e-240	1	ENSG00000055163	CYFIP2
7.14383e-244	1.07405	0.327	0.194	1.27167e-239	1	ENSG00000007237	GAS7
2.79672e-243	1.00692	0.149	0.055	4.97844e-239	1	ENSG00000168071	CCDC88B
4.75043e-243	0.873258	0.131	0.045	8.45625e-239	1	ENSG00000128683	GAD1
6.43296e-243	0.344607	0.928	0.858	1.14513e-238	1	ENSG00000007168	PAFAH1B1
8.16772e-243	0.763748	0.504	0.367	1.45394e-238	1	ENSG00000224531	SMIM13
8.18279e-242	0.890446	0.311	0.175	1.45662e-237	1	ENSG00000076356	PLXNA2
9.40957e-242	0.766395	0.498	0.356	1.675e-237	1	ENSG00000165152	PGAP4
1.67508e-241	0.514586	0.715	0.566	2.98181e-237	1	ENSG00000091129	NRCAM
2.18985e-241	0.662481	0.53	0.383	3.89815e-237	1	ENSG00000084444	FAM234B
4.76164e-241	0.477234	0.778	0.683	8.47619e-237	1	ENSG00000177200	CHD9
1.05102e-240	0.518785	0.745	0.642	1.87093e-236	1	ENSG00000101152	DNAJC5
7.09328e-240	0.760975	0.52	0.392	1.26267e-235	1	ENSG00000171150	SOCS5
1.5578e-239	0.809237	0.508	0.383	2.77304e-235	1	ENSG00000117411	B4GALT2
3.09172e-239	0.555767	0.683	0.573	5.50357e-235	1	ENSG00000143614	GATAD2B
6.9124e-239	0.717625	0.521	0.375	1.23048e-234	1	ENSG00000171130	ATP6V0E2
6.90291e-238	1.39303	0.164	0.067	1.22879e-233	1	ENSG00000204060	FOXO6
1.06027e-237	0.462077	0.797	0.698	1.88739e-233	1	ENSG00000029725	RABEP1
4.02257e-237	0.753482	0.506	0.372	7.16058e-233	1	ENSG00000022267	FHL1
1.08644e-236	0.490693	0.756	0.634	1.93396e-232	1	ENSG00000021574	SPAST
7.20576e-236	0.392163	0.811	0.664	1.2827e-231	1	ENSG00000117569	PTBP2
1.01279e-235	0.275384	0.871	0.595	1.80287e-231	1	ENSG00000162188	GNG3
2.69815e-235	1.0872	0.238	0.121	4.80297e-231	1	ENSG00000102452	NALCN
5.01672e-235	1.07221	0.283	0.157	8.93027e-231	1	ENSG00000145990	GFOD1
6.3766e-235	0.458439	0.661	0.467	1.1351e-230	1	ENSG00000125814	NAPB
1.6593e-234	0.350631	0.93	0.851	2.95372e-230	1	ENSG00000082701	GSK3B
2.18458e-234	0.392468	0.853	0.768	3.88878e-230	1	ENSG00000085224	ATRX
2.4473e-234	0.684631	0.564	0.44	4.35644e-230	1	ENSG00000185658	BRWD1
6.35685e-234	0.494815	0.748	0.63	1.13158e-229	1	ENSG00000162378	ZYG11B
8.10296e-234	0.538436	0.722	0.604	1.44241e-229	1	ENSG00000177885	GRB2
1.17612e-233	0.870401	0.423	0.288	2.09362e-229	1	ENSG00000141431	ASXL3
9.64449e-233	0.736929	0.518	0.389	1.71682e-228	1	ENSG00000156671	SAMD8
2.0813e-232	1.31969	0.154	0.061	3.70492e-228	1	ENSG00000184564	SLITRK6
1.06566e-231	0.628232	0.47	0.312	1.89697e-227	1	ENSG00000059915	PSD
4.53737e-231	0.914813	0.416	0.282	8.07698e-227	1	ENSG00000102547	CAB39L
9.7656e-231	0.610988	0.553	0.411	1.73837e-226	1	ENSG00000152092	ASTN1
8.73973e-230	0.49345	0.657	0.53	1.55576e-225	1	ENSG00000120616	EPC1
9.25911e-229	0.485526	0.77	0.664	1.64821e-224	1	ENSG00000149657	LSM14B
1.43489e-228	0.633433	0.556	0.416	2.55425e-224	1	ENSG00000139737	SLAIN1
1.24543e-227	0.783364	0.466	0.334	2.21698e-223	1	ENSG00000119844	AFTPH
2.28283e-227	0.641828	0.385	0.228	4.06367e-223	1	ENSG00000122012	SV2C
5.57777e-227	0.737584	0.488	0.353	9.92899e-223	1	ENSG00000168769	TET2
6.2001e-227	0.844508	0.42	0.283	1.10368e-222	1	ENSG00000104863	LIN7B
8.56265e-227	0.486491	0.739	0.615	1.52424e-222	1	ENSG00000125821	DTD1
8.64199e-227	1.06996	0.281	0.158	1.53836e-222	1	ENSG00000118733	OLFM3
9.86148e-227	0.449285	0.761	0.602	1.75544e-222	1	ENSG00000139116	KIF21A
6.64701e-226	0.619729	0.552	0.417	1.18323e-221	1	ENSG00000112541	PDE10A
1.12845e-225	0.643442	0.46	0.3	2.00876e-221	1	ENSG00000166111	SVOP
1.18078e-225	0.802736	0.562	0.434	2.1019e-221	1	ENSG00000110400	NECTIN1
1.85285e-225	0.37398	0.712	0.497	3.29826e-221	1	ENSG00000089199	CHGB
4.58024e-225	1.38832	0.253	0.138	8.15329e-221	1	ENSG00000154229	PRKCA
5.83049e-225	0.404316	0.863	0.754	1.03788e-220	1	ENSG00000123562	MORF4L2
2.36512e-224	0.35192	0.923	0.842	4.21015e-220	1	ENSG00000102225	CDK16
1.15955e-223	0.881715	0.339	0.205	2.06412e-219	1	ENSG00000146151	HMGCLL1
1.4059e-223	0.953231	0.359	0.234	2.50265e-219	1	ENSG00000171714	ANO5
2.94755e-223	1.18114	0.194	0.091	5.24694e-219	1	ENSG00000125895	TMEM74B
3.44186e-223	1.457	0.159	0.067	6.12686e-219	1	ENSG00000070182	SPTB
1.39515e-221	0.506274	0.705	0.589	2.4835e-217	1	ENSG00000143093	STRIP1
2.15902e-221	1.63156	0.141	0.056	3.84328e-217	1	ENSG00000166342	NETO1
3.87681e-221	0.715602	0.33	0.191	6.90111e-217	1	ENSG00000111728	ST8SIA1
3.37e-220	0.511266	0.577	0.432	5.99894e-216	1	ENSG00000128596	CCDC136
5.30099e-220	0.670556	0.559	0.434	9.43629e-216	1	ENSG00000173320	STOX2
5.3219e-220	0.774013	0.256	0.132	9.47351e-216	1	ENSG00000185742	C11orf87
1.91448e-219	0.847685	0.343	0.208	3.40797e-215	1	ENSG00000157680	DGKI
4.18754e-219	0.533963	0.665	0.557	7.45423e-215	1	ENSG00000157077	ZFYVE9
4.44947e-219	0.5835	0.491	0.322	7.92051e-215	1	ENSG00000139220	PPFIA2
5.17605e-219	0.495655	0.72	0.605	9.21388e-215	1	ENSG00000204217	BMPR2
8.18982e-219	0.667717	0.538	0.407	1.45787e-214	1	ENSG00000169122	FAM110B
3.07755e-218	0.569236	0.65	0.532	5.47834e-214	1	ENSG00000172292	CERS6
3.41065e-218	0.828765	0.39	0.253	6.0713e-214	1	ENSG00000081181	ARG2
1.55821e-216	0.564076	0.564	0.413	2.77377e-212	1	ENSG00000174672	BRSK2
1.9335e-216	2.2468	0.141	0.057	3.44183e-212	1	ENSG00000117152	RGS4
2.28854e-214	0.435614	0.792	0.661	4.07382e-210	1	ENSG00000151729	SLC25A4
1.75412e-213	0.479443	0.752	0.614	3.12251e-209	1	ENSG00000120437	ACAT2
1.85436e-213	0.667884	0.544	0.415	3.30095e-209	1	ENSG00000145545	SRD5A1
9.65819e-213	0.582616	0.596	0.464	1.71925e-208	1	ENSG00000119865	CNRIP1
2.14338e-212	0.636825	0.587	0.456	3.81544e-208	1	ENSG00000111266	DUSP16
2.49663e-212	1.9956	0.111	0.038	4.44425e-208	1	ENSG00000196092	PAX5
1.53964e-211	0.822564	0.312	0.183	2.74071e-207	1	ENSG00000139915	MDGA2
1.56355e-211	0.408307	0.797	0.665	2.78327e-207	1	ENSG00000109654	TRIM2
2.21123e-211	0.418101	0.621	0.442	3.9362e-207	1	ENSG00000084628	NKAIN1
2.03184e-210	1.57	0.132	0.051	3.61688e-206	1	ENSG00000081189	MEF2C
5.55398e-210	0.544143	0.665	0.562	9.88665e-206	1	ENSG00000163848	ZNF148
6.60831e-210	0.932164	0.328	0.203	1.17635e-205	1	ENSG00000105143	SLC1A6
7.70532e-210	1.29872	0.146	0.059	1.37162e-205	1	ENSG00000123360	PDE1B
1.85356e-209	0.569183	0.652	0.539	3.29952e-205	1	ENSG00000089351	GRAMD1A
5.00932e-209	0.913857	0.406	0.287	8.9171e-205	1	ENSG00000112294	ALDH5A1
6.00094e-209	0.482993	0.606	0.469	1.06823e-204	1	ENSG00000291122	CASTOR3P
9.15609e-209	0.647819	0.592	0.471	1.62988e-204	1	ENSG00000145349	CAMK2D
1.50161e-208	0.614216	0.48	0.33	2.67302e-204	1	ENSG00000067191	CACNB1
4.04807e-208	0.835929	0.416	0.288	7.20596e-204	1	ENSG00000160199	PKNOX1
6.37699e-208	0.739634	0.406	0.272	1.13517e-203	1	ENSG00000163644	PPM1K
6.86329e-208	0.300803	0.904	0.776	1.22173e-203	1	ENSG00000150625	GPM6A
7.40657e-208	0.445561	0.761	0.661	1.31844e-203	1	ENSG00000122550	KLHL7
1.76462e-207	0.781714	0.405	0.275	3.1412e-203	1	ENSG00000088808	PPP1R13B
7.04959e-207	1.16071	0.297	0.182	1.2549e-202	1	ENSG00000270885	RASL10B
1.06113e-206	0.775434	0.378	0.241	1.88891e-202	1	ENSG00000178235	SLITRK1
2.02639e-205	0.477344	0.732	0.632	3.60717e-201	1	ENSG00000115540	MOB4
2.24184e-205	0.380225	0.692	0.549	3.99069e-201	1	ENSG00000158427	TMSB15B
3.60755e-205	0.653865	0.498	0.355	6.4218e-201	1	ENSG00000173114	LRRN3
5.96577e-205	0.379188	0.811	0.727	1.06197e-200	1	ENSG00000005483	KMT2E
9.01706e-205	1.51541	0.129	0.05	1.60513e-200	1	ENSG00000171094	ALK
1.20691e-203	0.482907	0.669	0.562	2.14842e-199	1	ENSG00000147180	ZNF711
1.31588e-203	1.75188	0.146	0.062	2.3424e-199	1	ENSG00000178718	RPP25
1.43057e-203	0.480818	0.729	0.619	2.54656e-199	1	ENSG00000198836	OPA1
1.78605e-203	0.612983	0.54	0.422	3.17934e-199	1	ENSG00000134874	DZIP1
3.67008e-203	0.766392	0.399	0.268	6.5331e-199	1	ENSG00000248383	PCDHAC1
4.40745e-203	0.599978	0.57	0.451	7.8457e-199	1	ENSG00000181827	RFX7
4.49664e-203	0.465403	0.542	0.415	8.00447e-199	1	ENSG00000158987	RAPGEF6
5.83088e-203	0.650661	0.555	0.444	1.03796e-198	1	ENSG00000166454	ATMIN
1.53848e-202	1.07594	0.273	0.16	2.73865e-198	1	ENSG00000076864	RAP1GAP
2.3627e-202	0.365999	0.845	0.714	4.20585e-198	1	ENSG00000125868	DSTN
3.6969e-202	0.531296	0.665	0.552	6.58085e-198	1	ENSG00000133872	SARAF
4.77186e-202	0.778545	0.429	0.301	8.49438e-198	1	ENSG00000188177	ZC3H6
1.12717e-201	0.788206	0.392	0.261	2.00647e-197	1	ENSG00000167889	MGAT5B
1.36615e-201	0.618623	0.548	0.424	2.43187e-197	1	ENSG00000158301	GPRASP2
5.76384e-201	0.298415	0.895	0.838	1.02602e-196	1	ENSG00000145495	MARCHF6
6.03634e-201	0.520694	0.675	0.573	1.07453e-196	1	ENSG00000163602	RYBP
6.50812e-201	0.807228	0.343	0.215	1.15851e-196	1	ENSG00000151690	MFSD6
9.46748e-201	1.22492	0.166	0.075	1.68531e-196	1	ENSG00000142408	CACNG8
1.20444e-200	0.791844	0.425	0.304	2.14402e-196	1	ENSG00000107140	TESK1
1.31342e-199	1.67258	0.121	0.046	2.33802e-195	1	ENSG00000198053	SIRPA
1.59069e-199	0.549697	0.598	0.462	2.83158e-195	1	ENSG00000137817	PARP6
3.15598e-199	0.514689	0.452	0.313	5.61796e-195	1	ENSG00000102924	CBLN1
2.37089e-198	1.06074	0.336	0.224	4.22042e-194	1	DEPRECATED-ENSG00000135002
3.78038e-198	0.709256	0.468	0.343	6.72945e-194	1	ENSG00000172465	TCEAL1
6.60137e-198	0.839476	0.286	0.162	1.17511e-193	1	ENSG00000171303	KCNK3
1.15612e-197	0.537142	0.584	0.456	2.05801e-193	1	ENSG00000163697	APBB2
1.60052e-197	0.898159	0.158	0.066	2.84908e-193	1	ENSG00000177108	ZDHHC22
5.17682e-197	1.24571	0.189	0.092	9.21525e-193	1	ENSG00000178568	ERBB4
5.52423e-196	0.759747	0.29	0.167	9.83367e-192	1	ENSG00000183960	KCNH8
9.90571e-196	0.761294	0.479	0.367	1.76332e-191	1	ENSG00000180901	KCTD2
1.02644e-195	0.557248	0.459	0.309	1.82716e-191	1	ENSG00000166448	TMEM130
1.03737e-195	0.76638	0.431	0.308	1.84663e-191	1	ENSG00000198780	FAM169A
1.8187e-195	1.04402	0.27	0.156	3.23748e-191	1	DEPRECATED-ENSG00000133134
9.45838e-195	0.499142	0.69	0.593	1.68369e-190	1	ENSG00000169018	FEM1B
1.12997e-194	0.334103	0.888	0.785	2.01146e-190	1	ENSG00000149313	AASDHPPT
4.75202e-194	0.611099	0.384	0.251	8.45907e-190	1	ENSG00000143630	HCN3
8.74955e-194	0.348163	0.886	0.82	1.55751e-189	1	ENSG00000160551	TAOK1
1.61886e-193	0.958633	0.252	0.14	2.88172e-189	1	ENSG00000120645	IQSEC3
1.95739e-193	0.55234	0.585	0.472	3.48434e-189	1	ENSG00000154359	LONRF1
2.80723e-193	1.1649	0.238	0.132	4.99715e-189	1	ENSG00000151778	SERP2
4.69433e-193	0.94732	0.346	0.225	8.35638e-189	1	ENSG00000162373	BEND5
8.65771e-193	0.37074	0.838	0.714	1.54116e-188	1	ENSG00000166562	SEC11C
8.68692e-193	0.900303	0.366	0.247	1.54636e-188	1	ENSG00000198873	GRK5
1.31208e-192	0.486079	0.683	0.59	2.33563e-188	1	ENSG00000114098	ARMC8
1.32659e-192	0.688278	0.381	0.251	2.36146e-188	1	ENSG00000138641	HERC3
1.69517e-192	0.478897	0.716	0.625	3.01758e-188	1	ENSG00000005339	CREBBP
2.81098e-192	0.307371	0.76	0.597	5.00382e-188	1	ENSG00000166780	BMERB1
1.25907e-191	1.0043	0.29	0.177	2.24128e-187	1	ENSG00000134909	ARHGAP32
5.9884e-191	0.637216	0.421	0.288	1.066e-186	1	ENSG00000071073	MGAT4A
1.5817e-190	0.520902	0.662	0.559	2.81559e-186	1	ENSG00000188021	UBQLN2
3.36846e-190	0.480695	0.661	0.533	5.99619e-186	1	ENSG00000104643	MTMR9
4.17178e-190	0.368243	0.828	0.701	7.42619e-186	1	ENSG00000143862	ARL8A
5.35823e-190	0.685099	0.443	0.311	9.53818e-186	1	ENSG00000135549	PKIB
9.65517e-190	0.61329	0.343	0.203	1.71872e-185	1	ENSG00000151834	GABRA2
9.7658e-190	0.498882	0.646	0.522	1.73841e-185	1	ENSG00000131089	ARHGEF9
9.98814e-190	0.730312	0.372	0.246	1.77799e-185	1	ENSG00000135454	B4GALNT1
1.04321e-189	0.329198	0.874	0.808	1.85702e-185	1	ENSG00000133030	MPRIP
7.63696e-189	0.443256	0.77	0.672	1.35945e-184	1	ENSG00000048740	CELF2
1.30202e-188	1.47085	0.108	0.039	2.31773e-184	1	ENSG00000182771	GRID1
3.41267e-188	0.530843	0.648	0.552	6.0749e-184	1	ENSG00000141568	FOXK2
4.24999e-188	0.727013	0.463	0.344	7.5654e-184	1	ENSG00000131188	PRR7
4.42301e-188	0.662319	0.425	0.292	7.87339e-184	1	ENSG00000064042	LIMCH1
9.41567e-188	0.314468	0.89	0.793	1.67608e-183	1	ENSG00000160014	CALM3
1.25612e-187	0.653086	0.497	0.378	2.23603e-183	1	ENSG00000139266	MARCHF9
1.18925e-186	0.622061	0.483	0.339	2.11699e-182	1	ENSG00000165023	DIRAS2
4.5041e-186	0.414449	0.749	0.644	8.01775e-182	1	ENSG00000197183	NOL4L
8.14909e-186	1.6572	0.129	0.053	1.45062e-181	1	ENSG00000182600	SNORC
1.32997e-185	1.05143	0.247	0.141	2.36748e-181	1	ENSG00000183092	BEGAIN
2.89383e-185	0.741094	0.399	0.277	5.15131e-181	1	ENSG00000183150	GPR19
6.82977e-185	1.23281	0.212	0.112	1.21577e-180	1	ENSG00000162631	NTNG1
1.24146e-184	0.496712	0.619	0.505	2.20992e-180	1	ENSG00000184277	TM2D3
1.65202e-184	0.990632	0.211	0.11	2.94076e-180	1	ENSG00000164398	ACSL6
3.83607e-184	0.538555	0.573	0.449	6.8286e-180	1	ENSG00000177706	FAM20C
7.86514e-184	1.3909	0.161	0.075	1.40007e-179	1	ENSG00000006210	CX3CL1
1.89057e-183	0.652878	0.435	0.313	3.3654e-179	1	ENSG00000159200	RCAN1
2.83972e-183	0.806118	0.374	0.256	5.05498e-179	1	ENSG00000101265	RASSF2
1.52812e-182	0.510046	0.618	0.511	2.72021e-178	1	ENSG00000116731	PRDM2
2.65024e-182	0.401271	0.761	0.65	4.71769e-178	1	ENSG00000187231	SESTD1
4.83285e-182	0.858052	0.382	0.267	8.60295e-178	1	ENSG00000153814	JAZF1
6.70155e-182	0.543566	0.546	0.425	1.19294e-177	1	ENSG00000108947	EFNB3
1.152e-181	0.709512	0.385	0.257	2.05068e-177	1	ENSG00000242732	RTL5
1.35229e-181	0.745686	0.432	0.315	2.40722e-177	1	ENSG00000083799	CYLD
1.67552e-181	0.294406	0.822	0.708	2.98259e-177	1	ENSG00000157985	AGAP1
1.85965e-181	0.333891	0.784	0.645	3.31036e-177	1	ENSG00000143878	RHOB
3.38262e-181	0.536197	0.548	0.406	6.0214e-177	1	ENSG00000127585	FBXL16
1.13321e-180	0.469599	0.689	0.592	2.01722e-176	1	ENSG00000105647	PIK3R2
3.08242e-180	0.520938	0.618	0.506	5.48701e-176	1	ENSG00000132613	MTSS2
1.14844e-179	0.66171	0.286	0.169	2.04434e-175	1	ENSG00000169330	MINAR1
1.9669e-179	0.489378	0.513	0.365	3.50127e-175	1	ENSG00000146216	TTBK1
2.19139e-179	0.351099	0.689	0.539	3.9009e-175	1	ENSG00000141622	RNF165
4.24698e-179	0.391369	0.809	0.709	7.56005e-175	1	ENSG00000129636	ITFG1
5.13422e-179	0.425646	0.75	0.671	9.13942e-175	1	ENSG00000157540	DYRK1A
1.08558e-178	0.679248	0.474	0.361	1.93244e-174	1	DEPRECATED-ENSG00000185658
2.65019e-178	0.546854	0.577	0.472	4.71761e-174	1	ENSG00000178498	DTX3
4.1273e-177	0.308369	0.742	0.513	7.34701e-173	1	ENSG00000108309	RUNDC3A
4.5674e-177	0.633007	0.536	0.428	8.13043e-173	1	ENSG00000163743	RCHY1
5.21774e-177	0.462318	0.679	0.584	9.28811e-173	1	ENSG00000109670	FBXW7
5.35524e-177	0.367518	0.838	0.762	9.53286e-173	1	ENSG00000008952	SEC62
6.85318e-177	0.842869	0.353	0.235	1.21993e-172	1	ENSG00000137218	FRS3
4.75771e-176	0.583356	0.559	0.455	8.4692e-172	1	ENSG00000083642	PDS5B
1.26413e-175	0.510918	0.652	0.546	2.25028e-171	1	ENSG00000122042	UBL3
1.66977e-175	1.09973	0.17	0.082	2.97236e-171	1	ENSG00000204175	GPRIN2
7.89483e-175	0.708885	0.389	0.269	1.40536e-170	1	ENSG00000160190	SLC37A1
1.04823e-174	0.622083	0.458	0.334	1.86596e-170	1	ENSG00000147548	NSD3
2.31036e-174	0.94993	0.241	0.137	4.11267e-170	1	ENSG00000153291	SLC25A27
4.45066e-174	1.35897	0.139	0.061	7.92261e-170	1	ENSG00000156486	KCNS2
6.46011e-174	0.597178	0.387	0.255	1.14996e-169	1	ENSG00000177511	ST8SIA3
9.59935e-174	0.462863	0.625	0.512	1.70878e-169	1	ENSG00000204178	MACO1
1.47544e-173	0.449589	0.581	0.462	2.62643e-169	1	ENSG00000086015	MAST2
3.42707e-173	0.980163	0.253	0.147	6.10053e-169	1	ENSG00000182901	RGS7
5.4907e-173	1.21608	0.195	0.103	9.774e-169	1	ENSG00000130590	SAMD10
5.9094e-173	0.606769	0.491	0.375	1.05193e-168	1	ENSG00000141098	GFOD2
1.90899e-172	0.531392	0.63	0.539	3.39819e-168	1	ENSG00000132604	TERF2
4.43012e-172	0.446176	0.42	0.279	7.88605e-168	1	ENSG00000182175	RGMA
5.18786e-172	1.14744	0.218	0.121	9.23492e-168	1	ENSG00000138623	SEMA7A
2.20205e-171	0.643144	0.518	0.416	3.91987e-167	1	ENSG00000176396	EID2
3.31545e-171	0.340046	0.873	0.798	5.90183e-167	1	ENSG00000170035	UBE2E3
2.64664e-170	1.26781	0.168	0.083	4.71128e-166	1	ENSG00000152969	JAKMIP1
9.60953e-170	0.618668	0.503	0.392	1.71059e-165	1	ENSG00000133612	AGAP3
1.06319e-169	0.624428	0.504	0.398	1.89258e-165	1	ENSG00000118496	FBXO30
1.41318e-169	1.38503	0.128	0.055	2.5156e-165	1	ENSG00000204128	C2orf72
1.32089e-168	0.735937	0.443	0.337	2.35132e-164	1	ENSG00000109466	KLHL2
8.80723e-168	0.698238	0.435	0.318	1.56778e-163	1	ENSG00000164038	SLC9B2
9.34587e-168	0.941608	0.198	0.103	1.66366e-163	1	ENSG00000155897	ADCY8
3.79228e-167	0.471807	0.646	0.544	6.75063e-163	1	ENSG00000160094	ZNF362
4.43594e-167	1.00425	0.187	0.094	7.89641e-163	1	ENSG00000139890	REM2
7.61677e-167	0.404102	0.652	0.495	1.35586e-162	1	ENSG00000134369	NAV1
1.00454e-166	1.42669	0.168	0.084	1.78818e-162	1	ENSG00000137252	HCRTR2
1.18116e-166	0.47056	0.674	0.58	2.10258e-162	1	ENSG00000128524	ATP6V1F
6.25108e-166	0.377111	0.801	0.729	1.11275e-161	1	ENSG00000062194	GPBP1
9.3118e-166	0.642943	0.48	0.371	1.65759e-161	1	ENSG00000116514	RNF19B
1.01495e-165	1.33404	0.165	0.081	1.80671e-161	1	ENSG00000074317	SNCB
2.07281e-165	0.26214	0.925	0.863	3.68981e-161	1	ENSG00000040341	STAU2
2.83032e-165	0.736217	0.446	0.335	5.03825e-161	1	ENSG00000155974	GRIP1
4.69638e-165	1.10025	0.271	0.164	8.36003e-161	1	ENSG00000106236	NPTX2
5.59928e-165	0.357989	0.755	0.671	9.96727e-161	1	ENSG00000111752	PHC1
8.71957e-165	0.347129	0.809	0.714	1.55217e-160	1	ENSG00000198420	TCAF1
9.1081e-164	1.07352	0.149	0.069	1.62133e-159	1	ENSG00000154736	ADAMTS5
1.66384e-163	1.10052	0.151	0.07	2.96179e-159	1	ENSG00000188916	INSYN2A
2.30835e-163	0.455651	0.565	0.444	4.10909e-159	1	ENSG00000198720	ANKRD13B
3.12498e-163	0.32345	0.722	0.606	5.56277e-159	1	ENSG00000204967	PCDHA4
5.69559e-163	0.613118	0.498	0.39	1.01387e-158	1	ENSG00000198382	UVRAG
6.12237e-163	0.76739	0.328	0.214	1.08984e-158	1	ENSG00000136866	ZFP37
7.87625e-163	0.754103	0.358	0.244	1.40205e-158	1	ENSG00000171368	TPPP
1.02045e-162	0.549204	0.391	0.258	1.8165e-158	1	ENSG00000172260	NEGR1
1.44683e-162	0.832192	0.372	0.265	2.57551e-158	1	ENSG00000165572	KBTBD6
1.60109e-162	0.897631	0.342	0.237	2.85011e-158	1	ENSG00000143845	ETNK2
2.35339e-162	0.609573	0.257	0.146	4.18926e-158	1	ENSG00000006283	CACNA1G
2.65407e-162	0.71676	0.261	0.153	4.72451e-158	1	ENSG00000067842	ATP2B3
4.64278e-162	0.365985	0.634	0.484	8.26462e-158	1	ENSG00000128245	YWHAH
7.03343e-162	0.501035	0.613	0.509	1.25202e-157	1	ENSG00000015676	NUDCD3
1.16823e-161	0.41332	0.628	0.506	2.07957e-157	1	ENSG00000138162	TACC2
1.58984e-161	0.315146	0.885	0.823	2.83008e-157	1	ENSG00000112339	HBS1L
3.29055e-161	0.37231	0.76	0.656	5.85751e-157	1	ENSG00000110880	CORO1C
7.59416e-161	0.557529	0.565	0.459	1.35184e-156	1	ENSG00000147224	PRPS1
8.70437e-161	0.340051	0.864	0.789	1.54946e-156	1	ENSG00000110367	DDX6
9.00249e-161	0.961965	0.223	0.125	1.60253e-156	1	ENSG00000177380	PPFIA3
1.04427e-160	0.465389	0.594	0.489	1.8589e-156	1	ENSG00000151240	DIP2C
2.29822e-160	0.305867	0.722	0.58	4.09106e-156	1	ENSG00000154310	TNIK
7.62221e-160	0.552064	0.571	0.471	1.35683e-155	1	ENSG00000243943	ZNF512
8.82899e-160	1.14258	0.206	0.114	1.57165e-155	1	ENSG00000122733	PHF24
2.35861e-159	0.37712	0.793	0.707	4.19856e-155	1	ENSG00000105576	TNPO2
3.36555e-159	0.790526	0.333	0.222	5.99102e-155	1	ENSG00000114646	CSPG5
5.14021e-159	0.698586	0.459	0.35	9.15009e-155	1	ENSG00000180011	PTGR3
6.43329e-159	0.562947	0.415	0.291	1.14519e-154	1	ENSG00000135298	ADGRB3
9.99515e-159	1.20144	0.179	0.093	1.77924e-154	1	ENSG00000109832	DDX25
1.10787e-158	0.540795	0.594	0.5	1.97211e-154	1	ENSG00000132405	TBC1D14
7.92689e-158	0.656384	0.433	0.324	1.41106e-153	1	ENSG00000164715	LMTK2
1.09482e-157	0.50748	0.475	0.345	1.94889e-153	1	ENSG00000091844	RGS17
1.6592e-157	0.416645	0.658	0.526	2.95354e-153	1	ENSG00000185090	MANEAL
2.19138e-157	0.583512	0.546	0.445	3.90087e-153	1	ENSG00000164442	CITED2
3.79024e-157	0.560052	0.538	0.406	6.74701e-153	1	ENSG00000115963	RND3
7.58414e-157	0.402358	0.472	0.323	1.35005e-152	1	ENSG00000242173	ARHGDIG
1.11942e-156	0.422789	0.674	0.552	1.99268e-152	1	ENSG00000164221	CCDC112
2.07558e-156	0.739312	0.399	0.291	3.69475e-152	1	ENSG00000115226	FNDC4
3.4581e-156	0.581081	0.512	0.409	6.15576e-152	1	ENSG00000143079	CTTNBP2NL
5.04234e-156	0.546535	0.517	0.413	8.97588e-152	1	ENSG00000196670	ZFP62
6.1905e-156	0.432497	0.671	0.58	1.10197e-151	1	ENSG00000171862	PTEN
6.28761e-156	0.446146	0.686	0.602	1.11926e-151	1	ENSG00000277258	PCGF2
7.47663e-156	0.366732	0.619	0.479	1.33092e-151	1	ENSG00000180354	MTURN
3.48958e-154	0.446549	0.66	0.561	6.21181e-150	1	ENSG00000115504	EHBP1
5.52208e-154	0.934817	0.279	0.178	9.82986e-150	1	ENSG00000177614	PGBD5
5.98247e-154	0.637576	0.485	0.386	1.06494e-149	1	ENSG00000121864	ZNF639
2.16473e-153	0.624392	0.422	0.307	3.85344e-149	1	ENSG00000275832	ARHGAP23
2.22472e-153	0.381842	0.782	0.69	3.96022e-149	1	ENSG00000138069	RAB1A
2.73992e-153	0.343902	0.828	0.758	4.87733e-149	1	ENSG00000163714	U2SURP
3.19824e-153	0.862328	0.334	0.231	5.69318e-149	1	ENSG00000131791	PRKAB2
1.0742e-152	0.37189	0.745	0.672	1.91218e-148	1	ENSG00000204371	EHMT2
1.33208e-152	0.447604	0.645	0.553	2.37124e-148	1	ENSG00000155304	HSPA13
1.954e-152	1.02899	0.247	0.151	3.47831e-148	1	ENSG00000131477	RAMP2
2.20331e-152	0.446824	0.611	0.523	3.92212e-148	1	ENSG00000130779	CLIP1
7.51081e-152	0.250036	0.943	0.888	1.337e-147	1	ENSG00000104723	TUSC3
1.70118e-151	0.6357	0.434	0.328	3.02826e-147	1	ENSG00000179912	R3HDM2
5.11318e-151	0.747844	0.326	0.216	9.10197e-147	1	ENSG00000158445	KCNB1
8.94939e-151	1.20973	0.15	0.073	1.59308e-146	1	ENSG00000165995	CACNB2
1.26472e-150	0.471134	0.605	0.507	2.25132e-146	1	ENSG00000197122	SRC
5.84547e-150	0.558025	0.513	0.408	1.04055e-145	1	ENSG00000183496	MEX3B
6.25768e-150	0.762616	0.256	0.153	1.11393e-145	1	ENSG00000144868	TMEM108
1.16038e-149	0.625984	0.471	0.365	2.06558e-145	1	ENSG00000138439	FAM117B
1.69084e-149	0.464611	0.425	0.292	3.00986e-145	1	DEPRECATED-ENSG00000067715
1.92744e-149	0.3802	0.762	0.689	3.43103e-145	1	ENSG00000174953	DHX36
2.10529e-149	0.519122	0.517	0.4	3.74762e-145	1	ENSG00000131773	KHDRBS3
4.95308e-149	0.33456	0.655	0.514	8.81698e-145	1	ENSG00000151490	PTPRO
8.02848e-149	0.504063	0.415	0.285	1.42915e-144	1	ENSG00000137571	SLCO5A1
1.07829e-148	0.660607	0.365	0.257	1.91947e-144	1	ENSG00000172733	PURG
1.4601e-148	0.940783	0.249	0.153	2.59912e-144	1	ENSG00000110427	KIAA1549L
1.6766e-148	0.648816	0.408	0.301	2.98451e-144	1	ENSG00000032219	ARID4A
5.83391e-148	0.344973	0.796	0.699	1.03849e-143	1	ENSG00000115762	PLEKHB2
8.85466e-148	0.39751	0.638	0.489	1.57622e-143	1	ENSG00000198513	ATL1
1.09967e-147	0.333437	0.716	0.585	1.95753e-143	1	ENSG00000131370	SH3BP5
2.47921e-147	0.639784	0.494	0.397	4.41325e-143	1	ENSG00000068383	INPP5A
2.63688e-147	0.839643	0.318	0.216	4.69391e-143	1	ENSG00000007402	CACNA2D2
4.8192e-147	0.874051	0.194	0.104	8.57865e-143	1	ENSG00000181409	AATK
6.5099e-147	0.798082	0.374	0.273	1.15883e-142	1	ENSG00000168785	TSPAN5
1.09576e-146	0.794911	0.353	0.251	1.95056e-142	1	ENSG00000167536	DHRS13
1.95722e-146	1.01433	0.275	0.18	3.48405e-142	1	ENSG00000197872	CYRIA
2.21591e-146	0.540994	0.469	0.35	3.94454e-142	1	ENSG00000213626	LBH
2.32704e-146	0.669423	0.461	0.367	4.14236e-142	1	ENSG00000176407	KCMF1
3.6249e-146	0.540319	0.534	0.431	6.45268e-142	1	ENSG00000143147	GPR161
3.63031e-146	0.361396	0.537	0.415	6.46231e-142	1	ENSG00000196123	MATCAP1
5.15483e-146	0.850426	0.36	0.262	9.17611e-142	1	ENSG00000138835	RGS3
2.4078e-145	0.338848	0.859	0.785	4.28612e-141	1	ENSG00000197006	METTL9
2.7199e-145	0.360031	0.797	0.721	4.84169e-141	1	ENSG00000185787	MORF4L1
3.53695e-145	0.306915	0.79	0.709	6.29613e-141	1	ENSG00000107771	CCSER2
4.7127e-145	0.654591	0.348	0.239	8.38907e-141	1	ENSG00000131389	SLC6A6
1.55145e-144	0.964056	0.177	0.093	2.76174e-140	1	ENSG00000028277	POU2F2
1.61818e-144	0.374615	0.729	0.619	2.88052e-140	1	ENSG00000073969	NSF
2.57191e-144	0.367301	0.743	0.652	4.57825e-140	1	ENSG00000138138	ATAD1
3.25349e-144	0.780397	0.388	0.292	5.79154e-140	1	ENSG00000152778	IFIT5
4.65962e-144	0.394819	0.684	0.595	8.29459e-140	1	ENSG00000117020	AKT3
6.13143e-144	0.537482	0.543	0.451	1.09146e-139	1	ENSG00000170242	USP47
9.46689e-144	1.04903	0.277	0.183	1.6852e-139	1	ENSG00000172318	B3GALT1
2.29164e-143	0.523976	0.535	0.438	4.07934e-139	1	ENSG00000123066	MED13L
4.01886e-143	0.394616	0.598	0.491	7.15398e-139	1	ENSG00000110987	BCL7A
5.56423e-142	2.11951	0.118	0.053	9.90488e-138	1	ENSG00000197757	HOXC6
6.48972e-142	0.33789	0.759	0.676	1.15523e-137	1	ENSG00000170899	GSTA4
6.64881e-142	0.402983	0.622	0.529	1.18355e-137	1	ENSG00000163625	WDFY3
7.86794e-142	0.458685	0.583	0.483	1.40057e-137	1	ENSG00000135503	ACVR1B
2.53882e-141	1.89041	0.135	0.066	4.51936e-137	1	ENSG00000154134	ROBO3
8.37094e-141	0.534172	0.526	0.435	1.49011e-136	1	ENSG00000025156	HSF2
1.31973e-140	0.682792	0.28	0.177	2.34925e-136	1	ENSG00000107864	CPEB3
1.50879e-140	0.406028	0.722	0.645	2.68579e-136	1	ENSG00000181904	C5orf24
1.65378e-140	0.456782	0.507	0.389	2.9439e-136	1	ENSG00000164061	BSN
3.45194e-140	0.363204	0.722	0.646	6.1448e-136	1	ENSG00000138081	FBXO11
9.36466e-140	0.466876	0.63	0.539	1.667e-135	1	ENSG00000102181	CD99L2
9.43161e-140	0.637494	0.408	0.292	1.67892e-135	1	ENSG00000129993	CBFA2T3
3.86589e-139	0.67849	0.383	0.278	6.88167e-135	1	ENSG00000139200	PIANP
4.25072e-139	1.14833	0.164	0.086	7.56671e-135	1	ENSG00000065989	PDE4A
5.71423e-139	0.507572	0.599	0.523	1.01719e-134	1	ENSG00000009844	VTA1
9.80275e-139	0.561887	0.405	0.298	1.74499e-134	1	ENSG00000150627	WDR17
1.3255e-138	0.530033	0.526	0.413	2.35952e-134	1	ENSG00000100077	GRK3
3.40752e-138	0.510981	0.562	0.478	6.06572e-134	1	ENSG00000128607	KLHDC10
5.2675e-138	0.634558	0.29	0.183	9.37668e-134	1	ENSG00000136237	RAPGEF5
8.53826e-138	1.24594	0.15	0.076	1.5199e-133	1	ENSG00000074527	NTN4
1.52454e-137	0.876478	0.31	0.215	2.71384e-133	1	ENSG00000198892	SHISA4
4.79864e-137	0.372744	0.628	0.53	8.54206e-133	1	ENSG00000019144	PHLDB1
4.94094e-137	0.642707	0.362	0.255	8.79537e-133	1	ENSG00000179240	GVQW3
6.086e-137	1.13139	0.136	0.066	1.08337e-132	1	ENSG00000065320	NTN1
1.49522e-136	0.464165	0.606	0.522	2.66165e-132	1	ENSG00000170871	KIAA0232
2.74995e-136	0.672224	0.326	0.224	4.89519e-132	1	ENSG00000187801	ZFP69B
5.47786e-136	0.69052	0.384	0.285	9.75113e-132	1	ENSG00000065923	SLC9A7
6.17238e-136	0.294862	0.854	0.763	1.09875e-131	1	ENSG00000099284	MACROH2A2
6.87983e-136	0.666726	0.462	0.374	1.22468e-131	1	ENSG00000109790	KLHL5
8.60805e-136	0.571861	0.515	0.424	1.53232e-131	1	DEPRECATED-ENSG00000133142
3.98752e-135	0.506097	0.474	0.367	7.09818e-131	1	ENSG00000101236	RNF24
6.17973e-135	0.907345	0.152	0.076	1.10005e-130	1	ENSG00000244694	PTCHD4
7.31515e-135	0.431051	0.647	0.566	1.30217e-130	1	ENSG00000138593	SECISBP2L
1.28725e-134	0.901958	0.259	0.166	2.29143e-130	1	ENSG00000223572	CKMT1A
1.75983e-134	0.579465	0.47	0.369	3.13267e-130	1	ENSG00000243335	KCTD7
2.21328e-134	0.92672	0.268	0.175	3.93986e-130	1	ENSG00000176490	DIRAS1
2.60754e-134	0.38771	0.618	0.519	4.64168e-130	1	ENSG00000138688	BLTP1
2.69234e-134	1.28512	0.27	0.183	4.79263e-130	1	ENSG00000118507	AKAP7
4.20568e-134	1.01936	0.223	0.136	7.48652e-130	1	ENSG00000175229	GAL3ST3
4.65838e-134	0.685951	0.397	0.301	8.29238e-130	1	ENSG00000274211	SOCS7
4.84538e-134	0.338197	0.762	0.684	8.62527e-130	1	ENSG00000154001	PPP2R5E
5.43711e-134	1.22785	0.108	0.047	9.6786e-130	1	ENSG00000165186	PTCHD1
8.21297e-134	0.814369	0.328	0.233	1.46199e-129	1	ENSG00000172765	TMCC1
1.06827e-133	0.890285	0.244	0.151	1.90162e-129	1	ENSG00000204851	PNMA8B
1.6909e-133	1.2839	0.124	0.058	3.00997e-129	1	ENSG00000162728	KCNJ9
2.3456e-133	0.688372	0.319	0.214	4.17541e-129	1	ENSG00000175264	CHST1
2.54163e-133	0.346074	0.574	0.467	4.52435e-129	1	ENSG00000074855	ANO8
3.12156e-133	0.444726	0.569	0.474	5.55668e-129	1	ENSG00000168758	SEMA4C
4.58487e-133	0.531212	0.535	0.44	8.16153e-129	1	ENSG00000155097	ATP6V1C1
9.18666e-133	0.497564	0.647	0.564	1.63532e-128	1	ENSG00000114999	TTL
1.6715e-132	0.35607	0.659	0.549	2.97543e-128	1	ENSG00000141582	CBX4
3.51092e-132	0.413533	0.627	0.528	6.24978e-128	1	ENSG00000213160	KLHL23
4.47222e-132	1.00942	0.305	0.205	7.961e-128	1	ENSG00000117154	IGSF21
5.69756e-132	1.35179	0.13	0.063	1.01422e-127	1	ENSG00000184709	LRRC26
5.75896e-132	0.276633	0.887	0.789	1.02515e-127	1	ENSG00000010810	FYN
6.1274e-132	0.864049	0.274	0.182	1.09074e-127	1	ENSG00000172006	ZNF554
8.37622e-132	0.309286	0.812	0.73	1.49105e-127	1	ENSG00000116871	MAP7D1
1.09659e-131	0.414506	0.651	0.531	1.95204e-127	1	ENSG00000169862	CTNND2
1.29269e-131	0.592474	0.416	0.315	2.30112e-127	1	ENSG00000164086	DUSP7
1.45352e-131	0.559001	0.378	0.27	2.58741e-127	1	ENSG00000163462	TRIM46
3.21344e-131	0.399556	0.718	0.634	5.72024e-127	1	ENSG00000128654	MTX2
3.68885e-131	0.963987	0.217	0.129	6.56652e-127	1	ENSG00000104833	TUBB4A
1.74822e-130	0.410625	0.665	0.568	3.11201e-126	1	ENSG00000119242	CCDC92
3.69985e-130	0.344575	0.582	0.48	6.58611e-126	1	ENSG00000171723	GPHN
4.72811e-130	0.521425	0.644	0.562	8.4165e-126	1	ENSG00000127955	GNAI1
5.94899e-130	0.855754	0.288	0.196	1.05898e-125	1	ENSG00000010818	HIVEP2
1.46526e-129	0.575886	0.547	0.461	2.6083e-125	1	ENSG00000104549	SQLE
4.86172e-129	0.430972	0.609	0.526	8.65434e-125	1	ENSG00000278540	ACACA
1.10741e-128	0.733041	0.311	0.216	1.9713e-124	1	ENSG00000138411	HECW2
1.28212e-128	0.447668	0.525	0.428	2.28229e-124	1	ENSG00000052795	FNIP2
1.50162e-128	0.680987	0.381	0.287	2.67303e-124	1	ENSG00000171160	MORN4
1.62439e-128	0.490322	0.548	0.453	2.89158e-124	1	ENSG00000106992	AK1
1.67696e-128	0.288028	0.854	0.797	2.98516e-124	1	ENSG00000185236	RAB11B
2.05238e-128	0.688171	0.412	0.32	3.65344e-124	1	ENSG00000157693	TMEM268
6.32949e-128	1.43654	0.186	0.108	1.12671e-123	1	ENSG00000175040	CHST2
1.28589e-127	0.749831	0.385	0.299	2.28901e-123	1	ENSG00000047579	DTNBP1
1.33705e-127	0.398143	0.598	0.48	2.38008e-123	1	ENSG00000164970	FAM219A
6.72258e-127	0.74024	0.246	0.154	1.19669e-122	1	ENSG00000165548	TMEM63C
1.19544e-126	0.854576	0.25	0.161	2.12801e-122	1	ENSG00000237289	CKMT1B
1.69887e-126	0.553841	0.506	0.42	3.02416e-122	1	ENSG00000144827	ABHD10
1.92566e-126	0.820338	0.256	0.166	3.42786e-122	1	ENSG00000172247	C1QTNF4
2.89514e-126	0.332658	0.732	0.664	5.15364e-122	1	ENSG00000160679	CHTOP
3.78341e-126	0.317789	0.731	0.665	6.73484e-122	1	ENSG00000060237	WNK1
3.98318e-126	0.963923	0.214	0.129	7.09047e-122	1	ENSG00000186479	RGS7BP
8.22344e-126	0.611391	0.401	0.297	1.46385e-121	1	ENSG00000142686	C1orf216
1.42763e-125	0.402364	0.53	0.425	2.54132e-121	1	ENSG00000154556	SORBS2
1.43983e-125	0.712355	0.321	0.222	2.56305e-121	1	ENSG00000204442	NALF1
3.87488e-125	0.328877	0.572	0.463	6.89767e-121	1	ENSG00000151276	MAGI1
3.99093e-125	0.557216	0.486	0.395	7.10426e-121	1	ENSG00000110218	PANX1
3.99236e-125	0.371179	0.724	0.649	7.1068e-121	1	ENSG00000100697	DICER1
4.389e-125	0.825772	0.289	0.199	7.81286e-121	1	ENSG00000137502	RAB30
5.82034e-125	0.653005	0.419	0.329	1.03608e-120	1	ENSG00000138767	CNOT6L
1.01186e-124	0.584966	0.306	0.204	1.80122e-120	1	ENSG00000002746	HECW1
1.42328e-124	0.254682	0.776	0.663	2.53358e-120	1	ENSG00000104381	GDAP1
3.15607e-124	0.404742	0.671	0.579	5.61811e-120	1	ENSG00000135932	CAB39
4.03474e-124	0.499456	0.542	0.462	7.18224e-120	1	ENSG00000175470	PPP2R2D
8.78499e-124	1.05921	0.199	0.119	1.56382e-119	1	ENSG00000184986	TMEM121
8.79135e-124	0.766451	0.348	0.258	1.56495e-119	1	ENSG00000196507	TCEAL3
1.84728e-123	0.63567	0.403	0.309	3.28834e-119	1	ENSG00000149679	CABLES2
8.40106e-123	1.02968	0.156	0.084	1.49547e-118	1	ENSG00000167037	SGSM1
2.66399e-122	0.49645	0.481	0.382	4.74216e-118	1	ENSG00000187164	SHTN1
4.30098e-122	0.366572	0.674	0.595	7.65618e-118	1	ENSG00000108389	MTMR4
5.91309e-121	1.30207	0.129	0.065	1.05259e-116	1	ENSG00000137727	ARHGAP20
1.262e-120	0.887858	0.258	0.172	2.24649e-116	1	ENSG00000171016	PYGO1
1.71117e-120	0.579046	0.444	0.353	3.04605e-116	1	ENSG00000184402	SS18L1
2.43421e-120	0.939302	0.186	0.107	4.33313e-116	1	ENSG00000187902	SHISA7
3.01456e-120	0.940059	0.223	0.139	5.36622e-116	1	ENSG00000128203	ASPHD2
1.51059e-119	0.313122	0.309	0.194	2.689e-115	1	ENSG00000105251	SHD
1.6777e-119	0.469305	0.592	0.52	2.98647e-115	1	ENSG00000063245	EPN1
2.2467e-119	0.259058	0.911	0.851	3.99935e-115	1	ENSG00000134717	BTF3L4
1.42048e-118	0.354677	0.643	0.535	2.5286e-114	1	ENSG00000117632	STMN1
5.80176e-118	0.315672	0.775	0.71	1.03277e-113	1	ENSG00000198728	LDB1
1.29624e-117	0.581376	0.421	0.333	2.30744e-113	1	ENSG00000147324	MFHAS1
4.00102e-117	0.370515	0.279	0.182	7.12222e-113	1	ENSG00000124762	CDKN1A
4.91025e-117	0.886335	0.186	0.108	8.74073e-113	1	ENSG00000215397	SCRT2
6.44633e-117	1.00562	0.203	0.124	1.14751e-112	1	ENSG00000174482	LINGO2
1.40344e-116	0.475409	0.547	0.466	2.49826e-112	1	ENSG00000170456	DENND5B
1.46021e-116	0.953489	0.21	0.13	2.59932e-112	1	ENSG00000119888	EPCAM
1.66935e-116	0.352051	0.704	0.636	2.97161e-112	1	ENSG00000188895	MSL1
1.82343e-116	1.40539	0.129	0.066	3.24588e-112	1	ENSG00000062282	DGAT2
2.03212e-116	0.393869	0.574	0.482	3.61738e-112	1	ENSG00000146386	ABRACL
2.36115e-116	0.280323	0.9	0.847	4.20308e-112	1	ENSG00000124486	USP9X
2.5596e-116	0.351854	0.713	0.639	4.55635e-112	1	ENSG00000145687	SSBP2
2.81956e-116	0.99752	0.186	0.109	5.01909e-112	1	DEPRECATED-ENSG00000162373
3.07672e-116	0.675134	0.363	0.27	5.47687e-112	1	ENSG00000133134	BEX2
3.14883e-116	0.768163	0.297	0.207	5.60523e-112	1	ENSG00000119771	KLHL29
3.89674e-116	0.761036	0.307	0.216	6.93659e-112	1	ENSG00000186462	NAP1L2
4.15723e-116	0.298181	0.727	0.644	7.40028e-112	1	ENSG00000169855	ROBO1
5.70573e-116	0.636653	0.356	0.266	1.01568e-111	1	ENSG00000170448	NFXL1
1.02678e-115	0.660273	0.271	0.179	1.82778e-111	1	ENSG00000158560	DYNC1I1
1.77958e-115	0.350784	0.493	0.356	3.16782e-111	1	ENSG00000130540	SULT4A1
2.59383e-115	0.908958	0.154	0.083	4.61729e-111	1	ENSG00000162825	NBPF20
3.43711e-115	0.573088	0.476	0.398	6.1184e-111	1	ENSG00000186575	NF2
7.17913e-115	0.912749	0.236	0.153	1.27796e-110	1	ENSG00000105926	PALS2
7.39795e-115	0.799047	0.273	0.187	1.31691e-110	1	ENSG00000151883	PARP8
1.97064e-114	0.321641	0.681	0.613	3.50793e-110	1	ENSG00000188994	ZNF292
2.20589e-114	0.745357	0.241	0.154	3.92671e-110	1	ENSG00000124225	PMEPA1
2.46691e-114	1.23013	0.133	0.069	4.39134e-110	1	ENSG00000235961	PNMA6A
4.38652e-114	0.516482	0.53	0.454	7.80844e-110	1	ENSG00000188636	RTL6
4.82365e-114	0.783749	0.133	0.067	8.58658e-110	1	ENSG00000185304	RGPD2
6.64096e-114	0.821446	0.265	0.178	1.18216e-109	1	ENSG00000009694	TENM1
1.03987e-113	1.09733	0.187	0.113	1.85107e-109	1	ENSG00000105928	GSDME
1.34623e-113	0.448502	0.562	0.48	2.39643e-109	1	ENSG00000116120	FARSB
2.65104e-113	0.681902	0.264	0.174	4.71912e-109	1	ENSG00000101298	SNPH
4.54594e-113	0.409235	0.603	0.517	8.09222e-109	1	ENSG00000123213	NLN
7.572e-113	0.557995	0.424	0.335	1.34789e-108	1	ENSG00000145016	RUBCN
8.00775e-113	0.310832	0.789	0.724	1.42546e-108	1	ENSG00000130638	ATXN10
8.53601e-113	0.606839	0.335	0.239	1.5195e-108	1	ENSG00000109956	B3GAT1
8.95081e-113	0.356067	0.672	0.599	1.59333e-108	1	ENSG00000196470	SIAH1
1.34749e-112	0.774141	0.347	0.265	2.39867e-108	1	ENSG00000144647	POMGNT2
2.35932e-112	0.635053	0.235	0.148	4.19983e-108	1	ENSG00000156113	KCNMA1
2.46999e-112	0.499789	0.426	0.331	4.39683e-108	1	ENSG00000087301	TXNDC16
3.5683e-112	0.891562	0.176	0.102	6.35193e-108	1	ENSG00000118596	SLC16A7
4.14678e-112	0.366525	0.704	0.622	7.38169e-108	1	ENSG00000010270	STARD3NL
6.78776e-112	0.613455	0.33	0.24	1.20829e-107	1	ENSG00000138101	DTNB
1.11963e-111	0.489076	0.453	0.362	1.99305e-107	1	ENSG00000156103	MMP16
1.23346e-111	0.639021	0.37	0.284	2.19569e-107	1	ENSG00000128487	SPECC1
2.46085e-111	1.27291	0.377	0.312	4.38057e-107	1	ENSG00000113594	LIFR
8.74113e-111	0.392706	0.435	0.338	1.55601e-106	1	ENSG00000179832	MROH1
1.15507e-110	0.48877	0.495	0.417	2.05613e-106	1	ENSG00000147679	UTP23
4.36121e-110	0.346326	0.729	0.657	7.76339e-106	1	ENSG00000180370	PAK2
7.87716e-110	0.49771	0.199	0.115	1.40221e-105	1	ENSG00000183317	EPHA10
7.89616e-110	0.477983	0.519	0.44	1.4056e-105	1	ENSG00000290854
1.56811e-109	0.350006	0.644	0.556	2.79138e-105	1	ENSG00000039523	RIPOR1
2.19696e-109	0.609779	0.268	0.178	3.91081e-105	1	ENSG00000130475	FCHO1
6.26555e-109	0.292504	0.818	0.744	1.11533e-104	1	ENSG00000168092	PAFAH1B2
2.33192e-108	0.414005	0.643	0.574	4.15105e-104	1	ENSG00000145293	ENOPH1
3.91298e-108	0.431411	0.447	0.357	6.9655e-104	1	ENSG00000155970	MICU3
8.84267e-108	0.440708	0.566	0.496	1.57408e-103	1	ENSG00000169057	MECP2
9.20015e-108	0.691677	0.291	0.204	1.63772e-103	1	ENSG00000186300	ZNF555
1.23249e-107	0.487182	0.544	0.474	2.19396e-103	1	ENSG00000155876	RRAGA
1.358e-107	0.363605	0.678	0.581	2.41738e-103	1	ENSG00000078668	VDAC3
3.3613e-107	0.292749	0.773	0.703	5.98344e-103	1	ENSG00000185883	ATP6V0C
3.40794e-107	0.474817	0.465	0.374	6.06647e-103	1	ENSG00000146072	TNFRSF21
8.72705e-107	0.533782	0.516	0.43	1.5535e-102	1	ENSG00000186480	INSIG1
1.83786e-106	0.285537	0.795	0.733	3.27158e-102	1	ENSG00000130396	AFDN
2.40971e-106	0.613594	0.336	0.247	4.28952e-102	1	ENSG00000187678	SPRY4
4.66811e-106	0.705371	0.358	0.276	8.30971e-102	1	ENSG00000186130	ZBTB6
7.40853e-106	0.438891	0.529	0.449	1.31879e-101	1	ENSG00000177463	NR2C2
1.30028e-105	0.271754	0.791	0.738	2.31463e-101	1	ENSG00000110066	KMT5B
1.35456e-105	0.295641	0.803	0.731	2.41126e-101	1	ENSG00000097033	SH3GLB1
1.44623e-105	0.358327	0.739	0.673	2.57444e-101	1	ENSG00000173726	TOMM20
7.13358e-105	0.899972	0.206	0.129	1.26985e-100	1	ENSG00000048540	LMO3
1.62904e-104	0.319444	0.676	0.612	2.89985e-100	1	ENSG00000166233	ARIH1
3.24525e-104	1.07867	0.142	0.078	5.77687e-100	1	ENSG00000172346	CSDC2
9.82185e-104	0.917269	0.219	0.143	1.74839e-99	1	ENSG00000175832	ETV4
1.28759e-103	0.432657	0.512	0.425	2.29203e-99	1	ENSG00000176371	ZSCAN2
1.37279e-103	0.38459	0.66	0.596	2.4437e-99	1	ENSG00000164615	CAMLG
2.53478e-103	0.602681	0.385	0.303	4.51217e-99	1	ENSG00000123411	IKZF4
4.65599e-103	0.477355	0.517	0.446	8.28812e-99	1	ENSG00000147457	CHMP7
4.76391e-103	0.499028	0.424	0.335	8.48023e-99	1	ENSG00000137185	ZSCAN9
5.48163e-103	0.416407	0.592	0.509	9.75785e-99	1	ENSG00000158828	PINK1
8.83357e-103	0.481928	0.501	0.419	1.57246e-98	1	DEPRECATED-ENSG00000078668
1.21173e-102	0.702788	0.298	0.217	2.157e-98	1	ENSG00000073008	PVR
1.58647e-102	0.436534	0.497	0.417	2.82407e-98	1	ENSG00000186812	ZNF397
1.6036e-102	0.853707	0.275	0.197	2.85457e-98	1	ENSG00000162377	COA7
1.72951e-102	0.353774	0.69	0.626	3.07869e-98	1	ENSG00000186432	KPNA4
1.76586e-102	0.50067	0.549	0.485	3.1434e-98	1	ENSG00000113387	SUB1
1.88653e-102	0.328514	0.639	0.567	3.35822e-98	1	ENSG00000186908	ZDHHC17
2.64184e-102	0.369734	0.63	0.559	4.70275e-98	1	ENSG00000023287	RB1CC1
3.84099e-102	0.684347	0.334	0.252	6.83735e-98	1	ENSG00000101247	NDUFAF5
4.0673e-102	0.906994	0.17	0.1	7.2402e-98	1	ENSG00000158458	NRG2
5.42493e-102	0.50287	0.45	0.369	9.65692e-98	1	ENSG00000158528	PPP1R9A
8.60661e-102	0.574626	0.347	0.256	1.53206e-97	1	ENSG00000197380	DACT3
1.08497e-101	0.396955	0.633	0.555	1.93136e-97	1	ENSG00000145354	CISD2
2.04632e-101	0.534532	0.325	0.229	3.64265e-97	1	ENSG00000185477	GPRIN3
2.18201e-101	1.06907	0.181	0.112	3.8842e-97	1	ENSG00000165644	COMTD1
2.85851e-101	0.896359	0.172	0.101	5.08843e-97	1	ENSG00000273238	TMEM271
2.96045e-101	0.836792	0.242	0.164	5.2699e-97	1	ENSG00000079156	OSBPL6
6.3491e-101	0.355715	0.673	0.603	1.1302e-96	1	ENSG00000006125	AP2B1
1.03942e-100	0.334454	0.706	0.645	1.85027e-96	1	ENSG00000198752	CDC42BPB
1.29816e-100	0.326258	0.673	0.614	2.31085e-96	1	ENSG00000118564	FBXL5
2.59363e-100	0.745357	0.275	0.192	4.61693e-96	1	ENSG00000159753	CARMIL2
2.86511e-100	0.271491	0.738	0.659	5.10018e-96	1	ENSG00000175216	CKAP5
3.51133e-100	0.987391	0.166	0.097	6.25053e-96	1	ENSG00000169760	NLGN1
5.34667e-100	0.494421	0.407	0.315	9.51761e-96	1	ENSG00000105737	GRIK5
5.61039e-100	0.42792	0.554	0.48	9.98706e-96	1	ENSG00000168116	KIAA1586
6.76942e-100	0.42731	0.67	0.603	1.20502e-95	1	ENSG00000168118	RAB4A
8.69388e-100	0.981967	0.175	0.105	1.5476e-95	1	ENSG00000136895	GARNL3
1.43944e-99	0.263225	0.876	0.825	2.56234e-95	1	ENSG00000122482	ZNF644
2.76924e-99	1.0487	0.121	0.063	4.92952e-95	1	ENSG00000058335	RASGRF1
5.27498e-99	0.341169	0.654	0.575	9.38999e-95	1	ENSG00000167378	IRGQ
6.96627e-99	0.436591	0.534	0.462	1.24007e-94	1	ENSG00000114948	ADAM23
8.30373e-99	0.388985	0.625	0.56	1.47815e-94	1	ENSG00000100154	TTC28
1.89503e-98	1.08695	0.122	0.064	3.37333e-94	1	ENSG00000135423	GLS2
2.27805e-98	0.381733	0.502	0.422	4.05516e-94	1	ENSG00000082805	ERC1
5.44296e-98	0.571513	0.43	0.354	9.68902e-94	1	ENSG00000103510	KAT8
5.85641e-98	0.643829	0.348	0.265	1.0425e-93	1	ENSG00000205269	TMEM170B
8.08495e-98	0.425163	0.529	0.453	1.4392e-93	1	ENSG00000179364	PACS2
8.93471e-98	0.252372	0.849	0.779	1.59047e-93	1	ENSG00000141424	SLC39A6
1.26576e-97	0.433499	0.537	0.466	2.25319e-93	1	ENSG00000108094	CUL2
1.30124e-97	0.325704	0.551	0.454	2.31634e-93	1	ENSG00000122756	CNTFR
1.4321e-97	0.550239	0.405	0.328	2.54928e-93	1	ENSG00000111647	BLTP3B
2.67091e-97	1.32009	0.106	0.053	4.75449e-93	1	ENSG00000157404	KIT
3.9086e-97	0.593886	0.274	0.187	6.95769e-93	1	ENSG00000167281	RBFOX3
5.37816e-97	0.257196	0.551	0.457	9.57366e-93	1	ENSG00000166405	RIC3
1.73135e-96	0.403353	0.483	0.4	3.08197e-92	1	ENSG00000185818	NAT8L
1.90544e-96	0.506697	0.451	0.378	3.39187e-92	1	ENSG00000099910	KLHL22
2.86187e-96	0.78065	0.124	0.064	5.09442e-92	1	ENSG00000157782	CABP1
2.9824e-96	0.405441	0.568	0.48	5.30897e-92	1	ENSG00000240694	PNMA2
3.19462e-96	0.271746	0.795	0.72	5.68674e-92	1	ENSG00000177576	C18orf32
1.24027e-95	0.305552	0.671	0.613	2.2078e-91	1	ENSG00000114120	SLC25A36
1.44459e-95	0.496999	0.446	0.364	2.57152e-91	1	ENSG00000160753	RUSC1
2.22315e-95	0.385026	0.526	0.442	3.95742e-91	1	ENSG00000067141	NEO1
2.67213e-95	0.620688	0.275	0.193	4.75667e-91	1	ENSG00000077063	CTTNBP2
2.86395e-95	0.874021	0.251	0.177	5.09812e-91	1	ENSG00000087152	ATXN7L3
3.3623e-95	0.417388	0.569	0.503	5.98523e-91	1	ENSG00000189241	TSPYL1
4.57695e-95	0.945055	0.322	0.251	8.14743e-91	1	ENSG00000101134	DOK5
7.04707e-95	0.714022	0.25	0.172	1.25445e-90	1	ENSG00000267508	ZNF285
9.75719e-95	0.696679	0.337	0.257	1.73688e-90	1	DEPRECATED-ENSG00000182768
1.00885e-94	0.289838	0.588	0.511	1.79586e-90	1	ENSG00000197283	SYNGAP1
1.04463e-94	0.98561	0.126	0.068	1.85954e-90	1	ENSG00000188385	JAKMIP3
1.26065e-94	0.948249	0.196	0.124	2.24409e-90	1	ENSG00000165061	ZMAT4
3.95117e-94	0.775276	0.196	0.123	7.03348e-90	1	ENSG00000111249	CUX2
6.14198e-94	0.281493	0.758	0.692	1.09333e-89	1	ENSG00000157216	SSBP3
7.18847e-94	0.328138	0.655	0.564	1.27962e-89	1	ENSG00000243449	C4orf48
7.35268e-94	0.461101	0.388	0.302	1.30885e-89	1	ENSG00000125388	GRK4
1.4215e-93	0.49129	0.438	0.357	2.53041e-89	1	ENSG00000184602	SNN
2.40387e-93	0.789805	0.2	0.128	4.27913e-89	1	ENSG00000164620	RELL2
3.76914e-93	0.445145	0.512	0.445	6.70945e-89	1	ENSG00000134278	SPIRE1
6.45704e-93	0.415961	0.569	0.507	1.14942e-88	1	ENSG00000065559	MAP2K4
1.00463e-92	0.3802	0.584	0.518	1.78834e-88	1	ENSG00000166037	CEP57
2.01724e-92	0.535766	0.44	0.366	3.59088e-88	1	ENSG00000241360	PDXP
2.21141e-92	0.388643	0.55	0.47	3.93654e-88	1	ENSG00000066557	LRRC40
2.33274e-92	0.680902	0.312	0.235	4.15252e-88	1	ENSG00000159363	ATP13A2
4.52149e-92	0.445542	0.212	0.133	8.0487e-88	1	ENSG00000159307	SCUBE1
7.26007e-92	0.267679	0.765	0.685	1.29236e-87	1	ENSG00000075618	FSCN1
1.60925e-91	0.682623	0.263	0.185	2.86462e-87	1	ENSG00000003147	ICA1
1.75435e-91	0.2889	0.873	0.802	3.12291e-87	1	ENSG00000135052	GOLM1
2.01998e-91	0.433107	0.529	0.458	3.59576e-87	1	ENSG00000123728	RAP2C
4.88411e-91	0.694262	0.157	0.09	8.6942e-87	1	ENSG00000125931	CITED1
1.00816e-90	0.510297	0.488	0.424	1.79463e-86	1	ENSG00000121481	RNF2
1.20374e-90	0.421474	0.471	0.388	2.14278e-86	1	ENSG00000025039	RRAGD
1.40778e-90	0.637372	0.309	0.23	2.506e-86	1	ENSG00000097046	CDC7
2.27755e-90	0.392835	0.605	0.529	4.05427e-86	1	ENSG00000172115	CYCS
2.55004e-90	1.13379	0.161	0.099	4.53932e-86	1	ENSG00000065054	SLC9A3R2
2.74288e-90	0.603428	0.428	0.356	4.8826e-86	1	ENSG00000116991	SIPA1L2
3.37316e-90	0.498058	0.279	0.194	6.00455e-86	1	ENSG00000157152	SYN2
3.89704e-90	0.605925	0.372	0.298	6.93712e-86	1	ENSG00000100281	HMGXB4
8.07141e-90	0.580582	0.307	0.225	1.43679e-85	1	ENSG00000153982	GDPD1
1.17393e-89	0.285329	0.686	0.593	2.08971e-85	1	ENSG00000183044	ABAT
1.30444e-89	1.02213	0.122	0.066	2.32203e-85	1	ENSG00000186862	PDZD7
2.77264e-89	0.379387	0.6	0.54	4.93558e-85	1	ENSG00000123200	ZC3H13
2.97829e-89	0.434433	0.491	0.424	5.30166e-85	1	ENSG00000158773	USF1
3.14546e-89	0.367035	0.471	0.386	5.59924e-85	1	ENSG00000089057	SLC23A2
4.55406e-89	0.474711	0.506	0.438	8.10669e-85	1	ENSG00000111911	HINT3
7.54125e-89	0.632419	0.318	0.243	1.34242e-84	1	ENSG00000143643	TTC13
7.93312e-89	0.381802	0.542	0.456	1.41217e-84	1	ENSG00000137216	TMEM63B
9.9197e-89	0.933183	0.2	0.132	1.76581e-84	1	ENSG00000161243	FBXO27
1.1764e-88	1.15067	0.121	0.066	2.09411e-84	1	ENSG00000134115	CNTN6
1.60435e-88	0.29755	0.651	0.582	2.85591e-84	1	ENSG00000139613	SMARCC2
2.0874e-88	0.495683	0.489	0.427	3.71579e-84	1	ENSG00000168795	ZBTB5
2.26055e-88	0.351937	0.54	0.469	4.024e-84	1	ENSG00000169902	TPST1
2.62717e-88	0.308111	0.733	0.672	4.67663e-84	1	ENSG00000104671	DCTN6
4.05415e-88	0.348047	0.578	0.508	7.21679e-84	1	ENSG00000189339	SLC35E2B
5.61434e-88	0.308915	0.617	0.548	9.99409e-84	1	ENSG00000175416	CLTB
5.98503e-88	1.91363	0.164	0.105	1.0654e-83	1	ENSG00000170989	S1PR1
6.29085e-88	0.703828	0.329	0.257	1.11983e-83	1	ENSG00000143363	PRUNE1
7.62905e-88	0.606497	0.312	0.234	1.35805e-83	1	ENSG00000173451	THAP2
8.54807e-88	0.259792	0.711	0.651	1.52164e-83	1	ENSG00000166532	RIMKLB
1.07864e-87	0.286858	0.774	0.708	1.92008e-83	1	ENSG00000099246	RAB18
2.43425e-87	0.372547	0.583	0.524	4.33321e-83	1	ENSG00000135597	REPS1
3.45917e-87	0.314061	0.637	0.534	6.15766e-83	1	ENSG00000101460	MAP1LC3A
6.56733e-87	0.712382	0.159	0.096	1.16905e-82	1	ENSG00000186567	CEACAM19
1.05292e-86	0.409504	0.455	0.36	1.87431e-82	1	ENSG00000008735	MAPK8IP2
1.21646e-86	0.431226	0.489	0.42	2.16541e-82	1	ENSG00000134897	BIVM
1.68965e-86	0.315083	0.665	0.576	3.00775e-82	1	ENSG00000134769	DTNA
1.89806e-86	0.723043	0.247	0.174	3.37875e-82	1	ENSG00000115896	PLCL1
2.36437e-86	0.831483	0.187	0.12	4.20882e-82	1	ENSG00000167840	ZNF232
2.40471e-86	0.795157	0.338	0.262	4.28062e-82	1	ENSG00000165675	ENOX2
3.97991e-86	0.345566	0.596	0.53	7.08464e-82	1	ENSG00000148143	ZNF462
7.26545e-86	1.21738	0.1	0.051	1.29332e-81	1	ENSG00000186231	KLHL32
8.2047e-86	0.393605	0.528	0.455	1.46052e-81	1	ENSG00000175662	TOM1L2
2.06409e-85	0.349072	0.61	0.543	3.67429e-81	1	ENSG00000070614	NDST1
2.32076e-85	0.846231	0.205	0.137	4.13119e-81	1	ENSG00000177570	SAMD12
2.83113e-85	0.359566	0.59	0.529	5.0397e-81	1	ENSG00000133422	MORC2
3.60685e-85	0.257477	0.772	0.721	6.42056e-81	1	ENSG00000288701	PRRC2B
3.83282e-85	0.351263	0.602	0.546	6.82281e-81	1	ENSG00000143442	POGZ
4.04822e-85	0.452027	0.505	0.445	7.20623e-81	1	ENSG00000157837	SPPL3
4.25748e-85	0.594909	0.348	0.272	7.57874e-81	1	ENSG00000164951	PDP1
6.54937e-85	0.500004	0.449	0.376	1.16585e-80	1	ENSG00000085832	EPS15
6.89389e-85	0.58076	0.368	0.298	1.22718e-80	1	ENSG00000166411	IDH3A
8.96689e-85	0.309805	0.714	0.656	1.5962e-80	1	ENSG00000163444	TMEM183A
1.00446e-84	0.505703	0.444	0.372	1.78805e-80	1	ENSG00000167508	MVD
1.09209e-84	0.482155	0.445	0.375	1.94403e-80	1	ENSG00000173065	FAM222B
1.41335e-84	0.436346	0.504	0.438	2.51591e-80	1	ENSG00000204977	TRIM13
2.6185e-84	0.593915	0.345	0.271	4.66119e-80	1	ENSG00000154144	TBRG1
3.77363e-84	0.585738	0.376	0.303	6.71744e-80	1	ENSG00000174013	FBXO45
3.85113e-84	0.341282	0.583	0.518	6.85539e-80	1	ENSG00000100241	SBF1
4.78492e-84	0.753337	0.195	0.128	8.51763e-80	1	ENSG00000183837	PNMA3
9.4916e-84	0.498863	0.353	0.274	1.6896e-79	1	ENSG00000155744	HYCC2
9.98482e-84	0.530331	0.324	0.246	1.7774e-79	1	ENSG00000162174	ASRGL1
1.92366e-83	1.85498	0.11	0.06	3.4243e-79	1	ENSG00000256463	SALL3
2.09489e-83	0.740052	0.217	0.146	3.72911e-79	1	ENSG00000132932	ATP8A2
2.84938e-83	0.376764	0.567	0.505	5.07218e-79	1	ENSG00000164754	RAD21
3.90494e-83	0.386128	0.428	0.348	6.95118e-79	1	ENSG00000083097	DOP1A
7.63384e-83	0.260704	0.793	0.735	1.3589e-78	1	ENSG00000163320	CGGBP1
8.3191e-83	0.485454	0.408	0.333	1.48088e-78	1	ENSG00000196911	KPNA5
9.58341e-83	0.348307	0.604	0.548	1.70594e-78	1	ENSG00000198646	NCOA6
1.56425e-82	0.798715	0.233	0.164	2.78452e-78	1	ENSG00000185252	ZNF74
1.86318e-82	0.924997	0.198	0.134	3.31665e-78	1	ENSG00000080561	MID2
2.38305e-82	0.598399	0.369	0.298	4.24206e-78	1	ENSG00000187147	RNF220
2.48722e-82	0.362737	0.574	0.518	4.4275e-78	1	ENSG00000162642	C1orf52
2.62195e-82	0.740708	0.219	0.15	4.66734e-78	1	ENSG00000188158	NHS
2.72415e-82	1.34993	0.158	0.1	4.84927e-78	1	ENSG00000183783	KCTD8
3.9568e-82	0.850524	0.175	0.111	7.0435e-78	1	ENSG00000174516	PELI3
4.40598e-82	0.420203	0.487	0.423	7.84308e-78	1	ENSG00000126464	PRR12
4.96376e-82	0.459983	0.415	0.343	8.83599e-78	1	ENSG00000065665	SEC61A2
5.73122e-82	0.316637	0.634	0.581	1.02022e-77	1	ENSG00000083168	KAT6A
8.27377e-82	0.589944	0.305	0.227	1.47281e-77	1	ENSG00000162981	LRATD1
1.45345e-81	0.290346	0.734	0.685	2.58728e-77	1	ENSG00000022840	RNF10
1.70201e-81	0.330551	0.569	0.496	3.02975e-77	1	ENSG00000185222	TCEAL9
1.399e-80	0.686172	0.316	0.248	2.49036e-76	1	ENSG00000171792	RHNO1
1.68482e-80	1.01062	0.125	0.071	2.99915e-76	1	ENSG00000267909	CCDC177
1.94322e-80	0.327243	0.451	0.366	3.45913e-76	1	ENSG00000266074	BAHCC1
5.60424e-80	0.369097	0.322	0.24	9.97612e-76	1	ENSG00000151067	CACNA1C
1.148e-79	0.353048	0.6	0.536	2.04355e-75	1	ENSG00000165716	DIPK1B
2.09422e-79	0.983756	0.167	0.107	3.72792e-75	1	ENSG00000154511	DIPK1A
2.10604e-79	1.01759	0.119	0.067	3.74897e-75	1	ENSG00000166105	GLB1L3
2.66972e-79	0.319923	0.59	0.528	4.75236e-75	1	ENSG00000151208	DLG5
2.85601e-79	0.29472	0.673	0.621	5.08398e-75	1	ENSG00000163104	SMARCAD1
3.88646e-79	1.04692	0.149	0.092	6.91829e-75	1	ENSG00000178947	SMIM10L2A
4.09753e-79	0.572893	0.376	0.311	7.29402e-75	1	ENSG00000070718	AP3M2
4.34305e-79	0.850253	0.168	0.106	7.73106e-75	1	ENSG00000167555	ZNF528
5.08465e-79	0.479545	0.311	0.235	9.05119e-75	1	ENSG00000165359	INTS6L
6.34758e-79	0.532406	0.41	0.344	1.12993e-74	1	ENSG00000165724	ZMYND19
1.16861e-78	0.309311	0.652	0.602	2.08024e-74	1	ENSG00000130764	LRRC47
1.20609e-78	0.475626	0.452	0.388	2.14695e-74	1	ENSG00000130159	ECSIT
1.54383e-78	0.659	0.2	0.132	2.74818e-74	1	ENSG00000113763	UNC5A
1.58685e-78	0.638914	0.257	0.184	2.82476e-74	1	ENSG00000049769	PPP1R3F
1.61246e-78	0.279105	0.567	0.496	2.87033e-74	1	ENSG00000160360	GPSM1
2.02162e-78	0.353817	0.589	0.514	3.59869e-74	1	ENSG00000126351	THRA
2.4801e-78	1.34973	0.113	0.064	4.41483e-74	1	ENSG00000242715	CCDC169
5.60271e-78	0.72197	0.146	0.087	9.97338e-74	1	ENSG00000120049	KCNIP2
6.18691e-78	0.286044	0.655	0.596	1.10133e-73	1	ENSG00000175931	UBE2O
1.08301e-77	1.28375	0.114	0.064	1.92787e-73	1	ENSG00000150594	ADRA2A
1.21915e-77	0.647043	0.266	0.194	2.17021e-73	1	ENSG00000156687	UNC5D
2.82915e-77	0.699679	0.249	0.181	5.03617e-73	1	ENSG00000029153	BMAL2
5.47683e-77	0.846116	0.173	0.112	9.74931e-73	1	ENSG00000176463	SLCO3A1
6.59893e-77	0.666502	0.114	0.061	1.17468e-72	1	ENSG00000149527	PLCH2
7.21243e-77	0.471128	0.392	0.316	1.28389e-72	1	ENSG00000167100	SAMD14
1.36127e-76	0.825407	0.244	0.18	2.42319e-72	1	ENSG00000181788	SIAH2
1.84415e-76	0.642599	0.244	0.175	3.28278e-72	1	ENSG00000095203	EPB41L4B
3.01857e-76	0.462057	0.453	0.392	5.37335e-72	1	ENSG00000135956	TMEM127
3.05809e-76	0.597171	0.338	0.27	5.4437e-72	1	ENSG00000157625	TAB3
3.73436e-76	0.756338	0.237	0.172	6.64753e-72	1	ENSG00000134709	HOOK1
3.75989e-76	0.55932	0.316	0.24	6.69298e-72	1	ENSG00000090238	YPEL3
4.33386e-76	0.452353	0.461	0.392	7.7147e-72	1	ENSG00000146112	PPP1R18
4.61474e-76	0.316928	0.612	0.538	8.2147e-72	1	ENSG00000158470	B4GALT5
4.77543e-76	0.416166	0.487	0.426	8.50073e-72	1	ENSG00000160584	SIK3
4.82574e-76	0.655325	0.268	0.201	8.5903e-72	1	ENSG00000145428	RNF175
1.04195e-75	0.559472	0.191	0.126	1.85477e-71	1	ENSG00000135976	ANKRD36
1.06492e-75	0.500208	0.381	0.313	1.89566e-71	1	ENSG00000119862	LGALSL
1.39561e-75	0.694487	0.191	0.127	2.48432e-71	1	ENSG00000117480	FAAH
1.54532e-75	0.272772	0.706	0.662	2.75083e-71	1	ENSG00000137815	RTF1
1.72327e-75	0.470788	0.423	0.357	3.0676e-71	1	ENSG00000100580	TMED8
2.17418e-75	0.418711	0.359	0.28	3.87026e-71	1	ENSG00000088899	LZTS3
3.35063e-75	1.13889	0.108	0.06	5.96446e-71	1	ENSG00000133107	TRPC4
3.3596e-75	0.405894	0.518	0.457	5.98043e-71	1	ENSG00000184831	APOO
5.13787e-75	0.476664	0.44	0.377	9.14592e-71	1	ENSG00000184517	ZFP1
5.90649e-75	0.542853	0.4	0.337	1.05141e-70	1	ENSG00000100304	TTLL12
1.11823e-74	0.416896	0.482	0.414	1.99057e-70	1	ENSG00000103540	CCP110
1.75258e-74	0.336543	0.619	0.566	3.11976e-70	1	ENSG00000107951	MTPAP
1.82121e-74	0.744445	0.263	0.198	3.24194e-70	1	ENSG00000178074	C2orf69
3.11338e-74	0.704064	0.252	0.187	5.54213e-70	1	ENSG00000124313	IQSEC2
3.68251e-74	0.672623	0.285	0.22	6.55524e-70	1	ENSG00000148660	CAMK2G
3.76061e-74	0.573284	0.365	0.298	6.69427e-70	1	ENSG00000167778	SPRYD3
7.11736e-74	0.256889	0.798	0.742	1.26696e-69	1	ENSG00000153774	CFDP1
7.5262e-74	0.295013	0.712	0.649	1.33974e-69	1	ENSG00000129055	ANAPC13
1.25732e-73	0.703105	0.271	0.205	2.23816e-69	1	ENSG00000134198	TSPAN2
1.62803e-73	0.3237	0.602	0.553	2.89806e-69	1	ENSG00000019995	ZRANB1
1.76323e-73	0.259856	0.469	0.388	3.13873e-69	1	ENSG00000179431	FJX1
3.52691e-73	1.06464	0.123	0.072	6.27824e-69	1	ENSG00000273820	USP27X
3.94821e-73	0.560379	0.369	0.306	7.02821e-69	1	ENSG00000126970	ZC4H2
4.0137e-73	0.273229	0.568	0.489	7.14479e-69	1	ENSG00000184194	GPR173
5.25893e-73	0.785044	0.245	0.181	9.36142e-69	1	ENSG00000212864	RNF208
5.38087e-73	1.05362	0.107	0.06	9.57849e-69	1	ENSG00000050628	PTGER3
6.83883e-73	0.374032	0.434	0.363	1.21738e-68	1	ENSG00000143469	SYT14
1.48034e-72	0.383681	0.578	0.528	2.63516e-68	1	ENSG00000168288	MMADHC
1.50054e-72	0.727002	0.108	0.059	2.67112e-68	1	ENSG00000007516	BAIAP3
1.53382e-72	0.298357	0.619	0.56	2.73036e-68	1	ENSG00000150991	UBC
2.62573e-72	0.568396	0.362	0.296	4.67406e-68	1	ENSG00000147364	FBXO25
5.30424e-72	0.484686	0.404	0.339	9.44208e-68	1	ENSG00000137040	RANBP6
5.70542e-72	0.810652	0.307	0.247	1.01562e-67	1	ENSG00000137193	PIM1
8.91869e-72	0.375063	0.511	0.452	1.58762e-67	1	ENSG00000135999	EPC2
1.05556e-71	0.46729	0.419	0.355	1.87901e-67	1	ENSG00000197885	NKIRAS1
1.10458e-71	0.793163	0.217	0.154	1.96627e-67	1	ENSG00000182013	PNMA8A
1.38401e-71	1.06215	0.122	0.072	2.46367e-67	1	ENSG00000105963	ADAP1
1.55842e-71	0.277732	0.733	0.678	2.77415e-67	1	ENSG00000152102	FAM168B
2.06279e-71	0.414594	0.485	0.424	3.67198e-67	1	ENSG00000155189	AGPAT5
4.28664e-71	0.911555	0.147	0.092	7.63064e-67	1	ENSG00000112149	CD83
9.47343e-71	0.615228	0.322	0.257	1.68637e-66	1	ENSG00000174405	LIG4
1.37053e-70	0.350788	0.615	0.571	2.43968e-66	1	ENSG00000257923	CUX1
2.61305e-70	0.589935	0.341	0.277	4.65149e-66	1	ENSG00000158882	TOMM40L
2.74101e-70	0.314404	0.554	0.499	4.87928e-66	1	ENSG00000196700	ZNF512B
2.76316e-70	0.444131	0.38	0.312	4.9187e-66	1	ENSG00000164603	BMT2
3.21569e-70	0.29512	0.449	0.365	5.72424e-66	1	ENSG00000055118	KCNH2
8.92664e-70	0.432767	0.457	0.397	1.58903e-65	1	ENSG00000174306	ZHX3
1.04462e-69	0.891814	0.151	0.096	1.85953e-65	1	ENSG00000101445	PPP1R16B
1.43639e-69	0.94876	0.157	0.102	2.55692e-65	1	ENSG00000067221	STOML1
2.24107e-69	0.63237	0.231	0.166	3.98933e-65	1	ENSG00000161647	MPP3
3.14614e-69	0.874584	0.655	0.651	5.60044e-65	1	ENSG00000134352	IL6ST
3.99174e-69	0.514173	0.31	0.242	7.1057e-65	1	ENSG00000151849	CENPJ
5.55196e-69	1.17654	0.119	0.071	9.88304e-65	1	ENSG00000132326	PER2
5.65324e-69	0.276368	0.655	0.581	1.00633e-64	1	ENSG00000144746	ARL6IP5
5.82886e-69	0.327705	0.373	0.292	1.03759e-64	1	ENSG00000008300	CELSR3
5.84386e-69	0.688868	0.161	0.102	1.04027e-64	1	ENSG00000126500	FLRT1
1.10819e-68	0.319258	0.537	0.473	1.97269e-64	1	ENSG00000064999	ANKS1A
1.60453e-68	0.607118	0.173	0.114	2.85623e-64	1	ENSG00000184611	KCNH7
1.61405e-68	0.36296	0.449	0.383	2.87316e-64	1	ENSG00000008083	JARID2
2.8294e-68	0.539263	0.291	0.222	5.03662e-64	1	ENSG00000142065	ZFP14
2.94954e-68	0.316354	0.569	0.51	5.25048e-64	1	ENSG00000074054	CLASP1
3.151e-68	0.280965	0.698	0.646	5.60909e-64	1	ENSG00000108061	SHOC2
3.65106e-68	0.485602	0.393	0.332	6.49926e-64	1	ENSG00000154548	SRSF12
4.35905e-68	0.390551	0.492	0.434	7.75955e-64	1	ENSG00000186591	UBE2H
5.70228e-68	0.395608	0.346	0.271	1.01506e-63	1	ENSG00000143669	LYST
8.02158e-68	1.01949	0.119	0.071	1.42792e-63	1	ENSG00000181773	GPR3
9.4245e-68	0.390279	0.484	0.428	1.67765e-63	1	ENSG00000148468	FAM171A1
1.41153e-67	0.394312	0.495	0.441	2.51266e-63	1	ENSG00000107372	ZFAND5
1.57479e-67	0.467674	0.396	0.334	2.80329e-63	1	ENSG00000117000	RLF
1.775e-67	1.01559	0.108	0.061	3.15968e-63	1	ENSG00000214357	NEURL1B
2.02459e-67	0.455435	0.399	0.338	3.60397e-63	1	ENSG00000168944	CEP120
2.04184e-67	0.328939	0.545	0.48	3.63468e-63	1	ENSG00000070501	POLB
3.01729e-67	0.836756	0.269	0.205	5.37108e-63	1	ENSG00000166407	LMO1
3.17817e-67	0.622625	0.285	0.221	5.65745e-63	1	ENSG00000186416	NKRF
3.32119e-67	0.334543	0.488	0.426	5.91205e-63	1	ENSG00000115840	SLC25A12
6.03937e-67	0.596343	0.34	0.283	1.07507e-62	1	ENSG00000115526	CHST10
7.33881e-67	0.776085	0.262	0.204	1.30638e-62	1	ENSG00000152642	GPD1L
1.10207e-66	0.376548	0.504	0.441	1.96179e-62	1	ENSG00000108468	CBX1
1.88761e-66	0.575648	0.299	0.235	3.36013e-62	1	ENSG00000197024	ZNF398
2.93151e-66	0.381297	0.56	0.511	5.21838e-62	1	ENSG00000035687	ADSS2
3.66707e-66	0.368268	0.356	0.286	6.52776e-62	1	ENSG00000176454	LPCAT4
3.70709e-66	0.522256	0.373	0.315	6.59899e-62	1	ENSG00000124151	NCOA3
6.26364e-66	0.521281	0.314	0.247	1.11499e-61	1	ENSG00000106123	EPHB6
6.94849e-66	0.39541	0.459	0.398	1.2369e-61	1	ENSG00000164114	MAP9
1.89792e-65	0.332155	0.57	0.524	3.37848e-61	1	ENSG00000146576	INTS15
2.09919e-65	0.610204	0.248	0.183	3.73677e-61	1	ENSG00000128594	LRRC4
2.36673e-65	0.284849	0.596	0.539	4.21301e-61	1	ENSG00000108091	CCDC6
3.54776e-65	0.690783	0.218	0.157	6.31537e-61	1	ENSG00000006740	ARHGAP44
3.70139e-65	0.437235	0.214	0.149	6.58885e-61	1	ENSG00000167619	TMEM145
4.97012e-65	0.280713	0.689	0.64	8.84731e-61	1	ENSG00000177383	MAGEF1
5.03006e-65	0.464434	0.358	0.295	8.954e-61	1	ENSG00000132879	FBXO44
7.16908e-65	0.268232	0.72	0.658	1.27617e-60	1	ENSG00000125166	GOT2
9.67728e-65	0.334694	0.579	0.53	1.72265e-60	1	ENSG00000141551	CSNK1D
1.0875e-64	0.905843	0.371	0.317	1.93586e-60	1	ENSG00000151892	GFRA1
1.26786e-64	0.273987	0.657	0.604	2.25691e-60	1	ENSG00000182606	TRAK1
1.349e-64	0.354234	0.481	0.421	2.40136e-60	1	ENSG00000008869	HEATR5B
1.35514e-64	0.887454	0.141	0.089	2.41229e-60	1	ENSG00000091428	RAPGEF4
1.43459e-64	0.451007	0.392	0.33	2.55372e-60	1	ENSG00000081019	RSBN1
1.57014e-64	0.262596	0.294	0.223	2.795e-60	1	ENSG00000167702	KIFC2
1.58632e-64	0.613647	0.204	0.142	2.8238e-60	1	ENSG00000164663	USP49
2.19389e-64	0.543361	0.371	0.313	3.90535e-60	1	ENSG00000102471	NDFIP2
2.79441e-64	0.445959	0.416	0.355	4.97433e-60	1	ENSG00000128641	MYO1B
3.0748e-64	0.467707	0.318	0.251	5.47345e-60	1	ENSG00000204271	SPIN3
6.24777e-64	0.528719	0.22	0.157	1.11217e-59	1	ENSG00000003987	MTMR7
6.52548e-64	0.685252	0.231	0.173	1.1616e-59	1	DEPRECATED-ENSG00000128487
7.20043e-64	0.503959	0.277	0.21	1.28175e-59	1	ENSG00000258986	TMEM179
7.50337e-64	0.346236	0.518	0.468	1.33568e-59	1	ENSG00000037637	FBXO42
1.06437e-63	0.290422	0.454	0.389	1.89469e-59	1	ENSG00000107331	ABCA2
1.39819e-63	1.27713	0.126	0.079	2.48892e-59	1	ENSG00000104059	ENTREP2
1.6544e-63	0.78551	0.159	0.104	2.945e-59	1	ENSG00000196267	ZNF836
1.94165e-63	0.443326	0.419	0.361	3.45633e-59	1	ENSG00000116128	BCL9
1.94913e-63	0.52375	0.379	0.32	3.46965e-59	1	ENSG00000125863	MKKS
2.68557e-63	0.660518	0.265	0.204	4.78058e-59	1	ENSG00000187068	C3orf70
2.86108e-63	0.30002	0.516	0.457	5.09301e-59	1	ENSG00000167632	TRAPPC9
3.24238e-63	0.407743	0.335	0.266	5.77176e-59	1	ENSG00000103657	HERC1
4.57184e-63	0.320795	0.45	0.375	8.13834e-59	1	ENSG00000175175	PPM1E
1.10279e-62	0.438868	0.249	0.18	1.96308e-58	1	ENSG00000144460	NYAP2
1.24492e-62	0.457779	0.432	0.382	2.21608e-58	1	ENSG00000115091	ACTR3
2.75407e-62	0.56503	0.538	0.501	4.90253e-58	1	ENSG00000154473	BUB3
4.97985e-62	0.388372	0.469	0.417	8.86463e-58	1	ENSG00000143376	SNX27
5.85766e-62	0.368228	0.49	0.439	1.04272e-57	1	ENSG00000101654	RNMT
6.39729e-62	0.506679	0.378	0.324	1.13878e-57	1	ENSG00000160803	UBQLN4
8.59794e-62	0.263854	0.72	0.68	1.53052e-57	1	ENSG00000104765	BNIP3L
1.1743e-61	0.541051	0.139	0.086	2.09037e-57	1	ENSG00000081818	PCDHB4
1.19879e-61	0.289233	0.589	0.537	2.13397e-57	1	ENSG00000105325	FZR1
2.50978e-61	0.436288	0.435	0.384	4.46766e-57	1	ENSG00000198815	FOXJ3
2.88911e-61	0.334173	0.557	0.511	5.1429e-57	1	ENSG00000115947	ORC4
3.19305e-61	0.328421	0.596	0.551	5.68395e-57	1	ENSG00000198898	CAPZA2
6.24232e-61	0.53986	0.263	0.201	1.1112e-56	1	ENSG00000132694	ARHGEF11
6.78545e-61	0.470327	0.325	0.261	1.20788e-56	1	ENSG00000175764	TTLL11
1.03892e-60	0.252482	0.639	0.564	1.84939e-56	1	ENSG00000132563	REEP2
1.08258e-60	0.292017	0.577	0.517	1.9271e-56	1	ENSG00000109436	TBC1D9
1.33678e-60	0.777818	0.158	0.104	2.37959e-56	1	ENSG00000175155	YPEL2
1.43539e-60	0.675807	0.213	0.155	2.55513e-56	1	ENSG00000269743	SLC25A53
1.84405e-60	0.27624	0.627	0.573	3.28259e-56	1	ENSG00000196072	BLOC1S2
1.86496e-60	0.706067	0.25	0.193	3.31981e-56	1	ENSG00000181751	MACIR
2.16471e-60	0.553161	0.294	0.232	3.85341e-56	1	ENSG00000126243	LRFN3
2.36433e-60	0.53778	0.282	0.221	4.20874e-56	1	ENSG00000060982	BCAT1
2.42972e-60	0.785818	0.202	0.146	4.32514e-56	1	ENSG00000120696	KBTBD7
4.04519e-60	0.300779	0.517	0.461	7.20084e-56	1	ENSG00000189180	ZNF33A
4.78731e-60	0.512869	0.311	0.25	8.5219e-56	1	ENSG00000134480	CCNH
5.4017e-60	0.965519	0.109	0.065	9.61556e-56	1	ENSG00000144642	RBMS3
1.01048e-59	0.368562	0.388	0.319	1.79875e-55	1	ENSG00000008086	CDKL5
1.0739e-59	0.453987	0.308	0.244	1.91164e-55	1	ENSG00000197008	ZNF138
1.10643e-59	0.705791	0.206	0.149	1.96956e-55	1	ENSG00000197566	ZNF624
1.32035e-59	0.464241	0.447	0.39	2.35036e-55	1	ENSG00000164983	TMEM65
1.5504e-59	0.732241	0.228	0.171	2.75987e-55	1	ENSG00000040731	CDH10
1.5864e-59	0.38149	0.453	0.397	2.82395e-55	1	ENSG00000121413	ZSCAN18
2.28634e-59	0.595944	0.236	0.177	4.06992e-55	1	ENSG00000228623	ZNF883
2.42965e-59	0.285074	0.637	0.594	4.32501e-55	1	ENSG00000204590	GNL1
2.51592e-59	0.545509	0.168	0.113	4.47859e-55	1	ENSG00000108352	RAPGEFL1
3.35565e-59	0.838462	0.103	0.06	5.9734e-55	1	ENSG00000138622	HCN4
4.65613e-59	0.622306	0.303	0.248	8.28838e-55	1	ENSG00000152193	OBI1
1.11419e-58	0.445729	0.389	0.33	1.98337e-54	1	ENSG00000148925	BTBD10
1.72468e-58	0.720167	0.212	0.155	3.0701e-54	1	ENSG00000204366	ZBTB12
1.78895e-58	0.325674	0.47	0.411	3.18451e-54	1	ENSG00000100207	TCF20
1.84395e-58	0.432618	0.302	0.236	3.28242e-54	1	ENSG00000133056	PIK3C2B
4.04318e-58	0.995446	0.11	0.067	7.19727e-54	1	ENSG00000184922	FMNL1
4.39766e-58	0.551689	0.253	0.192	7.82828e-54	1	ENSG00000188227	ZNF793
5.54959e-58	0.803881	0.125	0.078	9.87883e-54	1	ENSG00000145248	SLC10A4
1.14514e-57	0.459185	0.33	0.271	2.03846e-53	1	ENSG00000037042	TUBG2
1.17897e-57	0.290534	0.548	0.5	2.09869e-53	1	ENSG00000197323	TRIM33
1.5024e-57	0.385137	0.292	0.225	2.67443e-53	1	ENSG00000107957	SH3PXD2A
1.50407e-57	0.450108	0.406	0.355	2.67739e-53	1	ENSG00000119401	TRIM32
1.63655e-57	0.276247	0.547	0.491	2.91322e-53	1	ENSG00000147894	C9orf72
1.70925e-57	0.510037	0.358	0.305	3.04264e-53	1	ENSG00000205423	CNEP1R1
1.97725e-57	0.540657	0.304	0.244	3.51971e-53	1	ENSG00000160062	ZBTB8A
2.41113e-57	0.44072	0.432	0.383	4.29205e-53	1	ENSG00000138660	AP1AR
3.42746e-57	0.272183	0.55	0.5	6.10123e-53	1	ENSG00000162402	USP24
6.28716e-57	0.258233	0.593	0.548	1.11918e-52	1	ENSG00000183354	KIAA2026
6.36123e-57	0.380653	0.387	0.324	1.13236e-52	1	ENSG00000120693	SMAD9
9.54154e-57	0.410997	0.356	0.299	1.69849e-52	1	ENSG00000196547	MAN2A2
1.26647e-56	0.394583	0.353	0.287	2.25445e-52	1	ENSG00000137094	DNAJB5
1.28883e-56	0.528819	0.324	0.265	2.29425e-52	1	ENSG00000197147	LRRC8B
1.39756e-56	0.298872	0.572	0.529	2.4878e-52	1	ENSG00000143157	POGK
1.58564e-56	0.252387	0.551	0.503	2.82261e-52	1	ENSG00000090905	TNRC6A
1.60272e-56	0.956446	0.116	0.071	2.85301e-52	1	ENSG00000256806	C17orf100
5.09287e-56	0.368129	0.495	0.441	9.06581e-52	1	ENSG00000122873	CISD1
5.38939e-56	0.290815	0.496	0.439	9.59366e-52	1	ENSG00000172932	ANKRD13D
7.22277e-56	0.529471	0.31	0.255	1.28572e-51	1	ENSG00000151553	FHIP2A
8.4968e-56	0.555591	0.333	0.279	1.51251e-51	1	ENSG00000184887	BTBD6
9.46237e-56	0.270395	0.662	0.611	1.6844e-51	1	ENSG00000155506	LARP1
1.05402e-55	0.376577	0.415	0.363	1.87626e-51	1	ENSG00000006576	PHTF2
2.75232e-55	0.422797	0.39	0.332	4.8994e-51	1	ENSG00000165704	HPRT1
2.95609e-55	0.463775	0.399	0.349	5.26214e-51	1	DEPRECATED-ENSG00000022267
2.98266e-55	1.1123	0.135	0.089	5.30943e-51	1	ENSG00000162951	LRRTM1
5.49893e-55	0.369653	0.487	0.441	9.78865e-51	1	ENSG00000181588	MEX3D
7.62292e-55	0.506718	0.314	0.257	1.35696e-50	1	ENSG00000182378	PLCXD1
9.32625e-55	0.785995	0.19	0.137	1.66017e-50	1	ENSG00000182256	GABRG3
9.80222e-55	0.458045	0.356	0.299	1.74489e-50	1	ENSG00000178974	FBXO34
1.26057e-54	0.635681	0.178	0.124	2.24395e-50	1	ENSG00000112379	ARFGEF3
1.66754e-54	0.271224	0.666	0.617	2.9684e-50	1	ENSG00000064726	BTBD1
1.67325e-54	0.321751	0.539	0.5	2.97856e-50	1	ENSG00000170852	KBTBD2
2.08133e-54	0.542709	0.16	0.107	3.70498e-50	1	ENSG00000116299	ELAPOR1
2.23954e-54	0.270827	0.563	0.506	3.9866e-50	1	ENSG00000174231	PRPF8
2.35824e-54	0.566018	0.202	0.145	4.1979e-50	1	ENSG00000183655	KLHL25
2.37491e-54	0.684144	0.124	0.078	4.22759e-50	1	ENSG00000165507	DEPP1
3.3227e-54	0.322604	0.491	0.44	5.91474e-50	1	ENSG00000198551	ZNF627
3.83497e-54	0.621349	0.232	0.177	6.82662e-50	1	ENSG00000174307	PHLDA3
3.95372e-54	0.375945	0.394	0.338	7.03802e-50	1	ENSG00000108669	CYTH1
5.32124e-54	0.289734	0.622	0.576	9.47234e-50	1	ENSG00000164332	UBLCP1
6.13325e-54	0.298915	0.522	0.471	1.09178e-49	1	ENSG00000116667	C1orf21
6.51747e-54	0.278311	0.485	0.43	1.16018e-49	1	ENSG00000135655	USP15
7.2989e-54	0.627999	0.276	0.222	1.29928e-49	1	ENSG00000198081	ZBTB14
8.34616e-54	0.281244	0.431	0.369	1.4857e-49	1	ENSG00000111879	FAM184A
8.59415e-54	0.414333	0.439	0.393	1.52985e-49	1	ENSG00000155330	C16orf87
8.93001e-54	1.12695	0.117	0.074	1.58963e-49	1	ENSG00000187134	AKR1C1
1.62402e-53	0.314178	0.285	0.218	2.89091e-49	1	ENSG00000196876	SCN8A
1.69519e-53	0.561111	0.134	0.086	3.01762e-49	1	ENSG00000113212	PCDHB7
1.77874e-53	0.349582	0.479	0.431	3.16633e-49	1	ENSG00000102897	LYRM1
2.16754e-53	0.567923	0.304	0.251	3.85844e-49	1	ENSG00000204564	C6orf136
2.35848e-53	0.494907	0.3	0.24	4.19833e-49	1	ENSG00000155816	FMN2
2.6612e-53	0.266652	0.506	0.458	4.7372e-49	1	ENSG00000122085	MTERF4
3.05632e-53	0.314802	0.479	0.431	5.44056e-49	1	ENSG00000157800	SLC37A3
4.69841e-53	0.251524	0.647	0.612	8.36363e-49	1	ENSG00000153707	PTPRD
5.44355e-53	0.267706	0.639	0.602	9.69007e-49	1	ENSG00000010017	RANBP9
5.44536e-53	0.344777	0.495	0.451	9.69328e-49	1	ENSG00000139977	NAA30
5.5069e-53	0.356167	0.456	0.404	9.80283e-49	1	ENSG00000165185	KIAA1958
5.71009e-53	0.705993	0.122	0.077	1.01645e-48	1	ENSG00000167011	NAT16
6.81867e-53	0.290252	0.617	0.578	1.21379e-48	1	ENSG00000158669	GPAT4
7.7843e-53	0.284174	0.518	0.473	1.38568e-48	1	ENSG00000185024	BRF1
8.06312e-53	0.320727	0.503	0.455	1.43532e-48	1	ENSG00000186111	PIP5K1C
8.13039e-53	0.327899	0.511	0.47	1.44729e-48	1	ENSG00000132964	CDK8
1.58626e-52	0.447315	0.372	0.317	2.82371e-48	1	ENSG00000177311	ZBTB38
1.99916e-52	0.306907	0.508	0.463	3.55871e-48	1	ENSG00000118482	PHF3
2.24914e-52	0.616492	0.217	0.163	4.0037e-48	1	ENSG00000165259	HDX
2.44432e-52	0.263714	0.645	0.601	4.35114e-48	1	ENSG00000113575	PPP2CA
2.55633e-52	0.445856	0.374	0.322	4.55052e-48	1	ENSG00000113595	TRIM23
3.41358e-52	0.456277	0.308	0.252	6.07651e-48	1	ENSG00000100478	AP4S1
3.96174e-52	0.523101	0.312	0.257	7.0523e-48	1	ENSG00000108984	MAP2K6
4.85029e-52	0.657648	0.225	0.17	8.63399e-48	1	ENSG00000253276	CCDC71L
5.44224e-52	0.381761	0.465	0.422	9.68773e-48	1	ENSG00000066084	DIP2B
5.64581e-52	0.53191	0.333	0.281	1.00501e-47	1	ENSG00000189369	GSPT2
7.58214e-52	0.81763	0.152	0.105	1.3497e-47	1	ENSG00000100433	KCNK10
8.2285e-52	0.29099	0.509	0.459	1.46476e-47	1	ENSG00000107863	ARHGAP21
1.03348e-51	0.804235	0.132	0.086	1.8397e-47	1	ENSG00000181754	AMIGO1
1.17547e-51	0.467486	0.376	0.328	2.09246e-47	1	ENSG00000023330	ALAS1
1.33464e-51	0.755669	0.195	0.144	2.37579e-47	1	ENSG00000106524	ANKMY2
1.58788e-51	0.357531	0.481	0.44	2.82659e-47	1	ENSG00000178567	EPM2AIP1
1.80085e-51	0.312166	0.476	0.411	3.2057e-47	1	ENSG00000196376	SLC35F1
2.92789e-51	0.404831	0.46	0.421	5.21193e-47	1	ENSG00000111737	RAB35
4.61284e-51	0.382728	0.415	0.364	8.21133e-47	1	ENSG00000177981	ASB8
4.6499e-51	0.51891	0.283	0.227	8.27728e-47	1	ENSG00000105866	SP4
7.15423e-51	0.946013	0.107	0.066	1.27352e-46	1	DEPRECATED-ENSG00000137267
1.36087e-50	0.363601	0.391	0.335	2.42249e-46	1	ENSG00000162522	KIAA1522
1.56829e-50	0.98427	0.113	0.072	2.79171e-46	1	ENSG00000122824	NUDT10
1.73409e-50	0.290017	0.566	0.509	3.08686e-46	1	ENSG00000102858	MGRN1
1.84047e-50	0.472982	0.338	0.284	3.27622e-46	1	ENSG00000163053	SLC16A14
2.56247e-50	0.35321	0.327	0.267	4.56145e-46	1	ENSG00000111727	HCFC2
2.85649e-50	0.277181	0.56	0.518	5.08483e-46	1	ENSG00000144567	RETREG2
3.59829e-50	0.331028	0.536	0.494	6.40531e-46	1	ENSG00000182307	C8orf33
4.47554e-50	0.957227	0.135	0.091	7.96691e-46	1	ENSG00000187186
4.56938e-50	0.537255	0.15	0.101	8.13395e-46	1	ENSG00000120328	PCDHB12
4.78311e-50	0.384937	0.29	0.228	8.51441e-46	1	ENSG00000143434	SEMA6C
5.47844e-50	0.557873	0.226	0.173	9.75216e-46	1	ENSG00000232859	LYRM9
7.6909e-50	0.443094	0.391	0.345	1.36906e-45	1	ENSG00000119682	AREL1
8.05625e-50	0.71327	0.21	0.161	1.43409e-45	1	ENSG00000109944	JHY
8.12628e-50	0.319553	0.519	0.48	1.44656e-45	1	ENSG00000149930	TAOK2
8.57243e-50	0.522268	0.332	0.283	1.52598e-45	1	ENSG00000136425	CIB2
8.64729e-50	0.692255	0.328	0.283	1.5393e-45	1	ENSG00000104219	ZDHHC2
9.98367e-50	0.581263	0.288	0.236	1.77719e-45	1	ENSG00000204576	PRR3
1.09218e-49	0.370585	0.443	0.398	1.9442e-45	1	ENSG00000178234	GALNT11
1.321e-49	0.445426	0.281	0.226	2.35152e-45	1	ENSG00000110844	PRPF40B
1.46203e-49	0.431279	0.423	0.38	2.60256e-45	1	ENSG00000072803	FBXW11
1.59267e-49	0.470499	0.316	0.264	2.83511e-45	1	ENSG00000108239	TBC1D12
2.6504e-49	0.294351	0.493	0.444	4.71797e-45	1	ENSG00000172687	ZNF738
3.58048e-49	0.278324	0.587	0.546	6.37362e-45	1	ENSG00000105983	LMBR1
4.64161e-49	0.495791	0.262	0.203	8.26254e-45	1	ENSG00000146352	CLVS2
4.89881e-49	0.255135	0.531	0.483	8.72036e-45	1	ENSG00000143033	MTF2
9.60977e-49	0.503651	0.347	0.299	1.71064e-44	1	ENSG00000104064	GABPB1
1.05397e-48	0.798864	0.161	0.115	1.87617e-44	1	ENSG00000198517	MAFK
1.13975e-48	0.253386	0.564	0.526	2.02886e-44	1	ENSG00000132155	RAF1
1.14112e-48	0.510904	0.219	0.164	2.03131e-44	1	ENSG00000198056	PRIM1
1.308e-48	0.494956	0.298	0.245	2.32837e-44	1	ENSG00000167528	ZNF641
1.67317e-48	0.359437	0.481	0.438	2.97841e-44	1	ENSG00000107897	ACBD5
2.17256e-48	0.311369	0.528	0.481	3.86738e-44	1	ENSG00000083290	ULK2
2.30515e-48	0.535162	0.126	0.082	4.10339e-44	1	ENSG00000145506	NKD2
3.73108e-48	0.430571	0.415	0.375	6.64169e-44	1	ENSG00000082153	BZW1
4.79428e-48	0.416786	0.387	0.338	8.5343e-44	1	ENSG00000182195	LDOC1
6.22132e-48	0.357186	0.463	0.419	1.10746e-43	1	ENSG00000102781	KATNAL1
8.36141e-48	0.440138	0.355	0.303	1.48841e-43	1	ENSG00000169762	TAPT1
1.07064e-47	0.483306	0.366	0.319	1.90584e-43	1	ENSG00000164211	STARD4
1.30127e-47	0.897664	0.136	0.092	2.31639e-43	1	ENSG00000002587	HS3ST1
1.70486e-47	0.25058	0.66	0.626	3.03482e-43	1	ENSG00000091164	TXNL1
2.25425e-47	0.433061	0.377	0.331	4.0128e-43	1	ENSG00000108395	TRIM37
2.27397e-47	0.440414	0.319	0.268	4.04789e-43	1	ENSG00000125962	ARMCX5
3.29825e-47	0.619496	0.256	0.206	5.87122e-43	1	ENSG00000065970	FOXJ2
4.05055e-47	0.366052	0.455	0.412	7.21039e-43	1	ENSG00000123505	AMD1
6.12198e-47	0.306929	0.379	0.321	1.08977e-42	1	ENSG00000116741	RGS2
6.13489e-47	0.448395	0.389	0.348	1.09207e-42	1	ENSG00000127526	SLC35E1
6.91724e-47	0.324202	0.485	0.446	1.23134e-42	1	ENSG00000166477	LEO1
8.41097e-47	0.362425	0.344	0.289	1.49724e-42	1	ENSG00000096968	JAK2
8.90296e-47	0.426878	0.27	0.215	1.58482e-42	1	ENSG00000109689	STIM2
1.32459e-46	0.322535	0.507	0.471	2.35791e-42	1	ENSG00000135108	FBXO21
1.72458e-46	0.25139	0.558	0.516	3.06993e-42	1	ENSG00000185619	PCGF3
2.56043e-46	0.25633	0.583	0.54	4.55782e-42	1	ENSG00000133703	KRAS
2.62068e-46	0.548527	0.299	0.25	4.66508e-42	1	ENSG00000189227	C15orf61
2.90224e-46	0.285415	0.492	0.449	5.16627e-42	1	ENSG00000096070	BRPF3
3.00421e-46	0.277592	0.267	0.205	5.3478e-42	1	ENSG00000079841	RIMS1
7.47295e-46	0.523609	0.147	0.1	1.33026e-41	1	ENSG00000188818	ZDHHC11
9.42008e-46	0.951924	0.113	0.074	1.67687e-41	1	ENSG00000168389	MFSD2A
1.03472e-45	0.256835	0.632	0.598	1.84191e-41	1	ENSG00000015171	ZMYND11
1.0919e-45	0.572347	0.29	0.244	1.94369e-41	1	ENSG00000173581	CCDC106
1.24698e-45	0.398562	0.445	0.405	2.21975e-41	1	ENSG00000153885	KCTD15
1.53313e-45	0.368443	0.402	0.357	2.72913e-41	1	ENSG00000001629	ANKIB1
1.69033e-45	0.325188	0.436	0.386	3.00896e-41	1	ENSG00000218336	TENM3
2.20176e-45	0.403968	0.236	0.18	3.91935e-41	1	ENSG00000140488	CELF6
2.49483e-45	0.367872	0.36	0.306	4.44104e-41	1	ENSG00000112624	BICRAL
3.00162e-45	0.286894	0.557	0.525	5.34319e-41	1	ENSG00000140455	USP3
4.44679e-45	0.394751	0.437	0.4	7.91573e-41	1	ENSG00000070761	CFAP20
4.57765e-45	0.317922	0.445	0.403	8.14868e-41	1	ENSG00000136152	COG3
4.61857e-45	0.365523	0.337	0.285	8.22152e-41	1	ENSG00000185716	MOSMO
5.16366e-45	0.934916	0.139	0.097	9.19182e-41	1	ENSG00000001460	STPG1
6.05484e-45	0.90665	0.212	0.162	1.07782e-40	1	ENSG00000178695	KCTD12
6.4894e-45	0.755764	0.125	0.083	1.15518e-40	1	ENSG00000176401	EID2B
8.68508e-45	0.407868	0.286	0.232	1.54603e-40	1	ENSG00000188290	HES4
9.51949e-45	0.660606	0.247	0.199	1.69456e-40	1	ENSG00000008513	ST3GAL1
1.66759e-44	0.426858	0.305	0.252	2.96847e-40	1	ENSG00000178665	ZNF713
2.36393e-44	0.299258	0.465	0.421	4.20804e-40	1	ENSG00000160785	SLC25A44
2.83108e-44	0.724439	0.178	0.133	5.0396e-40	1	ENSG00000147231	RADX
3.04151e-44	0.305225	0.477	0.436	5.41419e-40	1	ENSG00000110435	PDHX
3.15852e-44	0.690571	0.187	0.141	5.62249e-40	1	ENSG00000007944	MYLIP
7.77988e-44	0.833623	0.122	0.082	1.3849e-39	1	ENSG00000176428	VPS37D
9.72463e-44	0.516251	0.347	0.304	1.73108e-39	1	ENSG00000120053	GOT1
2.71767e-43	0.343541	0.457	0.418	4.83772e-39	1	ENSG00000155313	USP25
3.67528e-43	0.308486	0.337	0.278	6.54236e-39	1	ENSG00000152495	CAMK4
5.7022e-43	0.632932	0.167	0.121	1.01505e-38	1	ENSG00000196357	ZNF565
5.73225e-43	0.450846	0.346	0.302	1.0204e-38	1	ENSG00000075240	GRAMD4
8.05961e-43	0.337861	0.414	0.366	1.43469e-38	1	ENSG00000121057	AKAP1
1.25972e-42	0.367836	0.458	0.421	2.24242e-38	1	ENSG00000103653	CSK
1.38526e-42	0.713875	0.159	0.115	2.4659e-38	1	ENSG00000029993	HMGB3
1.62657e-42	0.345631	0.438	0.396	2.89546e-38	1	ENSG00000100982	PCIF1
1.76401e-42	0.379524	0.21	0.159	3.14011e-38	1	ENSG00000127364	TAS2R4
2.12201e-42	0.28192	0.57	0.533	3.77739e-38	1	ENSG00000175348	TMEM9B
2.29483e-42	0.301985	0.37	0.317	4.08504e-38	1	ENSG00000136052	SLC41A2
2.85294e-42	0.401957	0.398	0.358	5.07852e-38	1	ENSG00000147421	HMBOX1
3.04249e-42	0.279786	0.37	0.31	5.41594e-38	1	ENSG00000139318	DUSP6
5.60805e-42	0.659726	0.231	0.187	9.9829e-38	1	ENSG00000124243	BCAS4
6.50144e-42	0.782814	0.179	0.135	1.15732e-37	1	ENSG00000001461	NIPAL3
7.78305e-42	0.332384	0.386	0.336	1.38546e-37	1	ENSG00000185219	ZNF445
8.06955e-42	0.473944	0.287	0.241	1.43646e-37	1	ENSG00000140859	KIFC3
1.51751e-41	0.570226	0.231	0.184	2.70131e-37	1	ENSG00000196313	POM121
2.32348e-41	1.51803	0.13	0.091	4.13603e-37	1	ENSG00000106004	HOXA5
2.48677e-41	0.256964	0.558	0.523	4.4267e-37	1	ENSG00000197930	ERO1A
2.76021e-41	0.472479	0.301	0.251	4.91346e-37	1	ENSG00000175826	CTDNEP1
4.12042e-41	0.675242	0.141	0.099	7.33476e-37	1	ENSG00000163935	SFMBT1
4.979e-41	0.505984	0.217	0.168	8.86312e-37	1	ENSG00000153933	DGKE
5.34265e-41	0.273565	0.56	0.528	9.51045e-37	1	ENSG00000102753	KPNA3
8.85526e-41	0.251487	0.567	0.525	1.57632e-36	1	ENSG00000160209	PDXK
8.89558e-41	0.541587	0.244	0.195	1.5835e-36	1	DEPRECATED-ENSG00000123091
1.51578e-40	0.399048	0.398	0.362	2.69823e-36	1	ENSG00000130227	XPO7
1.8452e-40	0.476961	0.297	0.253	3.28463e-36	1	ENSG00000154122	ANKH
2.40308e-40	0.428396	0.294	0.247	4.27773e-36	1	ENSG00000167377	ZNF23
2.69928e-40	0.327054	0.459	0.416	4.80499e-36	1	ENSG00000110921	MVK
2.72688e-40	0.666585	0.182	0.138	4.85412e-36	1	ENSG00000040608	RTN4R
2.89746e-40	0.941015	0.106	0.071	5.15777e-36	1	ENSG00000185880	TRIM69
2.90528e-40	0.409195	0.349	0.308	5.17168e-36	1	ENSG00000125447	GGA3
3.45152e-40	0.364774	0.377	0.332	6.14404e-36	1	ENSG00000171105	INSR
3.50804e-40	0.514803	0.269	0.223	6.24467e-36	1	ENSG00000175182	FAM131A
3.88452e-40	0.309651	0.533	0.505	6.91484e-36	1	ENSG00000162441	LZIC
4.02366e-40	0.44445	0.211	0.161	7.16251e-36	1	ENSG00000120327	PCDHB14
4.56824e-40	0.349684	0.416	0.379	8.13192e-36	1	DEPRECATED-ENSG00000272391
5.20091e-40	0.267625	0.561	0.527	9.25814e-36	1	ENSG00000151247	EIF4E
9.34353e-40	0.526443	0.136	0.094	1.66324e-35	1	ENSG00000214595	EML6
1.2823e-39	0.304932	0.509	0.48	2.28263e-35	1	ENSG00000082212	ME2
1.39179e-39	0.495127	0.262	0.213	2.47753e-35	1	ENSG00000177181	RIMKLA
1.42888e-39	0.507985	0.321	0.283	2.54355e-35	1	ENSG00000169139	UBE2V2
1.75912e-39	0.422422	0.231	0.18	3.13141e-35	1	ENSG00000141505	ASGR1
1.95032e-39	0.636011	0.217	0.173	3.47177e-35	1	ENSG00000126249	PDCD2L
2.67414e-39	0.763696	0.115	0.078	4.76024e-35	1	ENSG00000019485	PRDM11
2.84582e-39	0.326224	0.275	0.224	5.06584e-35	1	ENSG00000204991	SPIRE2
3.03927e-39	0.609045	0.108	0.071	5.41021e-35	1	ENSG00000164796	CSMD3
3.16044e-39	0.293004	0.435	0.394	5.62591e-35	1	DEPRECATED-ENSG00000107863
3.38644e-39	0.550215	0.26	0.215	6.0282e-35	1	ENSG00000155592	ZKSCAN2
3.41429e-39	0.502411	0.331	0.293	6.07777e-35	1	ENSG00000105993	DNAJB6
3.72988e-39	0.868773	0.117	0.08	6.63957e-35	1	ENSG00000176533	GNG7
4.01682e-39	0.379953	0.404	0.366	7.15035e-35	1	ENSG00000182636	NDN
5.12037e-39	0.250915	0.577	0.553	9.11477e-35	1	ENSG00000100226	GTPBP1
6.41166e-39	0.340278	0.353	0.306	1.14134e-34	1	ENSG00000099814	CEP170B
7.26504e-39	0.420796	0.393	0.357	1.29325e-34	1	ENSG00000136710	CCDC115
8.88959e-39	0.438379	0.332	0.29	1.58244e-34	1	ENSG00000213516	RBMXL1
1.15842e-38	0.681779	0.178	0.136	2.0621e-34	1	ENSG00000185272	RBM11
1.16731e-38	0.360229	0.323	0.274	2.07793e-34	1	ENSG00000118402	ELOVL4
1.50127e-38	0.346465	0.347	0.301	2.67241e-34	1	ENSG00000038532	CLEC16A
1.52594e-38	0.346006	0.438	0.4	2.71632e-34	1	ENSG00000081721	DUSP12
1.54517e-38	0.461067	0.278	0.232	2.75055e-34	1	ENSG00000162729	IGSF8
1.84789e-38	0.753221	0.107	0.071	3.28942e-34	1	ENSG00000130643	CALY
2.14113e-38	0.350458	0.447	0.414	3.81143e-34	1	ENSG00000204619	PPP1R11
2.18518e-38	0.712559	0.112	0.075	3.88984e-34	1	ENSG00000077522	ACTN2
2.83611e-38	0.343293	0.315	0.262	5.04856e-34	1	ENSG00000117069	ST6GALNAC5
3.27482e-38	0.44198	0.179	0.134	5.8295e-34	1	ENSG00000053524	MCF2L2
3.41604e-38	0.281135	0.437	0.392	6.0809e-34	1	ENSG00000151726	ACSL1
3.42036e-38	0.831219	0.112	0.076	6.08857e-34	1	ENSG00000113070	HBEGF
5.66155e-38	0.376396	0.366	0.323	1.00781e-33	1	ENSG00000134265	NAPG
1.06929e-37	0.482532	0.267	0.223	1.90344e-33	1	ENSG00000121671	CRY2
1.38359e-37	0.340653	0.264	0.215	2.46293e-33	1	ENSG00000181404	WASHC1
1.62202e-37	0.38545	0.355	0.311	2.88736e-33	1	ENSG00000139112	GABARAPL1
1.72333e-37	0.320318	0.321	0.27	3.0677e-33	1	ENSG00000159082	SYNJ1
2.19886e-37	0.298306	0.319	0.27	3.91418e-33	1	ENSG00000184489	PTP4A3
2.41138e-37	0.668028	0.214	0.175	4.2925e-33	1	ENSG00000188211	NCR3LG1
3.32719e-37	0.452713	0.238	0.192	5.92273e-33	1	ENSG00000145014	TMEM44
4.32183e-37	0.289784	0.515	0.484	7.69329e-33	1	ENSG00000165512	ZNF22
5.27284e-37	0.367036	0.33	0.29	9.38618e-33	1	ENSG00000125633	CCDC93
6.21888e-37	0.434608	0.385	0.341	1.10702e-32	1	ENSG00000132821	VSTM2L
8.22046e-37	0.408228	0.295	0.246	1.46332e-32	1	ENSG00000157833	GAREM2
8.66596e-37	0.291814	0.307	0.251	1.54263e-32	1	ENSG00000174939	ASPHD1
9.12985e-37	0.269998	0.392	0.349	1.6252e-32	1	ENSG00000089682	RBM41
1.60171e-36	0.250444	0.476	0.434	2.85121e-32	1	ENSG00000164542	MATCAP2
1.94511e-36	0.337982	0.4	0.36	3.46249e-32	1	ENSG00000148339	SLC25A25
[truncated: 442 more rows]

## Sheet: 10
p_val	avg_log2FC	pct.1	pct.2	p_val_adj	cluster	gene	hgnc_symbol
0	3.13155	0.904	0.148	0	10	ENSG00000181449	SOX2
0	2.38249	0.951	0.231	0	10	ENSG00000142089	IFITM3
0	2.81698	0.843	0.139	0	10	ENSG00000167614	TTYH1
0	2.15698	0.892	0.189	0	10	ENSG00000152977	ZIC1
0	2.805	0.852	0.162	0	10	ENSG00000101144	BMP7
0	1.99332	0.887	0.201	0	10	ENSG00000205403	CFI
0	2.72639	0.816	0.139	0	10	ENSG00000126878	AIF1L
0	3.24132	0.775	0.104	0	10	ENSG00000103449	SALL1
0	1.76422	0.994	0.328	0	10	ENSG00000113140	SPARC
0	1.75212	0.918	0.26	0	10	ENSG00000141756	FKBP10
0	3.60472	0.785	0.132	0	10	ENSG00000041982	TNC
0	3.48028	0.773	0.122	0	10	ENSG00000010278	CD9
0	2.31209	0.906	0.263	0	10	ENSG00000150687	PRSS23
0	2.43763	0.809	0.172	0	10	ENSG00000074181	NOTCH3
0	3.40051	0.765	0.129	0	10	ENSG00000106278	PTPRZ1
0	2.98002	0.873	0.239	0	10	ENSG00000011201	ANOS1
0	2.52496	0.861	0.233	0	10	ENSG00000102024	PLS3
0	3.00149	0.76	0.132	0	10	ENSG00000147257	GPC3
0	2.22065	0.816	0.189	0	10	ENSG00000144857	BOC
0	3.51011	0.724	0.097	0	10	ENSG00000107249	GLIS3
0	4.0109	0.708	0.094	0	10	ENSG00000133124	IRS4
0	1.84381	0.84	0.227	0	10	ENSG00000074219	TEAD2
0	2.68088	0.736	0.125	0	10	ENSG00000104267	CA2
0	2.57501	0.838	0.23	0	10	ENSG00000117318	ID3
0	2.57081	0.978	0.371	0	10	ENSG00000103260	METRN
0	2.61154	0.735	0.133	0	10	ENSG00000148400	NOTCH1
0	2.2268	0.864	0.269	0	10	ENSG00000105854	PON2
0	1.79895	0.791	0.199	0	10	ENSG00000137693	YAP1
0	2.00392	0.835	0.244	0	10	ENSG00000143545	RAB13
0	1.59694	0.775	0.185	0	10	ENSG00000152661	GJA1
0	3.20993	0.761	0.171	0	10	ENSG00000092969	TGFB2
0	2.26756	0.769	0.181	0	10	ENSG00000188153	COL4A5
0	3.72312	0.679	0.093	0	10	ENSG00000266524	GDF10
0	2.90029	0.735	0.149	0	10	ENSG00000243244	STON1
0	2.14284	0.8	0.226	0	10	ENSG00000092820	EZR
0	3.36001	0.67	0.096	0	10	ENSG00000134569	LRP4
0	2.80445	0.701	0.128	0	10	ENSG00000148204	CRB2
0	2.2545	0.763	0.19	0	10	ENSG00000002586	CD99
0	2.13778	0.811	0.239	0	10	ENSG00000120278	PLEKHG1
0	3.05786	0.977	0.407	0	10	ENSG00000113361	CDH6
0	2.62281	0.755	0.186	0	10	ENSG00000148180	GSN
0	1.9767	0.898	0.331	0	10	ENSG00000100979	PLTP
0	2.16706	0.775	0.209	0	10	ENSG00000145555	MYO10
0	2.26709	0.856	0.291	0	10	ENSG00000119408	NEK6
0	2.26919	0.723	0.16	0	10	ENSG00000185201	IFITM2
0	0.840043	0.863	0.301	0	10	ENSG00000117122	MFAP2
0	1.86479	0.782	0.22	0	10	ENSG00000106571	GLI3
0	1.39945	0.785	0.224	0	10	ENSG00000149257	SERPINH1
0	3.59329	0.623	0.062	0	10	ENSG00000128610	FEZF1
0	1.88097	0.71	0.152	0	10	ENSG00000018408	WWTR1
0	2.69139	0.682	0.127	0	10	ENSG00000164434	FABP7
0	2.84328	0.661	0.11	0	10	ENSG00000125398	SOX9
0	2.33852	0.958	0.408	0	10	ENSG00000132688	NES
0	3.5002	0.613	0.071	0	10	ENSG00000118298	CA14
0	1.84341	0.715	0.173	0	10	ENSG00000185650	ZFP36L1
0	2.7432	0.683	0.142	0	10	ENSG00000114315	HES1
0	1.80882	0.792	0.251	0	10	ENSG00000138771	SHROOM3
0	1.99255	0.809	0.268	0	10	ENSG00000105855	ITGB8
0	4.01427	0.603	0.066	0	10	ENSG00000164171	ITGA2
0	3.49957	0.746	0.212	0	10	ENSG00000116729	WLS
0	1.66011	0.857	0.324	0	10	ENSG00000106211	HSPB1
0	2.10219	0.797	0.27	0	10	ENSG00000178573	MAF
0	1.64169	0.907	0.382	0	10	ENSG00000077782	FGFR1
0	2.24324	0.69	0.165	0	10	ENSG00000011028	MRC2
0	2.4322	0.681	0.158	0	10	ENSG00000136732	GYPC
0	1.23453	0.883	0.364	0	10	ENSG00000119655	NPC2
0	2.65404	0.636	0.119	0	10	ENSG00000005059	MCUB
0	3.12248	0.62	0.104	0	10	ENSG00000122863	CHST3
0	1.70241	0.767	0.251	0	10	ENSG00000060138	YBX3
0	1.79644	0.687	0.174	0	10	ENSG00000081479	LRP2
0	2.30874	0.726	0.215	0	10	ENSG00000185274	GALNT17
0	2.31765	0.693	0.188	0	10	ENSG00000065485	PDIA5
0	1.60938	0.72	0.218	0	10	ENSG00000169604	ANTXR1
0	1.64645	0.691	0.19	0	10	ENSG00000172037	LAMB2
0	1.46129	0.884	0.384	0	10	ENSG00000135069	PSAT1
0	2.54011	0.623	0.132	0	10	ENSG00000131941	RHPN2
0	1.82793	0.818	0.327	0	10	ENSG00000103202	NME4
0	2.43943	0.619	0.129	0	10	ENSG00000082684	SEMA5B
0	1.00943	0.808	0.319	0	10	ENSG00000163430	FSTL1
0	1.88332	0.79	0.301	0	10	ENSG00000168615	ADAM9
0	1.69966	0.859	0.37	0	10	ENSG00000117592	PRDX6
0	1.91678	0.696	0.207	0	10	ENSG00000091409	ITGA6
0	1.51561	0.653	0.166	0	10	ENSG00000164294	GPX8
0	2.30435	0.644	0.161	0	10	ENSG00000164930	FZD6
0	1.17321	0.875	0.393	0	10	ENSG00000164111	ANXA5
0	1.91281	0.783	0.303	0	10	ENSG00000115461	IGFBP5
0	2.368	0.609	0.13	0	10	ENSG00000146242	TPBG
0	1.47311	0.725	0.246	0	10	ENSG00000109113	RAB34
0	0.850772	0.742	0.264	0	10	ENSG00000162407	PLPP3
0	1.46183	0.718	0.241	0	10	ENSG00000128602	SMO
0	2.1451	0.628	0.151	0	10	ENSG00000120162	MOB3B
0	4.44688	0.511	0.034	0	10	ENSG00000136160	EDNRB
0	1.25491	0.653	0.177	0	10	ENSG00000138829	FBN2
0	2.22434	0.642	0.166	0	10	ENSG00000164237	CMBL
0	2.41911	0.617	0.141	0	10	ENSG00000187498	COL4A1
0	1.47389	0.655	0.185	0	10	ENSG00000152518	ZFP36L2
0	1.46585	0.822	0.353	0	10	ENSG00000164039	BDH2
0	1.49244	0.838	0.371	0	10	ENSG00000000003	TSPAN6
0	4.62969	0.5	0.036	0	10	ENSG00000137959	IFI44L
0	1.364	0.857	0.393	0	10	ENSG00000197043	ANXA6
0	1.39975	0.851	0.387	0	10	ENSG00000113732	ATP6V0E1
0	1.73816	0.727	0.264	0	10	ENSG00000125968	ID1
0	2.23015	0.662	0.2	0	10	ENSG00000176485	PLAAT3
0	2.08634	0.598	0.136	0	10	ENSG00000076716	GPC4
0	1.62621	0.767	0.306	0	10	ENSG00000133740	E2F5
0	2.01515	0.688	0.229	0	10	ENSG00000125257	ABCC4
0	3.04931	0.526	0.068	0	10	ENSG00000170166	HOXD4
0	1.40842	0.937	0.48	0	10	ENSG00000196924	FLNA
0	1.34915	0.912	0.457	0	10	ENSG00000171617	ENC1
0	1.32045	0.902	0.447	0	10	ENSG00000064666	CNN2
0	1.82912	0.613	0.161	0	10	ENSG00000177674	AGTRAP
0	0.430674	0.623	0.171	0	10	ENSG00000145423	SFRP2
0	1.45751	0.733	0.281	0	10	ENSG00000121005	CRISPLD1
0	2.93453	0.58	0.128	0	10	ENSG00000184232	OAF
0	1.23214	0.798	0.347	0	10	ENSG00000122786	CALD1
0	2.30458	0.621	0.17	0	10	ENSG00000162496	DHRS3
0	2.06024	0.699	0.248	0	10	ENSG00000164929	BAALC
0	1.54069	0.643	0.193	0	10	ENSG00000166949	SMAD3
0	2.35173	0.566	0.116	0	10	ENSG00000008394	MGST1
0	1.57038	0.739	0.29	0	10	ENSG00000166340	TPP1
0	1.70961	0.92	0.472	0	10	DEPRECATED-ENSG00000111328
0	2.95195	0.573	0.125	0	10	ENSG00000128567	PODXL
0	1.45493	0.662	0.215	0	10	ENSG00000140545	MFGE8
0	3.79292	0.511	0.064	0	10	ENSG00000174607	UGT8
0	1.97088	0.599	0.152	0	10	ENSG00000142627	EPHA2
0	1.6888	0.717	0.271	0	10	ENSG00000134871	COL4A2
0	1.7223	0.762	0.318	0	10	ENSG00000155366	RHOC
0	1.60847	0.627	0.186	0	10	ENSG00000084093	REST
0	1.61896	0.632	0.192	0	10	ENSG00000189067	LITAF
0	0.870317	0.833	0.393	0	10	ENSG00000140937	CDH11
0	2.09999	0.554	0.115	0	10	ENSG00000124942	AHNAK
0	1.3263	0.659	0.221	0	10	ENSG00000139800	ZIC5
0	1.72183	0.926	0.489	0	10	ENSG00000111328	CDK2AP1
0	3.25993	0.605	0.17	0	10	ENSG00000104327	CALB1
0	1.35827	0.793	0.359	0	10	ENSG00000069188	SDK2
0	3.61659	0.477	0.043	0	10	ENSG00000123560	PLP1
0	1.7502	0.71	0.276	0	10	ENSG00000167191	GPRC5B
0	1.47284	0.636	0.203	0	10	ENSG00000134532	SOX5
0	1.24707	0.878	0.446	0	10	ENSG00000112977	DAP
0	1.88689	0.599	0.167	0	10	ENSG00000178445	GLDC
0	1.8764	0.583	0.152	0	10	ENSG00000172380	GNG12
0	1.49364	0.759	0.329	0	10	ENSG00000198721	ECI2
0	1.0444	0.788	0.359	0	10	ENSG00000143320	CRABP2
0	1.82951	0.639	0.21	0	10	ENSG00000140848	CPNE2
0	1.39477	0.728	0.301	0	10	ENSG00000141510	TP53
0	2.38047	0.523	0.098	0	10	ENSG00000197565	COL4A6
0	1.42964	0.864	0.439	0	10	ENSG00000102935	ZNF423
0	1.33004	0.732	0.307	0	10	ENSG00000140931	CMTM3
0	1.65436	0.704	0.279	0	10	ENSG00000130147	SH3BP4
0	1.09843	0.79	0.366	0	10	ENSG00000137166	FOXP4
0	1.22416	0.75	0.326	0	10	ENSG00000187079	TEAD1
0	1.37044	0.774	0.351	0	10	ENSG00000183853	KIRREL1
0	2.93141	0.524	0.101	0	10	ENSG00000079931	MOXD1
0	2.12554	0.629	0.206	0	10	ENSG00000166033	HTRA1
0	1.28492	0.686	0.263	0	10	ENSG00000101542	CDH20
0	2.21933	0.595	0.172	0	10	DEPRECATED-ENSG00000176485
0	1.86641	0.584	0.161	0	10	DEPRECATED-ENSG00000178445
0	1.53705	0.683	0.261	0	10	ENSG00000185339	TCN2
0	1.50391	0.748	0.326	0	10	ENSG00000198795	ZNF521
0	1.20995	0.698	0.276	0	10	ENSG00000168056	LTBP3
0	1.15623	0.849	0.428	0	10	ENSG00000083857	FAT1
0	1.82644	0.657	0.237	0	10	ENSG00000135048	CEMIP2
0	1.59402	0.595	0.175	0	10	ENSG00000150760	DOCK1
0	1.87171	0.57	0.15	0	10	ENSG00000136205	TNS3
0	1.5074	0.63	0.213	0	10	ENSG00000118971	CCND2
0	1.53666	0.788	0.371	0	10	ENSG00000101444	AHCY
0	1.10734	0.838	0.421	0	10	ENSG00000177707	NECTIN3
0	2.45606	0.567	0.15	0	10	ENSG00000164488	DACT2
0	1.52114	0.681	0.265	0	10	ENSG00000143401	ANP32E
0	1.63765	0.628	0.212	0	10	ENSG00000149131	SERPING1
0	1.64788	0.72	0.307	0	10	ENSG00000058668	ATP2B4
0	1.23505	0.72	0.307	0	10	ENSG00000112655	PTK7
0	1.32109	0.702	0.29	0	10	ENSG00000165476	REEP3
0	1.31049	0.899	0.488	0	10	ENSG00000135446	CDK4
0	1.9741	0.538	0.128	0	10	ENSG00000162493	PDPN
0	1.93541	0.554	0.144	0	10	ENSG00000153404	PLEKHG4B
0	1.0949	0.683	0.273	0	10	ENSG00000100842	EFS
0	1.47778	0.603	0.194	0	10	ENSG00000135363	LMO2
0	1.7825	0.574	0.165	0	10	ENSG00000177426	TGIF1
0	1.53127	0.633	0.225	0	10	ENSG00000008311	AASS
0	1.06468	0.683	0.275	0	10	ENSG00000183098	GPC6
0	1.43121	0.859	0.451	0	10	ENSG00000129116	PALLD
0	1.4945	0.663	0.258	0	10	ENSG00000119471	HSDL2
0	1.21061	0.732	0.327	0	10	ENSG00000133104	SPART
0	1.12176	0.706	0.301	0	10	ENSG00000179981	TSHZ1
0	1.55441	0.649	0.245	0	10	ENSG00000168528	SERINC2
0	1.03548	0.792	0.388	0	10	ENSG00000170275	CRTAP
0	1.6029	0.617	0.213	0	10	ENSG00000114738	MAPKAPK3
0	1.42643	0.627	0.225	0	10	ENSG00000138794	CASP6
0	2.32779	0.533	0.131	0	10	ENSG00000122694	GLIPR2
0	4.00951	0.457	0.055	0	10	ENSG00000175356	SCUBE2
0	0.699355	0.622	0.22	0	10	ENSG00000120068	HOXB8
0	1.70928	0.558	0.159	0	10	ENSG00000060718	COL11A1
0	2.82545	0.473	0.074	0	10	ENSG00000196839	ADA
0	1.09676	0.869	0.472	0	10	ENSG00000128595	CALU
0	0.930323	0.664	0.267	0	10	ENSG00000120093	HOXB3
0	2.00656	0.579	0.182	0	10	ENSG00000158966	CACHD1
0	2.55463	0.479	0.082	0	10	ENSG00000075275	CELSR1
0	1.52137	0.646	0.25	0	10	ENSG00000120889	TNFRSF10B
0	1.40143	0.729	0.333	0	10	ENSG00000180694	TMEM64
0	1.51274	0.536	0.141	0	10	ENSG00000148737	TCF7L2
0	2.57051	0.465	0.07	0	10	DEPRECATED-ENSG00000164434
0	1.13874	0.72	0.325	0	10	ENSG00000091317	CMTM6
0	1.61661	0.968	0.574	0	10	ENSG00000175745	NR2F1
0	1.64203	0.925	0.531	0	10	ENSG00000166710	B2M
0	2.03197	0.729	0.335	0	10	ENSG00000166833	NAV2
0	1.85764	0.556	0.164	0	10	ENSG00000275342	PRAG1
0	1.46015	0.632	0.24	0	10	ENSG00000182871	COL18A1
0	1.19989	0.798	0.407	0	10	ENSG00000137563	GGH
0	1.33227	0.61	0.219	0	10	ENSG00000075420	FNDC3B
0	2.37696	0.528	0.138	0	10	ENSG00000197747	S100A10
0	1.44515	0.676	0.287	0	10	ENSG00000137509	PRCP
0	1.96199	0.53	0.141	0	10	ENSG00000087077	TRIP6
0	1.18635	0.864	0.476	0	10	ENSG00000143418	CERS2
0	1.49552	0.637	0.249	0	10	ENSG00000089876	DHX32
0	1.58604	0.57	0.182	0	10	ENSG00000072415	PALS1
0	1.37393	0.532	0.145	0	10	ENSG00000147862	NFIB
0	1.20101	0.727	0.34	0	10	ENSG00000138029	HADHB
0	1.29737	0.683	0.297	0	10	ENSG00000273749	CYFIP1
0	1.33243	0.743	0.357	0	10	ENSG00000049245	VAMP3
0	1.11406	0.777	0.391	0	10	ENSG00000155380	SLC16A1
0	1.23579	0.875	0.489	0	10	ENSG00000105655	ISYNA1
0	3.85796	0.437	0.052	0	10	ENSG00000152583	SPARCL1
0	1.24691	0.61	0.225	0	10	ENSG00000165458	INPPL1
0	1.39226	0.668	0.284	0	10	ENSG00000064490	RFXANK
0	1.14918	0.796	0.413	0	10	ENSG00000147065	MSN
0	1.85446	0.713	0.33	0	10	ENSG00000116285	ERRFI1
0	3.65383	0.419	0.038	0	10	ENSG00000130055	GDPD2
0	1.48306	0.578	0.197	0	10	ENSG00000102158	MAGT1
0	1.62469	0.724	0.344	0	10	ENSG00000144730	IL17RD
0	2.61667	0.457	0.078	0	10	ENSG00000105996	HOXA2
0	1.21004	0.604	0.225	0	10	ENSG00000176890	TYMS
0	1.32251	0.626	0.248	0	10	ENSG00000110900	TSPAN11
0	2.3672	0.486	0.108	0	10	ENSG00000139219	COL2A1
0	0.512005	0.655	0.277	0	10	ENSG00000135406	PRPH
0	2.18093	0.49	0.113	0	10	ENSG00000109062	SLC9A3R1
0	3.37616	0.417	0.04	0	10	ENSG00000134595	SOX3
0	1.63309	0.515	0.139	0	10	ENSG00000149948	HMGA2
0	1.44333	0.585	0.209	0	10	ENSG00000154640	BTG3
0	1.59521	0.769	0.394	0	10	ENSG00000118257	NRP2
0	1.25737	0.887	0.512	0	10	ENSG00000044115	CTNNA1
0	1.53068	0.559	0.185	0	10	ENSG00000107104	KANK1
0	2.44035	0.468	0.094	0	10	ENSG00000065534	MYLK
0	0.873483	0.874	0.5	0	10	ENSG00000067167	TRAM1
0	0.978596	0.758	0.385	0	10	ENSG00000128791	TWSG1
0	1.29	0.585	0.213	0	10	ENSG00000173917	HOXB2
0	1.40064	0.543	0.172	0	10	ENSG00000144579	CTDSP1
0	1.57369	0.602	0.231	0	10	ENSG00000165323	FAT3
0	1.40332	0.538	0.167	0	10	ENSG00000185559	DLK1
0	1.49077	0.543	0.173	0	10	ENSG00000152558	TMEM123
0	1.27064	0.634	0.264	0	10	ENSG00000101871	MID1
0	1.30614	0.908	0.539	0	10	ENSG00000131899	LLGL1
0	1.20631	0.667	0.3	0	10	ENSG00000143149	ALDH9A1
0	1.13182	0.671	0.304	0	10	ENSG00000196923	PDLIM7
0	1.12116	0.763	0.396	0	10	ENSG00000165801	ARHGEF40
0	1.29646	0.51	0.143	0	10	ENSG00000170689	HOXB9
0	1.04554	0.805	0.439	0	10	ENSG00000143870	PDIA6
0	1.64846	0.523	0.158	0	10	ENSG00000049323	LTBP1
0	2.04308	0.635	0.271	0	10	ENSG00000135862	LAMC1
0	1.08058	0.724	0.36	0	10	ENSG00000105202	FBL
0	3.40989	0.41	0.047	0	10	ENSG00000116194	ANGPTL1
0	1.02297	0.727	0.364	0	10	ENSG00000198856	OSTC
0	1.48264	0.641	0.279	0	10	ENSG00000198846	TOX
0	2.03246	0.495	0.134	0	10	ENSG00000158457	TSPAN33
0	1.27117	0.645	0.285	0	10	ENSG00000174705	SH3PXD2B
0	1.58679	0.664	0.304	0	10	ENSG00000105894	PTN
0	1.5536	0.551	0.191	0	10	ENSG00000108018	SORCS1
0	1.36795	0.641	0.282	0	10	ENSG00000134247	PTGFRN
0	1.01134	0.783	0.424	0	10	ENSG00000105373	NOP53
0	1.19788	0.6	0.241	0	10	ENSG00000136068	FLNB
0	2.34541	0.456	0.097	0	10	ENSG00000104081	BMF
0	1.37598	0.594	0.235	0	10	ENSG00000154721	JAM2
0	1.19152	0.712	0.354	0	10	ENSG00000214194	SMIM30
0	1.18075	0.671	0.314	0	10	ENSG00000103485	QPRT
0	1.1702	0.753	0.396	0	10	ENSG00000160691	SHC1
0	2.46195	0.444	0.087	0	10	ENSG00000074047	GLI2
0	1.44664	0.6	0.243	0	10	ENSG00000128050	PAICS
0	1.6889	0.465	0.111	0	10	ENSG00000162599	NFIA
0	1.90322	0.465	0.111	0	10	ENSG00000111859	NEDD9
0	1.43528	0.677	0.323	0	10	ENSG00000124098	FAM210B
0	2.22407	0.465	0.112	0	10	ENSG00000146592	CREB5
0	1.08078	0.8	0.447	0	10	ENSG00000103365	GGA2
0	1.08869	0.891	0.538	0	10	ENSG00000168385	SEPTIN2
0	1.26643	0.597	0.244	0	10	ENSG00000114353	GNAI2
0	1.21199	0.63	0.277	0	10	ENSG00000124570	SERPINB6
0	0.886256	0.895	0.542	0	10	ENSG00000118418	HMGN3
0	3.05372	0.402	0.05	0	10	ENSG00000175879	HOXD8
0	0.980774	0.791	0.439	0	10	ENSG00000175970	UNC119B
0	1.01876	0.806	0.455	0	10	ENSG00000127922	SEM1
0	2.1019	0.453	0.102	0	10	ENSG00000129474	AJUBA
0	0.978953	0.785	0.434	0	10	ENSG00000030582	GRN
0	1.39803	0.591	0.24	0	10	ENSG00000228716	DHFR
0	4.09437	0.38	0.029	0	10	ENSG00000125285	SOX21
0	0.934841	0.747	0.396	0	10	ENSG00000176105	YES1
0	1.55766	0.502	0.153	0	10	ENSG00000151322	NPAS3
0	1.69575	0.456	0.108	0	10	ENSG00000142871	CCN1
0	0.916156	0.668	0.32	0	10	ENSG00000148700	ADD3
0	2.17562	0.451	0.103	0	10	ENSG00000182957	SPATA13
0	2.43858	0.407	0.059	0	10	ENSG00000138722	MMRN1
0	1.62684	0.554	0.207	0	10	ENSG00000183579	ZNRF3
0	1.14911	0.525	0.178	0	10	ENSG00000286219	NOTCH2NLC
0	0.727159	0.564	0.217	0	10	ENSG00000181019	NQO1
0	0.981874	0.832	0.486	0	10	ENSG00000221983	UBA52
0	1.02174	0.773	0.428	0	10	ENSG00000134291	TMEM106C
0	1.10792	0.723	0.378	0	10	ENSG00000111144	LTA4H
0	1.56371	0.952	0.608	0	10	ENSG00000113328	CCNG1
0	1.14999	0.576	0.232	0	10	ENSG00000011304	PTBP1
0	2.00831	0.446	0.103	0	10	ENSG00000139263	LRIG3
0	1.29608	0.65	0.307	0	10	ENSG00000100983	GSS
0	1.16019	0.615	0.272	0	10	ENSG00000213064	SFT2D2
0	1.75174	0.461	0.119	0	10	ENSG00000118292	C1orf54
0	1.09399	0.628	0.286	0	10	ENSG00000140497	SCAMP2
0	1.20277	0.585	0.243	0	10	ENSG00000064961	HMG20B
0	2.15427	0.427	0.085	0	10	DEPRECATED-ENSG00000185201
0	1.24082	0.534	0.193	0	10	ENSG00000141736	ERBB2
0	1.03926	0.713	0.372	0	10	ENSG00000109534	GAR1
0	4.34762	0.363	0.023	0	10	ENSG00000140067	FAM181A
0	0.88467	0.648	0.309	0	10	ENSG00000175567	UCP2
0	0.896084	0.694	0.355	0	10	ENSG00000107186	MPDZ
0	0.964411	0.816	0.477	0	10	ENSG00000166228	PCBD1
0	0.928147	0.775	0.437	0	10	ENSG00000138085	ATRAID
0	2.26915	0.423	0.085	0	10	ENSG00000168874	ATOH8
0	1.0616	0.704	0.366	0	10	ENSG00000175215	CTDSP2
0	1.20181	0.833	0.495	0	10	ENSG00000141232	TOB1
0	0.981567	0.848	0.51	0	10	ENSG00000184640	SEPTIN9
0	2.69041	0.408	0.07	0	10	ENSG00000090339	ICAM1
0	1.61886	0.595	0.257	0	10	ENSG00000100219	XBP1
0	0.971165	0.893	0.555	0	10	ENSG00000131171	SH3BGRL
0	1.08861	0.678	0.341	0	10	ENSG00000198931	APRT
0	1.22118	0.661	0.324	0	10	ENSG00000196227	FAM217B
0	1.01719	0.718	0.381	0	10	ENSG00000107816	LZTS2
0	1.02548	0.733	0.396	0	10	ENSG00000003056	M6PR
0	0.970526	0.848	0.512	0	10	ENSG00000172053	QARS1
0	4.59122	0.354	0.018	0	10	ENSG00000132470	ITGB4
0	1.1432	0.684	0.349	0	10	ENSG00000077942	FBLN1
0	1.03369	0.666	0.331	0	10	ENSG00000100353	EIF3D
0	1.18282	0.62	0.286	0	10	ENSG00000117500	TMED5
0	1.03839	0.773	0.439	0	10	ENSG00000064601	CTSA
0	1.24715	0.573	0.239	0	10	ENSG00000182580	EPHB3
0	1.59531	0.962	0.628	0	10	ENSG00000112531	QKI
0	0.911815	0.79	0.457	0	10	ENSG00000106829	TLE4
0	1.42189	0.589	0.256	0	10	ENSG00000115129	TP53I3
0	1.22084	0.572	0.239	0	10	ENSG00000130413	STK33
0	1.24272	0.496	0.163	0	10	ENSG00000100968	NFATC4
0	1.42343	0.485	0.152	0	10	ENSG00000137831	UACA
0	1.16944	0.876	0.544	0	10	ENSG00000125995	ROMO1
0	1.68057	0.471	0.139	0	10	ENSG00000134602	STK26
0	1.5691	0.451	0.12	0	10	ENSG00000143195	ILDR2
0	2.31561	0.445	0.114	0	10	ENSG00000112562	SMOC2
0	1.04667	0.418	0.087	0	10	ENSG00000173947	PIFO
0	0.970256	0.828	0.497	0	10	ENSG00000145730	PAM
0	0.937878	0.701	0.37	0	10	ENSG00000092010	PSME1
0	0.978129	0.551	0.221	0	10	ENSG00000164574	GALNT10
0	2.55523	0.393	0.063	0	10	ENSG00000239887	C1orf226
0	1.68802	0.506	0.176	0	10	ENSG00000134107	BHLHE40
0	0.884245	0.734	0.404	0	10	ENSG00000085719	CPNE3
0	2.35419	0.551	0.222	0	10	ENSG00000170382	LRRN2
0	1.14601	0.45	0.121	0	10	ENSG00000048540	LMO3
0	1.09204	0.775	0.446	0	10	DEPRECATED-ENSG00000163931
0	1.9616	0.428	0.099	0	10	ENSG00000082781	ITGB5
0	1.13857	0.862	0.533	0	10	ENSG00000165821	SALL2
0	0.88557	0.708	0.379	0	10	ENSG00000138600	SPPL2A
0	1.86611	0.47	0.141	0	10	ENSG00000186998	EMID1
0	0.81838	0.61	0.281	0	10	ENSG00000090776	EFNB1
0	1.48525	0.529	0.202	0	10	ENSG00000035403	VCL
0	0.884181	0.484	0.157	0	10	ENSG00000110092	CCND1
0	1.04378	0.65	0.324	0	10	ENSG00000173402	DAG1
0	2.31797	0.41	0.084	0	10	ENSG00000143248	RGS5
0	1.11271	0.583	0.257	0	10	ENSG00000153113	CAST
0	0.685089	0.549	0.224	0	10	ENSG00000123975	CKS2
0	1.48514	0.545	0.22	0	10	ENSG00000025772	TOMM34
0	2.16877	0.436	0.111	0	10	ENSG00000180628	PCGF5
0	1.01337	0.722	0.397	0	10	ENSG00000100814	CCNB1IP1
0	0.919295	0.673	0.349	0	10	ENSG00000154059	IMPACT
0	1.17686	0.795	0.472	0	10	ENSG00000103187	COTL1
0	0.928735	0.773	0.45	0	10	ENSG00000206053	JPT2
0	1.8723	0.414	0.091	0	10	ENSG00000138696	BMPR1B
0	1.18759	0.555	0.233	0	10	ENSG00000129250	KIF1C
0	1.49413	0.51	0.188	0	10	ENSG00000112667	DNPH1
0	2.20534	0.4	0.079	0	10	ENSG00000046889	PREX2
0	0.91325	0.614	0.293	0	10	ENSG00000071564	TCF3
0	1.11576	0.982	0.661	0	10	ENSG00000115457	IGFBP2
0	1.12531	0.714	0.393	0	10	ENSG00000077312	SNRPA
0	1.03336	0.665	0.345	0	10	ENSG00000038274	MAT2B
0	2.11985	0.394	0.074	0	10	ENSG00000163694	RBM47
0	0.501814	0.613	0.293	0	10	ENSG00000121039	RDH10
0	2.71858	0.381	0.061	0	10	ENSG00000075891	PAX2
0	0.764142	0.837	0.517	0	10	ENSG00000147400	CETN2
0	1.66945	0.555	0.236	0	10	ENSG00000144909	OSBPL11
0	1.67393	0.464	0.145	0	10	ENSG00000105355	PLIN3
0	0.839584	0.624	0.305	0	10	ENSG00000130702	LAMA5
0	1.03374	0.719	0.4	0	10	ENSG00000126005	MMP24OS
0	0.849531	0.781	0.463	0	10	ENSG00000153936	HS2ST1
0	0.865794	0.722	0.404	0	10	ENSG00000137575	SDCBP
0	2.79395	1	0.682	0	10	ENSG00000026025	VIM
0	1.02451	0.871	0.554	0	10	ENSG00000196576	PLXNB2
0	0.77981	0.546	0.23	0	10	ENSG00000164199	ADGRV1
0	1.02144	0.635	0.319	0	10	ENSG00000166171	DPCD
0	0.912668	0.621	0.305	0	10	ENSG00000103742	IGDCC4
0	1.60008	0.47	0.154	0	10	ENSG00000075223	SEMA3C
0	1.37724	0.388	0.073	0	10	ENSG00000021300	PLEKHB1
0	1.39259	0.505	0.19	0	10	ENSG00000104774	MAN2B1
0	1.14666	0.924	0.61	0	10	ENSG00000074800	ENO1
0	0.871649	0.823	0.509	0	10	ENSG00000166086	JAM3
0	1.05072	0.522	0.209	0	10	ENSG00000113645	WWC1
0	0.595765	0.546	0.233	0	10	ENSG00000182742	HOXB4
0	1.06575	0.506	0.193	0	10	ENSG00000115825	PRKD3
0	0.850824	0.765	0.452	0	10	ENSG00000136231	IGF2BP3
0	1.02624	0.58	0.267	0	10	ENSG00000111666	CHPT1
0	1.09699	0.55	0.239	0	10	ENSG00000169439	SDC2
0	2.4314	0.399	0.088	0	10	ENSG00000121104	FAM117A
0	1.03366	0.656	0.346	0	10	ENSG00000104325	DECR1
0	0.926393	0.724	0.414	0	10	ENSG00000151694	ADAM17
0	0.94221	0.62	0.31	0	10	ENSG00000166797	CIAO2A
0	0.973707	0.508	0.198	0	10	ENSG00000169515	CCDC8
0	1.1526	0.581	0.271	0	10	ENSG00000108679	LGALS3BP
0	0.937032	0.588	0.278	0	10	ENSG00000167315	ACAA2
0	0.955459	0.874	0.565	0	10	ENSG00000084754	HADHA
0	0.967787	0.786	0.477	0	10	ENSG00000186001	LRCH3
0	1.1709	0.527	0.218	0	10	ENSG00000108639	SYNGR2
0	1.0346	0.739	0.43	0	10	ENSG00000076043	REXO2
0	0.876178	0.834	0.525	0	10	ENSG00000162909	CAPN2
0	1.25807	0.525	0.217	0	10	ENSG00000049860	HEXB
0	1.68875	0.493	0.185	0	10	ENSG00000130203	APOE
0	0.811247	0.896	0.589	0	10	ENSG00000168036	CTNNB1
0	1.94924	0.402	0.095	0	10	ENSG00000196411	EPHB4
0	1.08515	0.557	0.25	0	10	ENSG00000166348	USP54
0	1.61809	0.5	0.193	0	10	ENSG00000073111	MCM2
0	0.873675	0.751	0.444	0	10	ENSG00000105700	KXD1
0	1.34689	0.475	0.168	0	10	ENSG00000144749	LRIG1
0	1.34903	0.477	0.17	0	10	ENSG00000139350	NEDD1
0	1.08679	0.525	0.219	0	10	ENSG00000197702	PARVA
0	1.21725	0.452	0.146	0	10	ENSG00000180340	FZD2
0	1.00329	0.59	0.284	0	10	ENSG00000164938	TP53INP1
0	1.56946	0.896	0.591	0	10	ENSG00000046653	GPM6B
0	0.92179	0.765	0.46	0	10	ENSG00000067182	TNFRSF1A
0	1.30697	0.507	0.203	0	10	ENSG00000143570	SLC39A1
0	0.927687	0.609	0.305	0	10	ENSG00000108641	B9D1
0	0.885504	0.81	0.507	0	10	ENSG00000112335	SNX3
0	0.752368	0.876	0.573	0	10	ENSG00000177700	POLR2L
0	2.01029	0.428	0.125	0	10	ENSG00000005020	SKAP2
0	2.18517	0.401	0.099	0	10	ENSG00000173706	HEG1
0	0.851167	0.551	0.249	0	10	ENSG00000112893	MAN2A1
0	3.36495	0.345	0.043	0	10	ENSG00000137965	IFI44
0	1.46987	0.468	0.167	0	10	ENSG00000050405	LIMA1
0	1.1187	0.653	0.352	0	10	ENSG00000179314	WSCD1
0	0.888392	0.756	0.455	0	10	ENSG00000123933	MXD4
0	1.64767	0.43	0.129	0	10	ENSG00000164649	CDCA7L
0	1.78539	0.415	0.114	0	10	ENSG00000105612	DNASE2
0	0.86105	0.838	0.537	0	10	ENSG00000130024	PHF10
0	0.99955	0.616	0.316	0	10	ENSG00000250317	SMIM20
0	1.3093	0.422	0.122	0	10	ENSG00000066468	FGFR2
0	2.71465	0.361	0.061	0	10	ENSG00000109099	PMP22
0	1.1233	0.384	0.085	0	10	ENSG00000047457	CP
0	1.15041	0.82	0.521	0	10	ENSG00000182718	ANXA2
0	2.96806	0.361	0.063	0	10	ENSG00000126785	RHOJ
0	1.29358	0.413	0.116	0	10	ENSG00000189184	PCDH18
0	1.037	0.584	0.287	0	10	ENSG00000166224	SGPL1
0	1.08692	0.944	0.647	0	10	ENSG00000075142	SRI
0	0.837508	0.825	0.528	0	10	ENSG00000139644	TMBIM6
0	2.02998	0.995	0.699	0	10	ENSG00000117519	CNN3
0	1.11406	0.774	0.478	0	10	ENSG00000092421	SEMA6A
0	1.36539	0.449	0.153	0	10	ENSG00000092531	SNAP23
0	0.83388	0.836	0.54	0	10	ENSG00000135677	GNS
0	1.13302	0.461	0.166	0	10	ENSG00000155363	MOV10
0	2.28284	0.386	0.091	0	10	ENSG00000175899	A2M
0	1.14775	0.539	0.244	0	10	ENSG00000128309	MPST
0	1.13288	0.594	0.299	0	10	ENSG00000179242	CDH4
0	0.886395	0.821	0.526	0	10	ENSG00000165283	STOML2
0	1.47135	0.438	0.144	0	10	ENSG00000128591	FLNC
0	1.44785	0.438	0.144	0	10	ENSG00000137076	TLN1
0	1.76161	0.463	0.169	0	10	ENSG00000139174	PRICKLE1
0	1.12592	0.49	0.196	0	10	ENSG00000141696	P3H4
0	2.70244	0.367	0.074	0	10	ENSG00000138193	PLCE1
0	1.38484	0.484	0.191	0	10	ENSG00000132256	TRIM5
0	1.05228	0.559	0.267	0	10	ENSG00000143622	RIT1
0	1.83884	0.397	0.105	0	10	ENSG00000118707	TGIF2
0	1.2207	0.496	0.205	0	10	ENSG00000144791	LIMD1
0	1.5156	0.436	0.145	0	10	ENSG00000163297	ANTXR2
0	2.42649	0.432	0.141	0	10	ENSG00000145794	MEGF10
0	1.60175	0.407	0.116	0	10	ENSG00000121064	SCPEP1
0	1.12455	0.429	0.138	0	10	DEPRECATED-ENSG00000134250
0	0.940312	0.928	0.638	0	10	ENSG00000140612	SEC11A
0	0.90434	0.868	0.578	0	10	ENSG00000125743	SNRPD2
0	2.6416	0.365	0.075	0	10	ENSG00000137936	BCAR3
0	1.32202	0.479	0.189	0	10	ENSG00000102218	RP2
0	1.12537	0.519	0.23	0	10	ENSG00000119711	ALDH6A1
0	2.1143	0.355	0.066	0	10	ENSG00000112333	NR2E1
0	1.1096	0.916	0.628	0	10	ENSG00000162430	SELENON
0	1.49259	0.462	0.174	0	10	ENSG00000186205	MTARC1
0	1.7483	0.391	0.103	0	10	ENSG00000151388	ADAMTS12
0	1.02725	0.514	0.226	0	10	ENSG00000185475	TMEM179B
0	1.46295	0.452	0.164	0	10	ENSG00000140905	GCSH
0	0.881344	0.894	0.607	0	10	ENSG00000130520	LSM4
0	1.42077	0.474	0.187	0	10	ENSG00000106624	AEBP1
0	0.812782	0.83	0.543	0	10	ENSG00000175390	EIF3F
0	1.37575	0.454	0.168	0	10	ENSG00000118508	RAB32
0	1.84073	0.392	0.106	0	10	ENSG00000121691	CAT
0	1.44731	0.421	0.135	0	10	ENSG00000104375	STK3
0	0.829927	0.888	0.603	0	10	ENSG00000129235	TXNDC17
0	1.60702	0.537	0.253	0	10	ENSG00000117069	ST6GALNAC5
0	0.830043	0.881	0.597	0	10	ENSG00000134910	STT3A
0	1.30915	0.457	0.173	0	10	ENSG00000185043	CIB1
0	2.24887	0.368	0.084	0	10	ENSG00000166265	CYYR1
0	1.25661	0.672	0.389	0	10	ENSG00000129596	CDO1
0	0.99266	0.466	0.183	0	10	ENSG00000120549	KIAA1217
0	1.61644	0.459	0.176	0	10	ENSG00000107438	PDLIM1
0	1.2076	0.481	0.198	0	10	DEPRECATED-ENSG00000049860
0	1.99485	0.386	0.104	0	10	ENSG00000198435	NRARP
0	1.39415	0.427	0.145	0	10	ENSG00000151491	EPS8
0	0.847826	0.836	0.554	0	10	ENSG00000068001	HYAL2
0	1.98806	0.4	0.119	0	10	ENSG00000163545	NUAK2
0	1.5666	0.428	0.147	0	10	ENSG00000131669	NINJ1
0	1.02647	0.502	0.222	0	10	ENSG00000177425	PAWR
0	1.21092	0.605	0.325	0	10	ENSG00000110042	DTX4
0	1.06658	0.472	0.192	0	10	ENSG00000126016	AMOT
0	1.30337	0.425	0.146	0	10	ENSG00000184384	MAML2
0	0.766501	0.879	0.6	0	10	ENSG00000166598	HSP90B1
0	1.88436	0.394	0.115	0	10	ENSG00000183762	KREMEN1
0	1.37352	0.428	0.15	0	10	ENSG00000147592	LACTB2
0	1.09363	0.703	0.425	0	10	ENSG00000108947	EFNB3
0	2.35431	0.339	0.062	0	10	ENSG00000163362	INAVA
0	1.08104	0.508	0.231	0	10	ENSG00000119912	IDE
0	0.757483	0.89	0.613	0	10	ENSG00000168002	POLR2G
0	1.35884	0.858	0.581	0	10	ENSG00000087088	BAX
0	0.878596	0.837	0.56	0	10	ENSG00000173786	CNP
0	2.15639	0.368	0.092	0	10	ENSG00000162836	ACP6
0	0.919163	0.909	0.633	0	10	ENSG00000179950	PUF60
0	1.16402	0.52	0.245	0	10	ENSG00000170855	TRIAP1
0	1.49141	0.422	0.147	0	10	ENSG00000102699	PARP4
0	1.3812	0.642	0.368	0	10	ENSG00000125945	ZNF436
0	1.55338	0.983	0.709	0	10	ENSG00000120885	CLU
0	1.15155	0.476	0.202	0	10	ENSG00000122644	ARL4A
0	0.982535	0.417	0.144	0	10	ENSG00000007062	PROM1
0	1.1559	0.441	0.168	0	10	ENSG00000169105	CHST14
0	0.81337	0.917	0.646	0	10	ENSG00000243678	NME2
0	2.74686	0.328	0.057	0	10	ENSG00000105559	PLEKHA4
0	2.11267	0.363	0.092	0	10	ENSG00000100003	SEC14L2
0	1.15942	0.49	0.219	0	10	ENSG00000123130	ACOT9
0	1.84736	0.371	0.101	0	10	ENSG00000184371	CSF1
0	1.09722	0.477	0.207	0	10	ENSG00000153046	CDYL
0	0.904268	0.897	0.627	0	10	ENSG00000188186	LAMTOR4
0	0.955629	0.878	0.608	0	10	ENSG00000198363	ASPH
0	1.809	0.402	0.132	0	10	ENSG00000182253	SYNM
0	1.6559	0.466	0.196	0	10	ENSG00000130517	PGPEP1
0	1.48405	0.464	0.195	0	10	ENSG00000155850	SLC26A2
0	0.782676	0.899	0.63	0	10	ENSG00000169223	LMAN2
0	1.05897	0.414	0.146	0	10	ENSG00000286019	NOTCH2NLB
0	1.63972	0.35	0.082	0	10	ENSG00000106004	HOXA5
0	0.968857	0.47	0.203	0	10	ENSG00000181026	AEN
0	3.1587	0.314	0.048	0	10	ENSG00000079215	SLC1A3
0	1.45545	0.4	0.134	0	10	ENSG00000169692	AGPAT2
0	1.38761	0.427	0.162	0	10	ENSG00000135525	MAP7
0	1.22419	0.381	0.117	0	10	ENSG00000198914	POU3F3
0	1.41817	0.414	0.15	0	10	ENSG00000090013	BLVRB
0	1.38934	0.373	0.11	0	10	ENSG00000163638	ADAMTS9
0	1.19759	0.444	0.181	0	10	ENSG00000087842	PIR
0	0.917651	0.431	0.169	0	10	ENSG00000107736	CDH23
0	0.792747	0.922	0.661	0	10	ENSG00000057019	DCBLD2
0	0.958789	0.909	0.648	0	10	ENSG00000127022	CANX
0	2.00632	0.331	0.07	0	10	ENSG00000197576	HOXA4
0	2.28207	0.323	0.062	0	10	ENSG00000147509	RGS20
0	1.47361	0.474	0.215	0	10	ENSG00000060982	BCAT1
0	1.58508	0.382	0.123	0	10	ENSG00000087076	HSD17B14
0	1.39237	0.415	0.157	0	10	ENSG00000173218	VANGL1
0	1.13371	0.437	0.179	0	10	ENSG00000115183	TANC1
0	1.25432	0.345	0.087	0	10	ENSG00000186340	THBS2
0	1.14221	0.347	0.089	0	10	ENSG00000165424	ZCCHC24
0	2.73885	0.307	0.049	0	10	ENSG00000182103	FAM181B
0	0.742023	0.888	0.63	0	10	ENSG00000150779	TIMM8B
0	2.78244	0.309	0.051	0	10	ENSG00000123095	BHLHE41
0	1.55015	0.368	0.11	0	10	ENSG00000123374	CDK2
0	1.2248	0.391	0.133	0	10	ENSG00000142227	EMP3
0	1.68398	0.362	0.104	0	10	DEPRECATED-ENSG00000176014
0	1.48491	0.375	0.118	0	10	ENSG00000132819	RBM38
0	1.38526	0.397	0.141	0	10	ENSG00000132122	SPATA6
0	1.37106	0.386	0.13	0	10	ENSG00000111961	SASH1
0	1.99466	0.343	0.087	0	10	ENSG00000106066	CPVL
0	1.15343	0.443	0.187	0	10	ENSG00000182022	CHST15
0	1.14044	0.978	0.723	0	10	ENSG00000049449	RCN1
0	0.77624	0.912	0.657	0	10	ENSG00000183255	PTTG1IP
0	1.28026	0.408	0.154	0	10	ENSG00000276023	DUSP14
0	1.03341	0.348	0.095	0	10	ENSG00000204262	COL5A2
0	2.25575	0.328	0.076	0	10	DEPRECATED-ENSG00000175899
0	4.06457	0.298	0.047	0	10	ENSG00000163520	FBLN2
0	1.90037	0.337	0.086	0	10	ENSG00000172340	SUCLG2
0	1.21953	0.419	0.168	0	10	ENSG00000048028	USP28
0	1.2766	0.405	0.155	0	10	ENSG00000185985	SLITRK2
0	1.51132	0.337	0.088	0	10	ENSG00000173068	BNC2
0	3.72921	0.274	0.025	0	10	ENSG00000111783	RFX4
0	2.35982	0.301	0.052	0	10	ENSG00000162944	RFTN2
0	1.37529	0.365	0.116	0	10	ENSG00000105810	CDK6
0	0.838277	0.878	0.629	0	10	ENSG00000104490	NCALD
0	1.77688	0.334	0.086	0	10	ENSG00000116117	PARD3B
0	2.41584	0.325	0.077	0	10	ENSG00000056972	TRAF3IP2
0	1.5209	0.373	0.125	0	10	ENSG00000164889	SLC4A2
0	1.71183	0.354	0.106	0	10	ENSG00000175895	PLEKHF2
0	1.49818	0.369	0.122	0	10	ENSG00000100439	ABHD4
0	3.08509	0.29	0.044	0	10	ENSG00000110057	UNC93B1
0	0.930304	0.948	0.702	0	10	ENSG00000135390	ATP5MC2
0	1.47773	0.352	0.107	0	10	ENSG00000166689	PLEKHA7
0	0.821994	0.918	0.673	0	10	ENSG00000149357	LAMTOR1
0	0.985733	0.387	0.143	0	10	ENSG00000105699	LSR
0	1.39551	0.388	0.145	0	10	ENSG00000131844	MCCC2
0	3.78318	0.263	0.02	0	10	ENSG00000148826	NKX6-2
0	1.59862	0.346	0.103	0	10	ENSG00000120896	SORBS3
0	1.63797	0.32	0.077	0	10	ENSG00000182752	PAPPA
0	2.05953	0.325	0.083	0	10	ENSG00000117280	RAB29
0	1.90905	0.32	0.078	0	10	ENSG00000155760	FZD7
0	1.97678	0.345	0.103	0	10	ENSG00000171766	GATM
0	0.711756	0.344	0.103	0	10	ENSG00000136960	ENPP2
0	1.96359	0.321	0.082	0	10	ENSG00000153071	DAB2
0	1.10504	0.951	0.712	0	10	ENSG00000204580	DDR1
0	1.25441	0.373	0.134	0	10	ENSG00000166912	MTMR10
0	3.19699	0.285	0.046	0	10	DEPRECATED-ENSG00000079215
0	1.34209	0.364	0.126	0	10	ENSG00000160345	PIERCE1
0	1.97485	0.312	0.074	0	10	ENSG00000110693	SOX6
0	2.25898	0.289	0.053	0	10	ENSG00000074410	CA12
0	1.44208	0.342	0.107	0	10	ENSG00000008282	SYPL1
0	1.0354	0.348	0.113	0	10	ENSG00000134013	LOXL2
0	2.05751	0.307	0.072	0	10	ENSG00000165806	CASP7
0	1.34671	0.356	0.121	0	10	ENSG00000132199	ENOSF1
0	2.36117	0.291	0.057	0	10	ENSG00000145721	LIX1
0	1.24118	0.368	0.134	0	10	ENSG00000087884	AAMDC
0	1.37334	0.342	0.109	0	10	ENSG00000197321	SVIL
0	1.67565	0.326	0.094	0	10	ENSG00000107968	MAP3K8
0	1.62229	0.328	0.096	0	10	ENSG00000092036	HAUS4
0	2.14976	0.307	0.075	0	10	ENSG00000196569	LAMA2
0	1.21193	0.364	0.133	0	10	ENSG00000163251	FZD5
0	1.69196	0.306	0.075	0	10	ENSG00000161638	ITGA5
0	1.26754	0.359	0.129	0	10	ENSG00000088280	ASAP3
0	1.73215	0.308	0.078	0	10	ENSG00000165895	ARHGAP42
0	1.57425	0.321	0.092	0	10	ENSG00000178568	ERBB4
0	2.22288	0.282	0.053	0	10	ENSG00000133107	TRPC4
0	3.4849	0.26	0.032	0	10	ENSG00000187210	GCNT1
0	1.53615	0.324	0.096	0	10	ENSG00000176014	TUBB6
0	3.86567	0.25	0.023	0	10	ENSG00000169129	AFAP1L2
0	2.08443	0.315	0.088	0	10	ENSG00000181234	TMEM132C
0	1.91545	0.313	0.086	0	10	ENSG00000276043	UHRF1
0	1.72814	0.302	0.075	0	10	ENSG00000159399	HK2
0	0.860368	0.966	0.739	0	10	ENSG00000099194	SCD
0	1.29104	0.354	0.127	0	10	ENSG00000140575	IQGAP1
0	2.06914	0.297	0.071	0	10	ENSG00000112964	GHR
0	1.47527	0.344	0.119	0	10	ENSG00000161513	FDXR
0	2.55833	0.274	0.05	0	10	ENSG00000183691	NOG
0	1.84019	0.292	0.068	0	10	ENSG00000198929	NOS1AP
0	1.47491	0.355	0.132	0	10	DEPRECATED-ENSG00000101444
0	1.74852	0.309	0.087	0	10	ENSG00000177045	SIX5
0	1.80927	0.293	0.071	0	10	ENSG00000143772	ITPKB
0	3.55835	0.252	0.031	0	10	ENSG00000148704	VAX1
0	3.19837	0.254	0.033	0	10	ENSG00000147119	CHST7
0	1.53898	0.324	0.104	0	10	ENSG00000169299	PGM2
0	0.883727	0.943	0.723	0	10	ENSG00000104290	FZD3
0	0.889751	0.894	0.674	0	10	ENSG00000165802	NSMF
0	1.72809	0.303	0.083	0	10	ENSG00000152137	HSPB8
0	2.60153	0.292	0.073	0	10	ENSG00000092758	COL9A3
0	1.38203	0.317	0.099	0	10	ENSG00000133466	C1QTNF6
0	0.694048	0.966	0.748	0	10	ENSG00000123416	TUBA1B
0	1.49238	0.321	0.105	0	10	ENSG00000181826	RELL1
0	1.50181	0.314	0.098	0	10	ENSG00000176974	SHMT1
0	1.43164	0.308	0.092	0	10	ENSG00000182240	BACE2
0	0.959431	0.972	0.756	0	10	ENSG00000108518	PFN1
0	0.792216	0.946	0.731	0	10	ENSG00000100129	EIF3L
0	1.35154	0.32	0.106	0	10	ENSG00000163322	ABRAXAS1
0	0.809067	0.902	0.689	0	10	ENSG00000151474	FRMD4A
0	1.75855	0.31	0.098	0	10	ENSG00000165633	VSTM4
0	0.960626	0.945	0.733	0	10	ENSG00000138758	SEPTIN11
0	0.749144	0.898	0.686	0	10	ENSG00000082641	NFE2L1
0	1.89527	0.328	0.117	0	10	ENSG00000175352	NRIP3
0	1.06325	0.318	0.107	0	10	ENSG00000072864	NDE1
0	1.64373	0.331	0.12	0	10	DEPRECATED-ENSG00000107438
0	2.20821	0.268	0.059	0	10	ENSG00000131981	LGALS3
0	1.42319	0.953	0.744	0	10	ENSG00000213639	PPP1CB
0	1.74644	0.272	0.065	0	10	ENSG00000137801	THBS1
0	2.2952	0.282	0.075	0	10	ENSG00000125869	LAMP5
0	1.88624	0.276	0.07	0	10	ENSG00000116815	CD58
0	1.78906	0.278	0.072	0	10	ENSG00000127863	TNFRSF19
0	1.45999	0.307	0.101	0	10	ENSG00000120913	PDLIM2
0	1.80658	0.322	0.117	0	10	ENSG00000100297	MCM5
0	2.43569	0.245	0.04	0	10	ENSG00000203867	RBM20
0	1.78517	0.264	0.062	0	10	ENSG00000170271	FAXDC2
0	1.81563	0.291	0.09	0	10	ENSG00000178882	RFLNA
0	1.89637	0.268	0.068	0	10	ENSG00000163513	TGFBR2
0	1.36382	0.272	0.073	0	10	ENSG00000135046	ANXA1
0	3.04304	0.228	0.029	0	10	ENSG00000179761	PIPOX
0	0.86152	0.29	0.091	0	10	ENSG00000155324	GRAMD2B
0	1.32967	0.295	0.096	0	10	ENSG00000167601	AXL
0	1.31725	0.279	0.082	0	10	ENSG00000112559	MDFI
0	1.57047	0.275	0.079	0	10	ENSG00000157483	MYO1E
0	1.26918	0.276	0.08	0	10	ENSG00000101057	MYBL2
0	2.42623	0.238	0.042	0	10	ENSG00000162551	ALPL
0	2.62993	0.227	0.032	0	10	ENSG00000128652	HOXD3
0	1.26034	0.27	0.075	0	10	ENSG00000008441	NFIX
0	1.45714	0.289	0.094	0	10	ENSG00000120690	ELF1
0	3.64831	0.21	0.017	0	10	ENSG00000197769	MAP1LC3C
0	1.68449	0.273	0.08	0	10	ENSG00000165886	UBTD1
0	3.07262	0.22	0.027	0	10	ENSG00000139044	B4GALNT3
0	0.87851	0.97	0.777	0	10	ENSG00000125991	ERGIC3
0	1.56582	0.284	0.092	0	10	ENSG00000162627	SNX7
0	1.73843	0.27	0.08	0	10	ENSG00000086289	EPDR1
0	1.56954	0.271	0.081	0	10	ENSG00000140682	TGFB1I1
0	1.20697	0.997	0.807	0	10	ENSG00000110492	MDK
0	1.4482	0.274	0.086	0	10	ENSG00000141540	TTYH2
0	1.55918	0.275	0.087	0	10	ENSG00000154864	PIEZO2
0	2.07258	0.239	0.051	0	10	ENSG00000182968	SOX1
0	1.68229	0.264	0.076	0	10	ENSG00000108691	CCL2
0	1.503	0.267	0.08	0	10	ENSG00000077150	NFKB2
0	1.87083	0.227	0.041	0	10	ENSG00000174776	WDR49
0	1.60131	0.265	0.08	0	10	ENSG00000187091	PLCD1
0	1.9585	0.259	0.074	0	10	ENSG00000125246	CLYBL
0	0.761232	0.921	0.737	0	10	ENSG00000197746	PSAP
0	2.547	0.221	0.037	0	10	ENSG00000071282	LMCD1
0	2.42487	0.222	0.038	0	10	ENSG00000105997	HOXA3
0	4.37589	0.193	0.01	0	10	ENSG00000139155	SLCO1C1
0	0.781407	0.916	0.734	0	10	ENSG00000185896	LAMP1
0	1.97743	0.239	0.057	0	10	ENSG00000153208	MERTK
0	2.1075	0.233	0.053	0	10	ENSG00000105991	HOXA1
0	2.65605	0.212	0.032	0	10	ENSG00000146122	DAAM2
0	1.93046	0.24	0.06	0	10	ENSG00000178538	CA8
0	1.58539	0.244	0.065	0	10	ENSG00000065320	NTN1
0	4.00175	0.209	0.031	0	10	ENSG00000134363	FST
0	0.716023	0.951	0.773	0	10	ENSG00000211450	SELENOH
0	1.59263	0.253	0.076	0	10	ENSG00000169871	TRIM56
0	2.21128	0.219	0.042	0	10	ENSG00000129009	ISLR
0	2.2758	0.225	0.049	0	10	ENSG00000163661	PTX3
0	4.10693	0.191	0.015	0	10	ENSG00000138185	ENTPD1
0	2.20961	0.227	0.053	0	10	ENSG00000160307	S100B
0	0.768311	0.963	0.79	0	10	ENSG00000161960	EIF4A1
0	0.610989	0.965	0.793	0	10	ENSG00000167468	GPX4
0	2.18546	0.225	0.054	0	10	ENSG00000173281	PPP1R3B
0	1.39665	0.217	0.047	0	10	ENSG00000104368	PLAT
0	2.89077	0.196	0.027	0	10	ENSG00000122592	HOXA7
0	1.52002	0.225	0.057	0	10	ENSG00000256463	SALL3
0	2.64083	0.209	0.041	0	10	ENSG00000143369	ECM1
0	2.95028	0.188	0.021	0	10	ENSG00000196136	SERPINA3
0	0.733462	0.969	0.802	0	10	ENSG00000135052	GOLM1
0	2.00478	0.216	0.05	0	10	ENSG00000154764	WNT7A
0	3.82346	0.18	0.014	0	10	ENSG00000171956	FOXB1
0	2.50165	0.2	0.035	0	10	ENSG00000147145	LPAR4
0	2.42551	0.204	0.039	0	10	ENSG00000101115	SALL4
0	2.05616	0.215	0.052	0	10	ENSG00000116016	EPAS1
0	2.70846	0.185	0.022	0	10	ENSG00000125618	PAX8
0	3.72828	0.176	0.013	0	10	ENSG00000105967	TFEC
0	1.47244	0.215	0.053	0	10	ENSG00000197757	HOXC6
0	3.2795	0.188	0.026	0	10	ENSG00000140511	HAPLN3
0	1.9211	0.214	0.052	0	10	ENSG00000169083	AR
0	2.18689	0.211	0.049	0	10	ENSG00000123096	SSPN
0	1.27902	0.987	0.826	0	10	ENSG00000170558	CDH2
0	2.04381	0.217	0.056	0	10	ENSG00000164125	GASK1B
0	2.29684	0.197	0.037	0	10	ENSG00000172296	SPTLC3
0	1.1006	0.993	0.834	0	10	ENSG00000254772	EEF1G
0	2.32882	0.218	0.059	0	10	ENSG00000109846	CRYAB
0	1.90834	0.209	0.05	0	10	ENSG00000006327	TNFRSF12A
0	3.4269	0.182	0.024	0	10	ENSG00000115107	STEAP3
0	2.33352	0.186	0.029	0	10	ENSG00000109851	DBX1
0	0.757447	0.971	0.815	0	10	ENSG00000164713	BRI3
0	2.32842	0.197	0.041	0	10	ENSG00000185404	SP140L
0	2.11099	0.194	0.038	0	10	ENSG00000063127	SLC6A16
0	3.49676	0.172	0.017	0	10	ENSG00000128709	HOXD9
0	0.735457	0.973	0.819	0	10	ENSG00000184613	NELL2
0	1.69921	0.203	0.05	0	10	ENSG00000026508	CD44
0	2.9367	0.183	0.03	0	10	ENSG00000163273	NPPC
0	2.21748	0.198	0.046	0	10	ENSG00000112276	BVES
0	1.9204	0.187	0.035	0	10	ENSG00000154188	ANGPT1
0	2.05988	0.186	0.034	0	10	ENSG00000088992	TESC
0	1.38282	0.204	0.053	0	10	ENSG00000117525	F3
0	2.88706	0.176	0.025	0	10	ENSG00000172197	MBOAT1
0	1.96556	0.184	0.037	0	10	ENSG00000165072	MAMDC2
0	0.589842	0.978	0.835	0	10	ENSG00000240972	MIF
0	2.85823	0.164	0.022	0	10	ENSG00000114529	C3orf52
0	3.26773	0.16	0.018	0	10	ENSG00000068078	FGFR3
0	2.6487	0.169	0.028	0	10	ENSG00000064218	DMRT3
0	2.36155	0.173	0.033	0	10	ENSG00000100311	PDGFB
0	2.86252	0.164	0.027	0	10	ENSG00000154274	C4orf19
0	3.24342	0.153	0.018	0	10	ENSG00000269113	TRABD2B
0	0.805413	0.964	0.83	0	10	ENSG00000143384	MCL1
0	0.633126	0.986	0.852	0	10	ENSG00000087086	FTL
0	6.5106	0.136	0.003	0	10	ENSG00000162618	ADGRL4
0	1.85005	0.163	0.031	0	10	ENSG00000031081	ARHGAP31
0	3.18481	0.151	0.019	0	10	ENSG00000123243	ITIH5
0	2.54129	0.155	0.024	0	10	ENSG00000157322	CLEC18A
0	2.01539	0.162	0.036	0	10	ENSG00000197415	VEPH1
0	2.20676	0.155	0.03	0	10	ENSG00000082556	OPRK1
0	2.48006	0.147	0.023	0	10	ENSG00000170425	ADORA2B
0	3.4817	0.137	0.014	0	10	ENSG00000197943	PLCG2
0	2.03459	0.15	0.027	0	10	ENSG00000135362	PRR5L
0	2.79539	0.145	0.022	0	10	ENSG00000156076	WIF1
0	2.61017	0.149	0.027	0	10	ENSG00000102034	ELF4
0	2.40541	0.154	0.033	0	10	ENSG00000115363	EVA1A
0	3.048	0.134	0.014	0	10	ENSG00000124479	NDP
0	2.35842	0.15	0.031	0	10	ENSG00000156869	FRRS1
0	1.98438	0.146	0.028	0	10	ENSG00000127418	FGFRL1
0	2.50401	0.146	0.029	0	10	ENSG00000158715	SLC45A3
0	4.08888	0.123	0.006	0	10	ENSG00000113924	HGD
0	2.79185	0.127	0.012	0	10	ENSG00000175463	TBC1D10C
0	2.73008	0.142	0.027	0	10	ENSG00000165929	TC2N
0	1.25448	0.14	0.027	0	10	ENSG00000172005	MAL
0	6.92526	0.115	0.002	0	10	ENSG00000168685	IL7R
0	5.16202	0.114	0.004	0	10	ENSG00000188064	WNT7B
0	2.70537	0.129	0.021	0	10	ENSG00000105974	CAV1
0	3.76468	0.115	0.008	0	10	ENSG00000114654	EFCC1
0	4.96434	0.107	0.004	0	10	ENSG00000100427	MLC1
0	2.61468	0.115	0.018	0	10	ENSG00000037965	HOXC8
0	2.95894	0.106	0.012	0	10	ENSG00000119138	KLF9
0	2.88951	0.106	0.016	0	10	ENSG00000183671	CMKLR2
0	2.91238	0.1	0.013	0	10	ENSG00000135697	BCO1
0	2.65127	0.1	0.014	0	10	ENSG00000102445	RUBCNL
0	0.934046	0.996	0.921	0	10	ENSG00000111716	LDHB
0	0.799096	0.999	0.942	0	10	ENSG00000167658	EEF2
0	0.509447	0.996	0.942	0	10	ENSG00000070087	PFN2
0	0.484826	1	0.96	0	10	ENSG00000184009	ACTG1
1.97626e-323	0.921941	0.819	0.538	3.51795e-319	10	ENSG00000102572	STK24
1.97626e-323	0.480526	0.985	0.901	3.51795e-319	10	ENSG00000140391	TSPAN3
2.96439e-323	0.799699	0.816	0.528	5.27692e-319	10	ENSG00000213281	NRAS
3.95253e-323	1.07273	0.382	0.149	7.03589e-319	10	ENSG00000088727	KIF9
1.4822e-322	0.987003	0.625	0.326	2.63846e-318	10	ENSG00000125611	CHCHD5
1.67982e-322	1.43752	0.258	0.079	2.99025e-318	10	ENSG00000153179	RASSF3
1.52172e-321	0.81307	0.831	0.543	2.70882e-317	10	ENSG00000099800	TIMM13
9.85167e-321	0.932905	0.69	0.389	1.7537e-316	10	DEPRECATED-ENSG00000181061
1.3824e-320	1.25668	0.494	0.229	2.4608e-316	10	ENSG00000102996	MMP15
1.85176e-320	1.03891	0.536	0.252	3.29631e-316	10	ENSG00000125520	SLC2A4RG
2.20254e-320	0.854379	0.733	0.428	3.92075e-316	10	ENSG00000179218	CALR
6.88332e-320	0.848849	0.765	0.461	1.2253e-315	10	ENSG00000164062	APEH
1.35364e-319	1.25731	0.367	0.139	2.40962e-315	10	ENSG00000134077	THUMPD3
1.74178e-319	1.25478	0.349	0.131	3.10054e-315	10	ENSG00000148411	NACC2
1.89593e-319	0.649252	0.942	0.746	3.37494e-315	10	ENSG00000125534	PPDPF
3.66893e-319	2.06996	0.149	0.031	6.53106e-315	10	ENSG00000152284	TCF7L1
1.06542e-318	1.14712	0.447	0.192	1.89656e-314	10	ENSG00000107798	LIPA
1.27789e-318	0.993111	0.626	0.327	2.27477e-314	10	ENSG00000165672	PRDX3
1.50429e-318	1.40673	0.172	0.039	2.67779e-314	10	ENSG00000162643	DNAI3
1.93483e-318	1.23226	0.329	0.117	3.44419e-314	10	ENSG00000178764	ZHX2
2.86356e-318	1.37223	0.31	0.107	5.09741e-314	10	ENSG00000204228	HSD17B8
3.40229e-318	1.43639	0.276	0.09	6.05642e-314	10	ENSG00000148848	ADAM12
4.59922e-318	0.995268	0.602	0.309	8.18707e-314	10	ENSG00000124767	GLO1
1.83167e-317	0.68995	0.899	0.686	3.26056e-313	10	ENSG00000149428	HYOU1
3.27377e-317	0.90555	0.524	0.235	5.82763e-313	10	ENSG00000151575	TEX9
1.48394e-316	0.761487	0.847	0.576	2.64155e-312	10	ENSG00000116171	SCP2
1.86209e-316	1.09366	0.498	0.228	3.3147e-312	10	ENSG00000143390	RFX5
3.81503e-316	1.24531	0.488	0.232	6.79113e-312	10	ENSG00000135299	ANKRD6
1.11273e-315	1.19057	0.4	0.162	1.98078e-311	10	ENSG00000197324	LRP10
2.1913e-315	0.987135	0.495	0.223	3.90073e-311	10	ENSG00000187676	B3GLCT
2.72654e-315	1.60905	0.253	0.078	4.85352e-311	10	ENSG00000141401	IMPA2
8.06679e-315	1.53019	0.408	0.179	1.43597e-310	10	ENSG00000151952	TMEM132D
2.51933e-314	1.45689	0.252	0.076	4.48466e-310	10	ENSG00000006210	CX3CL1
2.64283e-314	2.67346	0.109	0.018	4.70449e-310	10	ENSG00000137561	TTPA
9.27304e-314	1.70403	0.199	0.052	1.65069e-309	10	ENSG00000145536	ADAMTS16
1.02174e-313	0.823749	0.821	0.536	1.8188e-309	10	ENSG00000159377	PSMB4
2.46509e-313	1.3866	0.328	0.12	4.3881e-309	10	ENSG00000144040	SFXN5
3.1188e-313	1.50837	0.611	0.363	5.55178e-309	10	ENSG00000123989	CHPF
4.0613e-313	0.737625	0.855	0.585	7.22953e-309	10	ENSG00000182196	ARL6IP4
4.77432e-313	0.82674	0.801	0.512	8.49877e-309	10	ENSG00000257727	CNPY2
7.81105e-313	1.32055	0.36	0.139	1.39045e-308	10	ENSG00000115935	WIPF1
1.4192e-312	1.65962	0.223	0.064	2.52632e-308	10	ENSG00000129680	MAP7D3
1.49714e-312	0.664272	0.895	0.655	2.66506e-308	10	ENSG00000135404	CD63
1.91774e-312	0.849703	0.691	0.387	3.41377e-308	10	ENSG00000108582	CPD
2.05275e-312	0.635364	0.943	0.74	3.6541e-308	10	ENSG00000114125	RNF7
3.14939e-312	0.945881	0.609	0.312	5.60622e-308	10	ENSG00000114054	PCCB
3.15339e-312	0.852445	0.693	0.386	5.61334e-308	10	ENSG00000139641	ESYT1
1.42052e-310	0.843759	0.759	0.463	2.52868e-306	10	ENSG00000107779	BMPR1A
1.53703e-310	0.967299	0.61	0.318	2.73606e-306	10	ENSG00000181924	COA4
3.85487e-310	0.97866	0.585	0.291	6.86206e-306	10	ENSG00000204392	LSM2
6.23545e-310	0.755833	0.897	0.658	1.10997e-305	10	ENSG00000144381	HSPD1
1.35095e-308	1.05718	0.698	0.417	2.40482e-304	10	ENSG00000184557	SOCS3
6.45486e-308	0.826643	0.794	0.507	1.14903e-303	10	ENSG00000160877	NACC1
3.46308e-307	2.19459	0.134	0.027	6.16463e-303	10	ENSG00000107719	PALD1
6.67681e-307	1.15882	0.304	0.104	1.18854e-302	10	ENSG00000134250	NOTCH2
2.39183e-306	0.992771	0.392	0.156	4.2577e-302	10	ENSG00000204347	BTBD17
2.50422e-306	0.897694	0.648	0.35	4.45776e-302	10	ENSG00000170266	GLB1
4.78979e-306	0.831507	0.75	0.44	8.52631e-302	10	ENSG00000153904	DDAH1
8.01605e-306	2.41742	0.2	0.054	1.42694e-301	10	ENSG00000262655	SPON1
9.9931e-306	0.776071	0.805	0.507	1.77887e-301	10	ENSG00000067560	RHOA
1.63444e-305	1.2805	0.379	0.154	2.90947e-301	10	ENSG00000197077	KIAA1671
6.81295e-305	1.12238	0.368	0.142	1.21277e-300	10	ENSG00000184304	PRKD1
1.33855e-304	1.77493	0.193	0.05	2.38275e-300	10	ENSG00000204520	MICA
2.12983e-304	1.17195	0.444	0.195	3.79131e-300	10	DEPRECATED-ENSG00000155115
2.43344e-304	1.59961	0.216	0.061	4.33176e-300	10	ENSG00000100599	RIN3
2.75262e-304	0.898084	0.649	0.346	4.89995e-300	10	ENSG00000132383	RPA1
4.52933e-304	1.67885	0.201	0.054	8.06266e-300	10	ENSG00000154319	FAM167A
4.06353e-303	1.50748	0.203	0.055	7.23349e-299	10	ENSG00000183401	CCDC159
5.12996e-303	0.839075	0.716	0.417	9.13185e-299	10	ENSG00000167930	FAM234A
7.60436e-303	0.715928	0.879	0.62	1.35365e-298	10	ENSG00000127884	ECHS1
9.5097e-303	1.76331	0.132	0.026	1.69282e-298	10	ENSG00000106366	SERPINE1
1.70898e-302	0.957127	0.572	0.29	3.04215e-298	10	ENSG00000185989	RASA3
2.56945e-302	1.06868	0.397	0.16	4.57388e-298	10	ENSG00000114993	RTKN
8.01418e-302	0.750513	0.887	0.649	1.42661e-297	10	ENSG00000204628	RACK1
1.04128e-301	0.995464	0.414	0.175	1.85358e-297	10	ENSG00000165029	ABCA1
1.08271e-301	0.707257	0.77	0.458	1.92733e-297	10	ENSG00000143641	GALNT2
1.1275e-301	0.790967	0.687	0.376	2.00707e-297	10	ENSG00000137713	PPP2R1B
1.63758e-301	1.455	0.246	0.076	2.91506e-297	10	ENSG00000173193	PARP14
3.40336e-301	1.05418	0.368	0.143	6.05832e-297	10	ENSG00000166451	CENPN
9.80591e-300	1.13351	0.348	0.13	1.74555e-295	10	ENSG00000114805	PLCH1
1.05268e-299	1.09443	0.473	0.216	1.87388e-295	10	ENSG00000164934	DCAF13
1.64293e-298	1.37952	0.24	0.074	2.92458e-294	10	DEPRECATED-ENSG00000163191
1.53499e-297	0.911649	0.689	0.393	2.73244e-293	10	ENSG00000183722	LHFPL6
4.76013e-297	1.44352	0.294	0.103	8.47351e-293	10	ENSG00000116791	CRYZ
4.95633e-297	0.894232	0.671	0.378	8.82276e-293	10	ENSG00000172725	CORO1B
8.29868e-297	1.26844	0.313	0.112	1.47725e-292	10	ENSG00000100228	RAB36
1.84948e-296	0.593828	0.926	0.671	3.29227e-292	10	ENSG00000084207	GSTP1
1.90666e-296	0.730277	0.823	0.539	3.39405e-292	10	ENSG00000166794	PPIB
4.16917e-296	1.86927	0.171	0.042	7.42153e-292	10	ENSG00000169436	COL22A1
6.56088e-296	1.00985	0.48	0.218	1.1679e-291	10	ENSG00000119977	TCTN3
1.05875e-295	0.892391	0.671	0.374	1.88468e-291	10	ENSG00000141349	G6PC3
1.30215e-295	0.89181	0.758	0.478	2.31795e-291	10	ENSG00000146386	ABRACL
1.78005e-295	0.931008	0.64	0.352	3.16866e-291	10	ENSG00000103994	ZNF106
1.85173e-295	1.00425	0.44	0.19	3.29627e-291	10	ENSG00000177119	ANO6
2.91499e-295	0.613862	0.952	0.786	5.18897e-291	10	ENSG00000008018	PSMB1
3.42219e-295	0.789684	0.531	0.242	6.09185e-291	10	ENSG00000119326	CTNNAL1
4.17313e-295	1.71872	0.208	0.059	7.42859e-291	10	ENSG00000135736	CCDC102A
5.51239e-295	0.842014	0.527	0.249	9.81261e-291	10	ENSG00000048342	CC2D2A
9.63028e-295	0.813695	0.749	0.452	1.71429e-290	10	ENSG00000113658	SMAD5
1.6689e-294	1.02906	0.551	0.28	2.97081e-290	10	ENSG00000128487	SPECC1
1.87744e-294	0.941617	0.51	0.236	3.34203e-290	10	ENSG00000101346	POFUT1
3.25906e-294	0.720016	0.819	0.539	5.80146e-290	10	ENSG00000101158	NELFCD
3.4259e-294	1.75167	0.269	0.092	6.09845e-290	10	ENSG00000134245	WNT2B
3.9561e-294	0.845881	0.736	0.432	7.04226e-290	10	ENSG00000143321	HDGF
3.96214e-294	0.782094	0.806	0.539	7.05301e-290	10	ENSG00000224877	NDUFAF8
7.54542e-294	0.882002	0.722	0.436	1.34316e-289	10	ENSG00000143742	SRP9
8.19183e-294	1.43036	0.238	0.072	1.45823e-289	10	ENSG00000021826	CPS1
1.78702e-293	0.965449	0.248	0.077	3.18107e-289	10	ENSG00000127920	GNG11
1.80311e-293	1.38915	0.365	0.148	3.20971e-289	10	ENSG00000185112	FAM43A
3.91281e-293	1.43146	0.235	0.072	6.96519e-289	10	ENSG00000163191	S100A11
2.12147e-292	0.760297	0.519	0.235	3.77644e-288	10	ENSG00000122884	P4HA1
6.58417e-292	1.39976	0.332	0.127	1.17205e-287	10	ENSG00000111261	MANSC1
6.81165e-292	0.763719	0.517	0.229	1.21254e-287	10	ENSG00000043355	ZIC2
1.06944e-291	1.23923	0.352	0.137	1.90372e-287	10	ENSG00000198546	ZNF511
1.27516e-291	0.742776	0.818	0.548	2.26991e-287	10	ENSG00000114850	SSR3
9.10138e-291	0.986998	0.565	0.286	1.62014e-286	10	ENSG00000143553	SNAPIN
1.56838e-290	0.787822	0.726	0.416	2.79187e-286	10	ENSG00000129187	DCTD
2.78909e-290	0.877981	0.72	0.429	4.96486e-286	10	ENSG00000115541	HSPE1
5.35683e-290	0.764691	0.764	0.483	9.53569e-286	10	ENSG00000101294	HM13
7.77972e-290	0.905634	0.608	0.319	1.38487e-285	10	ENSG00000167693	NXN
1.18102e-289	1.14347	0.447	0.202	2.10233e-285	10	ENSG00000136770	DNAJC1
1.2731e-289	0.910509	0.615	0.332	2.26624e-285	10	ENSG00000196935	SRGAP1
1.95851e-289	0.742894	0.88	0.649	3.48635e-285	10	ENSG00000101182	PSMA7
1.97501e-289	0.814691	0.944	0.801	3.51572e-285	10	ENSG00000166165	CKB
2.30712e-289	1.75508	0.201	0.057	4.1069e-285	10	ENSG00000150977	RILPL2
2.3691e-289	0.727611	0.184	0.047	4.21724e-285	10	ENSG00000129654	FOXJ1
5.30242e-289	1.11844	0.449	0.204	9.43884e-285	10	ENSG00000100345	MYH9
1.23948e-288	2.00308	0.176	0.046	2.20641e-284	10	ENSG00000187699	C2orf88
1.68351e-288	0.717854	0.864	0.633	2.99681e-284	10	ENSG00000103855	CD276
3.84725e-288	0.831521	0.717	0.421	6.84849e-284	10	ENSG00000137106	GRHPR
5.09448e-288	1.2184	0.353	0.139	9.06869e-284	10	ENSG00000149782	PLCB3
1.14173e-287	1.62002	0.178	0.045	2.0324e-283	10	ENSG00000150893	FREM2
1.33073e-287	0.850535	0.794	0.555	2.36884e-283	10	ENSG00000135679	MDM2
2.07541e-287	0.755162	0.672	0.358	3.69444e-283	10	ENSG00000006042	TMEM98
5.79445e-287	0.878066	0.659	0.367	1.03147e-282	10	ENSG00000214022	REPIN1
1.02057e-286	0.743613	0.487	0.217	1.81672e-282	10	ENSG00000163629	PTPN13
1.25787e-286	1.20134	0.351	0.138	2.23913e-282	10	ENSG00000109501	WFS1
1.31672e-286	0.88278	0.375	0.148	2.34389e-282	10	ENSG00000150907	FOXO1
1.28667e-285	1.09782	0.413	0.177	2.29039e-281	10	ENSG00000099203	TMED1
1.73803e-285	0.889847	0.673	0.388	3.09386e-281	10	ENSG00000170348	TMED10
1.34714e-284	1.01691	0.325	0.118	2.39805e-280	10	ENSG00000172572	PDE3A
1.47058e-284	0.867746	0.727	0.438	2.61777e-280	10	ENSG00000175792	RUVBL1
1.71072e-284	0.789261	0.69	0.387	3.04525e-280	10	ENSG00000148248	SURF4
3.5385e-284	0.958904	0.616	0.334	6.29888e-280	10	ENSG00000164904	ALDH7A1
4.25943e-284	0.907957	0.643	0.356	7.58221e-280	10	ENSG00000104979	C19orf53
5.79683e-284	0.664624	0.297	0.102	1.03189e-279	10	ENSG00000104870	FCGRT
6.60585e-284	1.06157	0.386	0.158	1.17591e-279	10	ENSG00000103852	TTC23
7.44077e-284	0.896335	0.605	0.322	1.32453e-279	10	ENSG00000102580	DNAJC3
8.30202e-284	1.23641	0.243	0.076	1.47784e-279	10	ENSG00000244694	PTCHD4
7.63974e-283	0.911451	0.555	0.277	1.35995e-278	10	ENSG00000158195	WASF2
1.12476e-282	0.807069	0.714	0.417	2.00218e-278	10	ENSG00000013306	SLC25A39
3.62094e-282	0.981892	0.681	0.399	6.44564e-278	10	ENSG00000159217	IGF2BP1
9.77943e-282	2.36586	0.114	0.021	1.74084e-277	10	ENSG00000188051	TMEM221
5.38233e-281	1.46322	0.255	0.085	9.58109e-277	10	ENSG00000085871	MGST2
5.43616e-281	1.178	0.26	0.085	9.6769e-277	10	ENSG00000099139	PCSK5
6.90556e-281	0.773611	0.618	0.325	1.22926e-276	10	ENSG00000072110	ACTN1
8.53614e-281	0.899334	0.584	0.303	1.51952e-276	10	ENSG00000182551	ADI1
1.39743e-280	1.05878	0.486	0.233	2.48757e-276	10	ENSG00000138867	GUCD1
2.251e-280	0.828689	0.683	0.387	4.00701e-276	10	ENSG00000055070	SZRD1
2.7013e-280	0.908715	0.585	0.306	4.80859e-276	10	ENSG00000117543	DPH5
3.65331e-280	2.2612	0.129	0.027	6.50325e-276	10	ENSG00000154553	PDLIM3
1.11368e-279	1.0291	0.524	0.261	1.98247e-275	10	ENSG00000168672	LRATD2
2.172e-279	1.71473	0.185	0.05	3.86638e-275	10	ENSG00000101850	GPR143
5.57777e-279	0.914822	0.765	0.496	9.92898e-275	10	ENSG00000108830	RND2
7.04712e-279	0.817713	0.762	0.478	1.25446e-274	10	ENSG00000149100	EIF3M
1.43015e-278	0.868832	0.705	0.423	2.54581e-274	10	ENSG00000182004	SNRPE
2.02443e-278	1.06228	0.359	0.141	3.60369e-274	10	ENSG00000183831	ANKRD45
6.85399e-278	1.12962	0.427	0.191	1.22008e-273	10	ENSG00000104626	ERI1
8.75955e-278	1.20671	0.35	0.14	1.55929e-273	10	ENSG00000177283	FZD8
1.10386e-277	1.60066	0.396	0.18	1.96499e-273	10	ENSG00000076003	MCM6
1.40704e-277	0.712773	0.719	0.408	2.50468e-273	10	ENSG00000075711	DLG1
2.27387e-277	0.880444	0.647	0.362	4.04772e-273	10	ENSG00000101363	MANBAL
3.69409e-277	0.760579	0.716	0.418	6.57585e-273	10	ENSG00000128581	IFT22
4.15409e-277	0.748906	0.815	0.541	7.3947e-273	10	ENSG00000087302	RTRAF
6.1438e-277	0.931426	0.494	0.233	1.09366e-272	10	ENSG00000106853	PTGR1
1.7092e-276	0.995257	0.465	0.214	3.04254e-272	10	ENSG00000204673	AKT1S1
2.67246e-276	0.616327	0.906	0.679	4.75724e-272	10	ENSG00000167004	PDIA3
2.95106e-276	0.944355	0.516	0.252	5.25319e-272	10	ENSG00000147027	TMEM47
3.18455e-275	0.721962	0.814	0.535	5.66882e-271	10	ENSG00000102317	RBM3
4.15548e-275	0.915628	0.538	0.271	7.39717e-271	10	ENSG00000143537	ADAM15
6.85195e-275	1.02078	0.49	0.239	1.21972e-270	10	ENSG00000106397	PLOD3
8.05053e-275	1.20647	0.348	0.139	1.43307e-270	10	ENSG00000101400	SNTA1
3.1706e-274	0.566913	0.606	0.308	5.64399e-270	10	ENSG00000151892	GFRA1
3.32226e-274	0.814399	0.658	0.36	5.91396e-270	10	ENSG00000227500	SCAMP4
1.1644e-273	0.732971	0.806	0.541	2.07275e-269	10	ENSG00000063046	EIF4B
1.37122e-273	1.01367	0.45	0.203	2.44091e-269	10	ENSG00000168393	DTYMK
2.33367e-273	1.50566	0.214	0.064	4.15416e-269	10	ENSG00000168994	PXDC1
2.63371e-273	0.939247	0.487	0.229	4.68827e-269	10	ENSG00000143486	EIF2D
2.81799e-273	0.93732	0.511	0.25	5.0163e-269	10	ENSG00000172663	TMEM134
3.42108e-273	1.34962	0.24	0.076	6.08986e-269	10	ENSG00000173548	SNX33
6.7174e-273	0.753038	0.815	0.568	1.19576e-268	10	ENSG00000005893	LAMP2
8.57196e-273	0.835984	0.615	0.325	1.5259e-268	10	ENSG00000161847	RAVER1
9.52831e-273	0.563831	0.223	0.068	1.69613e-268	10	ENSG00000091986	CCDC80
1.18108e-272	2.12551	0.169	0.044	2.10244e-268	10	ENSG00000144354	CDCA7
1.37878e-272	1.16235	0.177	0.046	2.45437e-268	10	ENSG00000146411	SLC2A12
2.70205e-272	1.19962	0.253	0.083	4.80992e-268	10	ENSG00000124782	RREB1
9.06469e-272	1.61973	0.179	0.048	1.61361e-267	10	ENSG00000197405	C5AR1
1.15091e-271	0.703355	0.84	0.566	2.04873e-267	10	ENSG00000067225	PKM
1.54914e-271	0.989742	0.421	0.184	2.75763e-267	10	ENSG00000174021	GNG5
1.629e-271	1.757	0.164	0.041	2.89978e-267	10	ENSG00000243364	EFNA4
1.901e-271	0.635725	0.489	0.222	3.38397e-267	10	ENSG00000105281	SLC1A5
3.09072e-271	1.85852	0.149	0.035	5.5018e-267	10	ENSG00000254087	LYN
3.99944e-271	1.02198	0.455	0.209	7.1194e-267	10	ENSG00000176597	B3GNT5
1.27804e-270	0.820993	0.77	0.499	2.27503e-266	10	ENSG00000198937	CCDC167
1.99833e-270	2.30647	0.106	0.019	3.55723e-266	10	ENSG00000259207	ITGB3
2.01691e-270	0.486923	0.987	0.928	3.5903e-266	10	ENSG00000122566	HNRNPA2B1
2.04952e-270	0.615728	0.537	0.253	3.64835e-266	10	ENSG00000196141	SPATS2L
2.35142e-270	0.616318	0.673	0.384	4.18576e-266	10	ENSG00000168461	RAB31
2.37204e-270	0.704748	0.849	0.592	4.22247e-266	10	ENSG00000155115	GTF3C6
3.74806e-270	0.720559	0.783	0.5	6.67192e-266	10	ENSG00000146278	PNRC1
4.57951e-270	1.43568	0.217	0.067	8.15199e-266	10	ENSG00000170549	IRX1
1.5558e-269	1.18295	0.365	0.151	2.76948e-265	10	ENSG00000132541	RIDA
1.56312e-269	0.737929	0.755	0.463	2.78252e-265	10	ENSG00000104067	TJP1
1.76065e-269	1.02276	0.337	0.131	3.13414e-265	10	ENSG00000101104	PABPC1L
4.95016e-269	1.0733	0.473	0.23	8.81178e-265	10	ENSG00000231925	TAPBP
5.112e-269	1.05562	0.479	0.229	9.09987e-265	10	ENSG00000167747	C19orf48
5.14454e-269	0.857693	0.581	0.316	9.1578e-265	10	ENSG00000130066	SAT1
1.61111e-268	1.04614	0.429	0.192	2.86794e-264	10	ENSG00000166925	TSC22D4
1.93053e-268	0.73485	0.697	0.395	3.43654e-264	10	ENSG00000114450	GNB4
2.75159e-268	1.21629	0.441	0.206	4.8981e-264	10	ENSG00000126709	IFI6
2.83527e-268	1.16518	0.391	0.17	5.04706e-264	10	ENSG00000078114	NEBL
2.35961e-267	0.835494	0.666	0.379	4.20034e-263	10	ENSG00000114942	EEF1B2
2.5912e-267	0.802197	0.733	0.447	4.6126e-263	10	ENSG00000171055	FEZ2
9.45817e-267	2.0747	0.107	0.02	1.68365e-262	10	ENSG00000092529	CAPN3
1.12988e-266	0.666317	0.876	0.633	2.0113e-262	10	ENSG00000169976	SF3B5
1.49489e-266	0.731532	0.872	0.63	2.66106e-262	10	ENSG00000145912	NHP2
2.39311e-266	0.940119	0.451	0.206	4.25997e-262	10	ENSG00000181467	RAP2B
3.32785e-266	1.04004	0.503	0.255	5.92391e-262	10	ENSG00000165655	ZNF503
8.84026e-266	1.22236	0.428	0.203	1.57365e-261	10	ENSG00000198947	DMD
9.10255e-266	1.32389	0.428	0.201	1.62035e-261	10	ENSG00000112118	MCM3
1.01512e-265	1.33697	0.308	0.118	1.80701e-261	10	ENSG00000109255	NMU
2.51345e-265	2.03624	0.152	0.038	4.47419e-261	10	ENSG00000180287	PLD5
2.82934e-265	1.76493	0.187	0.053	5.03652e-261	10	ENSG00000196187	TMEM63A
8.41967e-265	0.967896	0.551	0.287	1.49879e-260	10	ENSG00000100714	MTHFD1
1.62521e-264	1.20933	0.323	0.126	2.89304e-260	10	ENSG00000175183	CSRP2
4.30852e-264	0.566207	0.546	0.268	7.66961e-260	10	ENSG00000163879	DNALI1
6.56472e-264	0.897498	0.499	0.244	1.16859e-259	10	ENSG00000170385	SLC30A1
7.92758e-264	0.789981	0.682	0.396	1.41119e-259	10	ENSG00000004864	SLC25A13
1.14916e-263	0.667556	0.864	0.596	2.04562e-259	10	ENSG00000126247	CAPNS1
1.67289e-263	1.42978	0.257	0.089	2.9779e-259	10	ENSG00000103876	FAH
1.80916e-263	1.79095	0.164	0.043	3.22049e-259	10	ENSG00000134531	EMP1
2.14002e-263	1.32641	0.285	0.105	3.80945e-259	10	ENSG00000099810	MTAP
4.26464e-263	0.739383	0.806	0.537	7.59148e-259	10	ENSG00000123131	PRDX4
3.91109e-262	0.726439	0.76	0.487	6.96213e-258	10	ENSG00000157593	SLC35B2
5.5658e-262	0.998978	0.406	0.177	9.90768e-258	10	ENSG00000119638	NEK9
8.19339e-262	0.704689	0.657	0.356	1.4585e-257	10	ENSG00000116044	NFE2L2
8.41353e-262	0.614803	0.902	0.692	1.49769e-257	10	ENSG00000107581	EIF3A
9.69496e-262	0.608482	0.898	0.688	1.7258e-257	10	ENSG00000106682	EIF4H
1.18117e-261	0.948909	0.566	0.3	2.1026e-257	10	ENSG00000121644	DESI2
1.32091e-261	0.802579	0.65	0.37	2.35135e-257	10	ENSG00000213977	TAX1BP3
1.34756e-261	0.748022	0.777	0.5	2.3988e-257	10	ENSG00000142864	SERBP1
1.41362e-261	1.13669	0.407	0.181	2.51638e-257	10	ENSG00000139146	SINHCAF
1.85114e-261	1.19016	0.359	0.15	3.29522e-257	10	ENSG00000101608	MYL12A
1.2049e-260	0.742612	0.787	0.512	2.14485e-256	10	ENSG00000147140	NONO
1.31283e-260	0.803106	0.571	0.29	2.33698e-256	10	ENSG00000147475	ERLIN2
2.27067e-260	1.32815	0.269	0.096	4.04201e-256	10	DEPRECATED-ENSG00000026297
8.84086e-260	1.64	0.187	0.053	1.57376e-255	10	ENSG00000135185	TMEM243
2.81614e-259	0.785584	0.717	0.437	5.01301e-255	10	ENSG00000167965	MLST8
7.21362e-259	0.680224	0.51	0.241	1.2841e-254	10	ENSG00000181744	DIPK2A
1.86142e-258	1.26795	0.316	0.124	3.31351e-254	10	ENSG00000108479	GALK1
2.3114e-258	1.02269	0.538	0.286	4.11452e-254	10	ENSG00000164056	SPRY1
2.38109e-258	0.800791	0.634	0.348	4.23858e-254	10	ENSG00000180011	PTGR3
2.54589e-258	0.794259	0.703	0.421	4.53193e-254	10	ENSG00000100075	SLC25A1
2.02912e-257	0.805923	0.702	0.42	3.61203e-253	10	ENSG00000072506	HSD17B10
2.73578e-257	1.27032	0.287	0.106	4.86996e-253	10	ENSG00000111962	UST
3.33106e-257	0.832894	0.642	0.363	5.92962e-253	10	ENSG00000110200	ANAPC15
6.25979e-257	0.914487	0.249	0.085	1.11431e-252	10	ENSG00000118523	CCN2
9.34859e-257	0.545939	0.927	0.73	1.66414e-252	10	ENSG00000163479	SSR2
1.05589e-256	1.21238	0.21	0.064	1.87959e-252	10	ENSG00000101680	LAMA1
2.91429e-256	0.724561	0.72	0.433	5.18773e-252	10	ENSG00000092847	AGO1
3.96413e-256	1.40978	0.227	0.073	7.05655e-252	10	ENSG00000111058	ACSS3
1.20983e-255	0.992551	0.403	0.177	2.15362e-251	10	ENSG00000164818	DNAAF5
1.83037e-255	1.30821	0.285	0.106	3.25825e-251	10	DEPRECATED-ENSG00000196743
3.61825e-255	0.818857	0.627	0.347	6.44084e-251	10	ENSG00000105518	TMEM205
5.33957e-255	1.02986	0.382	0.164	9.50497e-251	10	ENSG00000147454	SLC25A37
6.88351e-255	0.867677	0.593	0.328	1.22533e-250	10	ENSG00000148053	NTRK2
9.34153e-255	0.980042	0.558	0.3	1.66289e-250	10	ENSG00000155368	DBI
1.9351e-254	0.777489	0.792	0.574	3.44467e-250	10	ENSG00000157827	FMNL2
2.12619e-254	0.741775	0.813	0.582	3.78483e-250	10	ENSG00000161013	MGAT4B
4.08145e-254	0.814565	0.651	0.378	7.26538e-250	10	ENSG00000082996	RNF13
5.51907e-254	1.87067	0.153	0.039	9.82449e-250	10	ENSG00000132274	TRIM22
1.0157e-253	1.6198	0.28	0.107	1.80805e-249	10	ENSG00000157890	MEGF11
2.49558e-253	0.731997	0.808	0.548	4.44238e-249	10	ENSG00000110917	MLEC
4.04187e-253	0.962635	0.453	0.213	7.19494e-249	10	ENSG00000108592	FTSJ3
2.62201e-252	1.03717	0.271	0.097	4.66743e-248	10	ENSG00000101825	MXRA5
3.13188e-252	0.990015	0.366	0.154	5.57507e-248	10	ENSG00000174628	IQCK
1.17103e-251	0.72613	0.82	0.556	2.08454e-247	10	ENSG00000129353	SLC44A2
1.23561e-251	0.683166	0.624	0.334	2.19951e-247	10	ENSG00000173852	DPY19L1
1.53184e-251	1.33484	0.255	0.089	2.72682e-247	10	ENSG00000101888	NXT2
2.72967e-251	0.765133	0.67	0.385	4.85908e-247	10	ENSG00000162735	PEX19
2.78961e-251	1.29908	0.227	0.074	4.96578e-247	10	ENSG00000152104	PTPN14
2.31736e-250	0.963929	0.329	0.129	4.12513e-246	10	ENSG00000091436	MAP3K20
5.04022e-250	0.814912	0.667	0.39	8.9721e-246	10	ENSG00000111906	HDDC2
2.15235e-249	0.892376	0.603	0.346	3.8314e-245	10	ENSG00000106153	CHCHD2
2.35488e-249	1.03708	0.385	0.169	4.19192e-245	10	ENSG00000141447	OSBPL1A
4.3726e-249	0.885348	0.477	0.229	7.78367e-245	10	ENSG00000116266	STXBP3
6.45179e-249	0.978637	0.487	0.243	1.14848e-244	10	ENSG00000120306	CYSTM1
8.67343e-249	0.756296	0.681	0.407	1.54396e-244	10	ENSG00000073792	IGF2BP2
2.68281e-248	1.11211	0.335	0.136	4.77568e-244	10	ENSG00000007255	TRAPPC6A
5.71226e-248	0.695619	0.571	0.317	1.01684e-243	10	ENSG00000102924	CBLN1
1.99068e-247	1.01332	0.572	0.319	3.54362e-243	10	ENSG00000206432	TMEM200C
2.2992e-247	0.702294	0.859	0.656	4.09281e-243	10	ENSG00000162738	VANGL2
3.70657e-247	1.10337	0.453	0.224	6.59806e-243	10	ENSG00000160200	CBS
4.10754e-247	0.733611	0.759	0.483	7.31182e-243	10	ENSG00000131238	PPT1
5.1268e-247	1.21735	0.323	0.132	9.12622e-243	10	ENSG00000128228	SDF2L1
1.06916e-246	0.672286	0.795	0.526	1.90321e-242	10	ENSG00000108588	CCDC47
1.10043e-246	0.73684	0.649	0.363	1.95887e-242	10	ENSG00000132842	AP3B1
1.42272e-246	0.726874	0.724	0.442	2.53258e-242	10	ENSG00000244038	DDOST
1.66983e-246	0.685353	0.792	0.517	2.97246e-242	10	ENSG00000164096	C4orf3
3.03089e-246	1.30683	0.213	0.067	5.39529e-242	10	ENSG00000119698	PPP4R4
3.10438e-246	0.914972	0.57	0.311	5.52611e-242	10	ENSG00000115652	UXS1
4.46903e-246	0.926705	0.606	0.355	7.95533e-242	10	ENSG00000184985	SORCS2
4.77402e-246	0.620509	0.177	0.049	8.49823e-242	10	ENSG00000107796	ACTA2
6.2843e-246	0.802517	0.695	0.426	1.11867e-241	10	ENSG00000169032	MAP2K1
1.25256e-245	0.924995	0.253	0.087	2.22968e-241	10	ENSG00000178031	ADAMTSL1
2.01363e-245	0.931511	0.357	0.148	3.58446e-241	10	ENSG00000157191	NECAP2
2.26065e-245	0.625306	0.887	0.655	4.02418e-241	10	ENSG00000131495	NDUFA2
3.25111e-245	0.689798	0.817	0.544	5.7873e-241	10	ENSG00000173511	VEGFB
3.35583e-245	1.272	0.325	0.134	5.97372e-241	10	ENSG00000164543	STK17A
5.74448e-245	0.893547	0.424	0.194	1.02257e-240	10	ENSG00000118965	WDR35
1.5932e-244	1.13534	0.349	0.148	2.83605e-240	10	DEPRECATED-ENSG00000099810
2.06657e-244	0.717306	0.776	0.499	3.6787e-240	10	ENSG00000239900	ADSL
2.14528e-244	0.793557	0.543	0.28	3.8188e-240	10	ENSG00000137968	SLC44A5
3.51251e-244	0.919727	0.634	0.385	6.25262e-240	10	ENSG00000025039	RRAGD
4.63151e-244	1.02998	0.368	0.158	8.24454e-240	10	ENSG00000162885	B3GALNT2
1.04226e-243	1.0431	0.342	0.141	1.85533e-239	10	ENSG00000126456	IRF3
1.22169e-243	0.927919	0.501	0.253	2.17474e-239	10	ENSG00000148834	GSTO1
1.2251e-243	0.622804	0.864	0.61	2.1808e-239	10	ENSG00000183291	SELENOF
1.56684e-243	1.27613	0.559	0.345	2.78913e-239	10	ENSG00000172667	ZMAT3
4.62896e-243	0.694096	0.78	0.501	8.24002e-239	10	ENSG00000117448	AKR1A1
5.5024e-243	0.857213	0.61	0.344	9.79482e-239	10	ENSG00000178035	IMPDH2
6.42781e-243	0.604514	0.873	0.654	1.14421e-238	10	ENSG00000058262	SEC61A1
1.15819e-242	0.649039	0.857	0.627	2.06169e-238	10	ENSG00000141504	SAT2
1.20099e-242	0.869868	0.479	0.233	2.13788e-238	10	ENSG00000156162	DPY19L4
1.44396e-242	0.482073	0.286	0.105	2.5704e-238	10	ENSG00000117724	CENPF
1.49535e-242	0.968039	0.563	0.32	2.66187e-238	10	ENSG00000185950	IRS2
1.67377e-242	1.40739	0.21	0.067	2.97947e-238	10	ENSG00000144959	NCEH1
3.77046e-242	0.798705	0.606	0.333	6.71179e-238	10	ENSG00000012061	ERCC1
5.53362e-242	0.790207	0.779	0.525	9.85039e-238	10	ENSG00000148143	ZNF462
1.39137e-241	1.19114	0.387	0.177	2.47678e-237	10	ENSG00000114541	FRMD4B
3.34758e-241	0.826433	0.795	0.561	5.95903e-237	10	ENSG00000164733	CTSB
3.4646e-241	1.16855	0.297	0.114	6.16734e-237	10	DEPRECATED-ENSG00000071564
3.48151e-241	0.921785	0.498	0.251	6.19743e-237	10	ENSG00000137133	HINT2
1.69818e-240	0.252436	0.918	0.619	3.02294e-236	10	ENSG00000106484	MEST
7.09886e-240	0.409085	0.889	0.697	1.26367e-235	10	ENSG00000161011	SQSTM1
1.71781e-239	0.381361	0.463	0.207	3.05787e-235	10	ENSG00000108511	HOXB6
3.21006e-239	0.905979	0.71	0.462	5.71423e-235	10	ENSG00000240849	PEDS1
5.19507e-239	1.48814	0.23	0.079	9.24774e-235	10	ENSG00000100116	GCAT
5.20616e-239	0.719685	0.643	0.363	9.26749e-235	10	ENSG00000135097	MSI1
5.98466e-239	1.61274	0.209	0.068	1.06533e-234	10	ENSG00000242114	MTFP1
1.00071e-238	0.702161	0.708	0.425	1.78136e-234	10	ENSG00000165804	ZNF219
2.08787e-238	0.847792	0.609	0.345	3.71662e-234	10	ENSG00000100380	ST13
2.48532e-238	0.521754	0.608	0.329	4.42412e-234	10	ENSG00000168209	DDIT4
9.63233e-238	1.58966	0.187	0.056	1.71465e-233	10	ENSG00000197496	SLC2A10
6.37193e-237	0.817818	0.603	0.337	1.13427e-232	10	ENSG00000001036	FUCA2
9.46601e-237	0.648247	0.83	0.573	1.68504e-232	10	ENSG00000134769	DTNA
1.33359e-236	0.663261	0.747	0.467	2.37392e-232	10	ENSG00000148498	PARD3
1.66848e-236	0.865568	0.616	0.357	2.97007e-232	10	ENSG00000151500	THYN1
2.44423e-236	1.19694	0.282	0.108	4.35097e-232	10	ENSG00000162998	FRZB
4.15486e-236	0.930653	0.437	0.209	7.39607e-232	10	ENSG00000142327	RNPEPL1
8.1095e-236	1.09966	0.317	0.129	1.44357e-231	10	ENSG00000042445	RETSAT
9.49819e-236	2.09176	0.121	0.027	1.69077e-231	10	ENSG00000131914	LIN28A
3.99489e-235	0.716021	0.731	0.467	7.11131e-231	10	ENSG00000124006	OBSL1
6.61921e-235	1.49622	0.342	0.153	1.17829e-230	10	ENSG00000145685	LHFPL2
9.05702e-235	0.661446	0.84	0.599	1.61224e-230	10	ENSG00000173473	SMARCC1
4.63021e-234	0.807827	0.569	0.308	8.24223e-230	10	ENSG00000161999	JMJD8
1.04584e-233	0.698591	0.707	0.43	1.8617e-229	10	ENSG00000107164	FUBP3
1.432e-233	0.617379	0.721	0.439	2.5491e-229	10	ENSG00000239264	TXNDC5
2.62544e-233	0.891592	0.537	0.288	4.67355e-229	10	ENSG00000167323	STIM1
1.58306e-232	0.837866	0.582	0.322	2.81801e-228	10	ENSG00000104408	EIF3E
1.9049e-232	0.694593	0.777	0.521	3.39092e-228	10	ENSG00000143612	C1orf43
2.16913e-232	0.71682	0.766	0.503	3.86127e-228	10	ENSG00000106263	EIF3B
3.46469e-231	0.663697	0.807	0.541	6.16749e-227	10	ENSG00000196683	TOMM7
5.16105e-231	0.908248	0.472	0.235	9.18718e-227	10	ENSG00000088298	EDEM2
8.98304e-231	0.87059	0.507	0.262	1.59907e-226	10	ENSG00000117155	SSX2IP
9.0641e-231	1.11069	0.227	0.077	1.6135e-226	10	ENSG00000089685	BIRC5
1.46539e-230	0.706628	0.753	0.488	2.60854e-226	10	ENSG00000125648	SLC25A23
1.96191e-230	1.13203	0.305	0.122	3.49239e-226	10	ENSG00000177105	RHOG
3.08283e-230	0.645952	0.629	0.357	5.48775e-226	10	ENSG00000188010	MORN2
3.43226e-230	1.47572	0.179	0.053	6.10976e-226	10	ENSG00000183798	EMILIN3
3.57278e-230	0.709356	0.743	0.474	6.3599e-226	10	ENSG00000258289	CHURC1
6.15677e-230	1.01991	0.267	0.099	1.09597e-225	10	ENSG00000164611	PTTG1
6.83548e-230	1.07833	0.549	0.305	1.21678e-225	10	ENSG00000132669	RIN2
7.81366e-230	0.810707	0.572	0.314	1.39091e-225	10	ENSG00000100600	LGMN
1.11306e-229	0.692201	0.767	0.498	1.98136e-225	10	ENSG00000183283	DAZAP2
2.06473e-229	0.673547	0.795	0.529	3.67542e-225	10	ENSG00000106803	SEC61B
8.04292e-229	1.53323	0.122	0.028	1.43172e-224	10	ENSG00000112175	BMP5
4.8346e-228	0.933795	0.321	0.132	8.60608e-224	10	ENSG00000146197	SCUBE3
1.52992e-227	0.890329	0.497	0.258	2.72341e-223	10	ENSG00000205544	TMEM256
2.24655e-227	0.744733	0.713	0.443	3.99908e-223	10	ENSG00000141522	ARHGDIA
5.99702e-227	0.678899	0.808	0.574	1.06753e-222	10	ENSG00000198792	TMEM184B
8.97889e-227	2.06469	0.136	0.034	1.59833e-222	10	ENSG00000156427	FGF18
1.03459e-226	0.725446	0.551	0.285	1.84168e-222	10	ENSG00000116478	HDAC1
3.069e-226	0.779574	0.572	0.315	5.46313e-222	10	ENSG00000143315	PIGM
3.1274e-226	0.744692	0.664	0.403	5.56708e-222	10	ENSG00000117984	CTSD
3.94258e-226	0.366893	0.872	0.608	7.01818e-222	10	ENSG00000117450	PRDX1
4.68216e-226	0.589446	0.893	0.679	8.33471e-222	10	ENSG00000113269	RNF130
9.41302e-226	0.74988	0.726	0.456	1.67561e-221	10	ENSG00000155966	AFF2
1.47209e-225	0.601204	0.9	0.715	2.62046e-221	10	ENSG00000100823	APEX1
3.03989e-225	1.13477	0.298	0.122	5.41131e-221	10	ENSG00000138653	NDST4
3.22392e-225	0.71598	0.628	0.36	5.7389e-221	10	ENSG00000180900	SCRIB
4.99847e-225	0.946466	0.478	0.249	8.89778e-221	10	ENSG00000162783	IER5
5.95072e-225	0.745687	0.611	0.344	1.05929e-220	10	ENSG00000131188	PRR7
1.0433e-224	0.583554	0.567	0.299	1.85719e-220	10	ENSG00000138448	ITGAV
1.20673e-224	0.906879	0.404	0.184	2.1481e-220	10	ENSG00000110108	TMEM109
1.32274e-224	1.18907	0.261	0.097	2.35461e-220	10	ENSG00000126453	BCL2L12
8.99741e-224	0.797776	0.512	0.265	1.60163e-219	10	ENSG00000163428	LRRC58
1.01012e-223	0.611022	0.49	0.243	1.79811e-219	10	ENSG00000185551	NR2F2
6.23609e-223	0.943812	0.308	0.123	1.11009e-218	10	ENSG00000153094	BCL2L11
1.42325e-222	0.878944	0.486	0.249	2.53353e-218	10	ENSG00000184216	IRAK1
3.33584e-222	0.603735	0.909	0.763	5.93814e-218	10	ENSG00000054148	PHPT1
3.34786e-222	1.02694	0.327	0.138	5.95953e-218	10	ENSG00000064545	TMEM161A
9.87948e-222	0.439746	0.962	0.786	1.75865e-217	10	ENSG00000182534	MXRA7
1.43871e-221	1.49301	0.253	0.096	2.56106e-217	10	ENSG00000131153	GINS2
3.99265e-221	1.13679	0.243	0.088	7.10731e-217	10	ENSG00000145703	IQGAP2
5.80947e-221	1.06544	0.31	0.129	1.03414e-216	10	ENSG00000015532	XYLT2
7.06567e-221	0.945209	0.339	0.144	1.25776e-216	10	ENSG00000171940	ZNF217
9.07167e-221	0.735584	0.663	0.395	1.61485e-216	10	ENSG00000115866	DARS1
9.40426e-221	0.710527	0.727	0.465	1.67405e-216	10	ENSG00000164346	NSA2
1.72829e-220	0.664239	0.772	0.503	3.07652e-216	10	ENSG00000143222	UFC1
3.90011e-220	0.869731	0.574	0.328	6.94259e-216	10	ENSG00000106305	AIMP2
4.22938e-220	1.10715	0.286	0.114	7.52871e-216	10	ENSG00000164967	RPP25L
8.13229e-220	0.83747	0.251	0.091	1.44763e-215	10	ENSG00000139926	FRMD6
9.24642e-220	0.658959	0.777	0.511	1.64596e-215	10	ENSG00000115234	SNX17
1.40925e-219	0.707146	0.777	0.53	2.5086e-215	10	ENSG00000108883	EFTUD2
1.85003e-219	0.770461	0.288	0.113	3.29324e-215	10	ENSG00000157423	HYDIN
3.72171e-219	1.97717	0.119	0.028	6.62502e-215	10	ENSG00000114656	CFAP92
7.58304e-219	2.07087	0.212	0.075	1.34986e-214	10	ENSG00000125845	BMP2
9.33866e-219	1.10307	0.33	0.144	1.66237e-214	10	ENSG00000121060	TRIM25
1.14281e-218	2.02033	0.102	0.021	2.03432e-214	10	ENSG00000185585	OLFML2A
1.89974e-218	0.911273	0.342	0.147	3.38173e-214	10	ENSG00000182704	TSKU
2.93518e-218	0.602729	0.83	0.582	5.22491e-214	10	ENSG00000074842	MYDGF
9.10396e-218	1.17737	0.357	0.163	1.6206e-213	10	ENSG00000088826	SMOX
9.27729e-218	1.56862	0.153	0.043	1.65145e-213	10	DEPRECATED-ENSG00000108691
9.46629e-218	0.837404	0.513	0.271	1.68509e-213	10	ENSG00000140264	SERF2
9.56647e-218	1.23599	0.267	0.104	1.70293e-213	10	ENSG00000158201	ABHD3
1.29031e-217	0.665461	0.772	0.516	2.29689e-213	10	ENSG00000078808	SDF4
1.53365e-217	0.954279	0.371	0.168	2.73004e-213	10	ENSG00000139410	SDSL
1.56864e-217	1.30865	0.253	0.096	2.79234e-213	10	ENSG00000130429	ARPC1B
1.66008e-217	0.944396	0.405	0.193	2.95511e-213	10	ENSG00000103528	SYT17
4.66283e-217	0.944591	0.281	0.109	8.3003e-213	10	ENSG00000124145	SDC4
1.56977e-216	0.695744	0.638	0.373	2.79436e-212	10	ENSG00000134851	TMEM165
3.37796e-216	0.813808	0.471	0.238	6.0131e-212	10	ENSG00000078061	ARAF
3.43807e-216	0.667908	0.733	0.461	6.12012e-212	10	ENSG00000109814	UGDH
3.48284e-216	0.733184	0.522	0.274	6.1998e-212	10	ENSG00000137700	SLC37A4
7.6224e-216	1.52434	0.16	0.046	1.35686e-211	10	ENSG00000130720	FIBCD1
1.18147e-215	0.571685	0.906	0.711	2.10314e-211	10	ENSG00000112081	SRSF3
1.66077e-215	0.709298	0.207	0.069	2.95633e-211	10	ENSG00000181085	MAPK15
2.05729e-215	0.839516	0.441	0.217	3.66218e-211	10	ENSG00000134146	DPH6
2.13665e-215	1.26362	0.224	0.079	3.80345e-211	10	ENSG00000134574	DDB2
2.56614e-215	0.647881	0.513	0.266	4.56798e-211	10	ENSG00000136378	ADAMTS7
3.16059e-215	1.97001	0.455	0.262	5.62617e-211	10	ENSG00000165617	DACT1
4.39244e-215	0.934933	0.405	0.193	7.81899e-211	10	ENSG00000168884	TNIP2
4.65667e-215	0.90315	0.477	0.247	8.28934e-211	10	ENSG00000123064	DDX54
4.96101e-215	1.29805	0.225	0.08	8.8311e-211	10	ENSG00000162976	SLC66A3
7.19675e-215	0.677295	0.718	0.452	1.28109e-210	10	ENSG00000228474	OST4
7.76484e-215	0.499207	0.734	0.45	1.38222e-210	10	ENSG00000130508	PXDN
1.31169e-214	0.573691	0.896	0.715	2.33493e-210	10	ENSG00000035862	TIMP2
1.43352e-214	0.793595	0.581	0.328	2.55181e-210	10	ENSG00000187446	CHP1
1.50186e-214	1.77584	0.112	0.025	2.67346e-210	10	ENSG00000058866	DGKG
3.42119e-214	1.12616	0.352	0.159	6.09006e-210	10	DEPRECATED-ENSG00000159217
5.57703e-214	1.32246	0.422	0.223	9.92767e-210	10	DEPRECATED-ENSG00000184500
8.48764e-214	0.715635	0.657	0.39	1.51089e-209	10	ENSG00000148672	GLUD1
1.46656e-213	0.777484	0.573	0.32	2.61063e-209	10	ENSG00000114023	FAM162A
2.28312e-213	0.951406	0.369	0.169	4.06419e-209	10	DEPRECATED-ENSG00000128487
4.19925e-213	0.569779	0.872	0.629	7.47509e-209	10	ENSG00000139684	ESD
7.76784e-213	0.732227	0.645	0.382	1.38275e-208	10	ENSG00000197894	ADH5
1.00902e-212	0.701285	0.753	0.497	1.79616e-208	10	ENSG00000100216	TOMM22
1.24636e-212	0.610621	0.894	0.679	2.21865e-208	10	ENSG00000142657	PGD
2.24258e-212	1.09896	0.28	0.111	3.99201e-208	10	ENSG00000066027	PPP2R5A
3.6694e-212	0.680284	0.457	0.222	6.53191e-208	10	ENSG00000104447	TRPS1
4.10589e-212	0.5973	0.8	0.536	7.30889e-208	10	ENSG00000105438	KDELR1
4.2786e-212	1.01106	0.387	0.183	7.61634e-208	10	ENSG00000157911	PEX10
1.55173e-211	0.629449	0.831	0.594	2.76224e-207	10	ENSG00000130332	LSM7
1.91034e-211	0.716749	0.668	0.412	3.4006e-207	10	ENSG00000119979	DENND10
2.00126e-211	1.23267	0.233	0.085	3.56244e-207	10	ENSG00000119514	GALNT12
2.20688e-211	0.671069	0.747	0.488	3.92847e-207	10	ENSG00000126756	UXT
7.73693e-211	0.737408	0.668	0.405	1.37725e-206	10	ENSG00000143799	PARP1
9.37705e-211	0.578872	0.805	0.555	1.66921e-206	10	ENSG00000162736	NCSTN
1.19858e-210	1.18242	0.334	0.15	2.13359e-206	10	ENSG00000153044	CENPH
2.22477e-210	0.618382	0.82	0.57	3.96031e-206	10	ENSG00000102898	NUTF2
2.98006e-210	1.55805	0.136	0.036	5.30481e-206	10	ENSG00000107611	CUBN
5.36817e-210	0.670466	0.801	0.561	9.55587e-206	10	ENSG00000099783	HNRNPM
6.85932e-210	0.699508	0.643	0.379	1.22103e-205	10	ENSG00000099875	MKNK2
1.13786e-209	0.744669	0.501	0.259	2.0255e-205	10	ENSG00000177728	TMEM94
1.21525e-209	0.687456	0.757	0.49	2.16326e-205	10	ENSG00000137038	DMAC1
1.30553e-209	0.75243	0.372	0.169	2.32397e-205	10	ENSG00000126790	L3HYPDH
1.38905e-209	0.803087	0.567	0.322	2.47266e-205	10	ENSG00000148335	NTMT1
2.27321e-209	0.740513	0.668	0.412	4.04654e-205	10	ENSG00000123159	GIPC1
5.44542e-209	0.640597	0.786	0.52	9.69339e-205	10	ENSG00000133835	HSD17B4
1.16908e-208	0.955873	0.437	0.222	2.08108e-204	10	ENSG00000131652	THOC6
1.56218e-208	0.854967	0.504	0.269	2.78083e-204	10	ENSG00000214736	TOMM6
7.11578e-208	0.70236	0.696	0.435	1.26668e-203	10	ENSG00000111481	COPZ1
1.48139e-207	1.14516	0.238	0.088	2.63702e-203	10	ENSG00000125733	TRIP10
2.44111e-207	0.94896	0.333	0.146	4.34543e-203	10	ENSG00000104728	ARHGEF10
3.86875e-207	0.489213	0.948	0.787	6.88677e-203	10	ENSG00000169567	HINT1
1.52879e-206	0.602843	0.881	0.687	2.7214e-202	10	ENSG00000244687	UBE2V1
1.60895e-206	0.993895	0.611	0.374	2.86409e-202	10	ENSG00000166508	MCM7
2.73684e-206	1.20153	0.328	0.147	4.87185e-202	10	ENSG00000171763	SPATA5L1
3.58306e-206	1.27431	0.221	0.079	6.3782e-202	10	ENSG00000203952	CCDC160
4.14106e-206	0.658458	0.532	0.283	7.3715e-202	10	ENSG00000182175	RGMA
4.30738e-206	0.931912	0.361	0.166	7.66757e-202	10	ENSG00000131724	IL13RA1
5.79903e-206	0.641478	0.665	0.386	1.03228e-201	10	ENSG00000056998	GYG2
7.26482e-206	0.857667	0.605	0.369	1.29321e-201	10	ENSG00000138594	TMOD3
7.79436e-206	0.789351	0.492	0.254	1.38747e-201	10	ENSG00000119333	DYNC2I2
8.0038e-206	0.711031	0.664	0.406	1.42476e-201	10	ENSG00000165280	VCP
9.81195e-206	0.633785	0.617	0.352	1.74663e-201	10	ENSG00000178053	MLF1
1.43339e-205	1.04832	0.328	0.145	2.55158e-201	10	ENSG00000151576	QTRT2
2.02895e-205	0.557446	0.865	0.642	3.61174e-201	10	ENSG00000169895	SYAP1
2.70553e-205	0.734547	0.581	0.323	4.81612e-201	10	ENSG00000136518	ACTL6A
4.13034e-205	0.846997	0.381	0.179	7.35241e-201	10	ENSG00000112981	NME5
6.64107e-205	1.86972	0.106	0.024	1.18218e-200	10	ENSG00000158352	SHROOM4
6.91767e-205	1.08726	0.634	0.424	1.23142e-200	10	ENSG00000153250	RBMS1
7.32353e-205	0.799163	0.543	0.299	1.30366e-200	10	ENSG00000134825	TMEM258
1.12814e-204	1.36302	0.209	0.074	2.0082e-200	10	ENSG00000026297	RNASET2
1.16262e-204	0.952224	0.424	0.214	2.06959e-200	10	ENSG00000184924	PTRHD1
1.57627e-204	0.587246	0.806	0.561	2.80591e-200	10	ENSG00000214078	CPNE1
2.41277e-204	0.49753	0.926	0.735	4.29497e-200	10	ENSG00000135821	GLUL
2.86039e-204	1.03232	0.263	0.103	5.09179e-200	10	ENSG00000168487	BMP1
1.9035e-203	0.936896	0.315	0.135	3.38842e-199	10	ENSG00000100162	CENPM
3.22547e-203	0.971762	0.378	0.179	5.74165e-199	10	ENSG00000063241	ISOC2
1.24865e-202	0.852582	0.196	0.064	2.22273e-198	10	ENSG00000165757	JCAD
1.95523e-202	1.19464	0.166	0.05	3.4805e-198	10	ENSG00000146250	PRSS35
2.71538e-202	0.67735	0.761	0.499	4.83364e-198	10	ENSG00000242372	EIF6
3.15505e-202	1.13826	0.321	0.142	5.61631e-198	10	ENSG00000131435	PDLIM4
1.00027e-201	0.564197	0.494	0.257	1.78059e-197	10	ENSG00000173207	CKS1B
1.12349e-201	0.880277	0.459	0.239	1.99993e-197	10	ENSG00000169189	NSMCE1
1.74725e-201	0.647189	0.694	0.441	3.11029e-197	10	ENSG00000177697	CD151
2.65844e-201	0.800325	0.47	0.241	4.73229e-197	10	ENSG00000120742	SERP1
3.04169e-201	1.17227	0.254	0.099	5.41451e-197	10	ENSG00000259330	INAFM2
7.16655e-201	0.646076	0.675	0.411	1.27572e-196	10	ENSG00000130202	NECTIN2
8.14391e-201	0.798147	0.393	0.186	1.4497e-196	10	ENSG00000109586	GALNT7
1.47946e-200	0.780971	0.484	0.257	2.63359e-196	10	ENSG00000143919	CAMKMT
3.63987e-200	0.97441	0.368	0.173	6.47933e-196	10	ENSG00000157184	CPT2
4.32223e-200	0.671881	0.621	0.354	7.69401e-196	10	ENSG00000167969	ECI1
5.39198e-200	0.854739	0.427	0.212	9.59827e-196	10	ENSG00000125734	GPR108
5.74639e-200	1.72097	0.146	0.042	1.02291e-195	10	ENSG00000148344	PTGES
1.53553e-199	1.46071	0.158	0.047	2.73339e-195	10	ENSG00000118960	HS1BP3
1.69116e-199	0.886368	0.413	0.204	3.01043e-195	10	ENSG00000146733	PSPH
1.30887e-198	0.618524	0.785	0.529	2.32993e-194	10	ENSG00000166337	TAF10
2.28123e-198	0.916002	0.382	0.182	4.06082e-194	10	ENSG00000106049	HIBADH
4.90299e-198	0.613944	0.704	0.438	8.72782e-194	10	ENSG00000150593	PDCD4
7.06597e-198	0.744064	0.472	0.241	1.25781e-193	10	ENSG00000126003	PLAGL2
8.70885e-198	0.849109	0.632	0.407	1.55026e-193	10	ENSG00000196376	SLC35F1
9.13881e-198	0.688774	0.515	0.271	1.6268e-193	10	ENSG00000185591	SP1
9.16989e-198	1.01276	0.358	0.167	1.63233e-193	10	ENSG00000179041	RRS1
1.364e-197	0.859814	0.229	0.084	2.42806e-193	10	ENSG00000128606	LRRC17
1.36816e-197	0.706915	0.62	0.363	2.43547e-193	10	ENSG00000165609	NUDT5
1.37462e-197	0.754728	0.613	0.369	2.44696e-193	10	ENSG00000181038	METTL23
2.15841e-197	0.703749	0.63	0.377	3.84219e-193	10	ENSG00000059573	ALDH18A1
3.43737e-197	0.685352	0.649	0.396	6.11887e-193	10	ENSG00000181061	HIGD1A
3.44632e-197	0.965134	0.279	0.114	6.1348e-193	10	ENSG00000149292	TTC12
7.31679e-197	0.593693	0.726	0.457	1.30246e-192	10	ENSG00000130175	PRKCSH
9.94872e-197	1.02946	0.337	0.155	1.77097e-192	10	ENSG00000100577	GSTZ1
1.00154e-196	1.91624	0.111	0.027	1.78285e-192	10	ENSG00000153246	PLA2R1
7.54924e-196	1.64665	0.224	0.086	1.34384e-191	10	ENSG00000167513	CDT1
1.18769e-195	0.785181	0.39	0.184	2.11421e-191	10	ENSG00000186522	SEPTIN10
1.35159e-195	0.571016	0.762	0.495	2.40597e-191	10	ENSG00000152990	ADGRA3
2.3231e-195	0.665281	0.704	0.448	4.13534e-191	10	ENSG00000110315	RNF141
4.87776e-195	0.638157	0.709	0.448	8.68291e-191	10	ENSG00000117362	APH1A
1.10339e-194	0.859342	0.531	0.303	1.96415e-190	10	ENSG00000148484	RSU1
1.33036e-194	0.725364	0.472	0.245	2.36817e-190	10	ENSG00000183723	CMTM4
1.85089e-194	0.5805	0.711	0.453	3.29478e-190	10	ENSG00000149212	SESN3
2.57903e-194	0.683055	0.589	0.338	4.59094e-190	10	ENSG00000048828	FAM120A
3.19514e-194	0.852887	0.308	0.134	5.68766e-190	10	ENSG00000141682	PMAIP1
3.98365e-194	0.572418	0.897	0.728	7.09129e-190	10	ENSG00000122378	PRXL2A
5.26813e-194	0.722443	0.548	0.311	9.3778e-190	10	ENSG00000178209	PLEC
1.24185e-193	0.671399	0.509	0.271	2.21062e-189	10	ENSG00000177666	PNPLA2
2.1524e-193	0.669582	0.711	0.455	3.83149e-189	10	ENSG00000242616	GNG10
4.26531e-193	1.27245	0.207	0.074	7.59268e-189	10	ENSG00000137269	LRRC1
4.81553e-193	0.855904	0.267	0.106	8.57212e-189	10	ENSG00000134253	TRIM45
4.84117e-193	0.678682	0.554	0.309	8.61777e-189	10	ENSG00000039560	RAI14
6.98614e-193	0.825441	0.438	0.223	1.2436e-188	10	DEPRECATED-ENSG00000055070
8.21417e-193	0.632265	0.643	0.387	1.4622e-188	10	ENSG00000165819	METTL3
1.31287e-192	0.779886	0.457	0.237	2.33703e-188	10	ENSG00000122359	ANXA11
1.59941e-192	1.58084	0.146	0.043	2.84712e-188	10	ENSG00000143891	GALM
1.97735e-192	0.743684	0.317	0.136	3.51988e-188	10	ENSG00000110811	P3H3
2.57258e-192	0.52362	0.9	0.701	4.57946e-188	10	ENSG00000178952	TUFM
3.21467e-192	0.633711	0.788	0.552	5.72243e-188	10	ENSG00000147274	RBMX
3.37493e-192	0.681892	0.663	0.404	6.00772e-188	10	ENSG00000125970	RALY
4.39601e-192	0.697164	0.612	0.366	7.82534e-188	10	ENSG00000162517	PEF1
4.79335e-192	0.792144	0.47	0.248	8.53263e-188	10	ENSG00000057252	SOAT1
5.85891e-192	1.16693	0.3	0.132	1.04294e-187	10	ENSG00000079691	CARMIL1
7.46251e-192	0.899936	0.375	0.179	1.3284e-187	10	ENSG00000180198	RCC1
9.43466e-192	0.735445	0.583	0.337	1.67946e-187	10	ENSG00000101457	DNTTIP1
1.31147e-191	1.17358	0.252	0.101	2.33456e-187	10	ENSG00000054392	HHAT
1.78512e-191	0.699618	0.575	0.329	3.17768e-187	10	ENSG00000159658	EFCAB14
3.97742e-191	1.17455	0.144	0.041	7.0802e-187	10	ENSG00000116132	PRRX1
4.94545e-191	0.783518	0.465	0.244	8.8034e-187	10	ENSG00000171425	ZNF581
8.2856e-191	0.537819	0.816	0.553	1.47492e-186	10	ENSG00000115677	HDLBP
1.46924e-190	0.619613	0.727	0.471	2.6154e-186	10	ENSG00000164916	FOXK1
1.77267e-190	0.902227	0.355	0.166	3.15553e-186	10	ENSG00000126822	PLEKHG3
1.89694e-190	0.711108	0.641	0.391	3.37674e-186	10	ENSG00000198356	GET3
2.28334e-190	1.4865	0.303	0.14	4.06458e-186	10	ENSG00000117643	MAN1C1
3.36902e-190	0.684172	0.635	0.384	5.99719e-186	10	ENSG00000130313	PGLS
5.04886e-190	1.11198	0.179	0.058	8.98747e-186	10	ENSG00000172164	SNTB1
5.14088e-190	0.515292	0.905	0.72	9.15129e-186	10	ENSG00000124562	SNRPC
5.25623e-190	0.456574	0.9	0.717	9.35662e-186	10	ENSG00000124181	PLCG1
5.45012e-190	0.753345	0.477	0.252	9.70175e-186	10	ENSG00000108984	MAP2K6
7.5799e-190	0.97694	0.192	0.065	1.3493e-185	10	ENSG00000130158	DOCK6
1.54872e-189	1.47126	0.151	0.046	2.75687e-185	10	DEPRECATED-ENSG00000106538
1.71279e-189	2.92987	0.26	0.12	3.04894e-185	10	ENSG00000140479	PCSK6
2.62363e-189	0.779879	0.57	0.333	4.67032e-185	10	ENSG00000119705	SLIRP
2.65694e-189	0.717762	0.593	0.353	4.72962e-185	10	ENSG00000176087	SLC35A4
3.02753e-189	0.866413	0.387	0.188	5.3893e-185	10	ENSG00000116157	GPX7
3.50096e-189	0.58548	0.802	0.538	6.23206e-185	10	ENSG00000132589	FLOT2
9.72269e-189	2.22929	0.105	0.025	1.73074e-184	10	ENSG00000169884	WNT10B
1.12973e-188	0.719266	0.405	0.195	2.01103e-184	10	ENSG00000101849	TBL1X
1.16214e-188	1.14328	0.296	0.132	2.06873e-184	10	ENSG00000111696	NT5DC3
1.17327e-188	1.12309	0.273	0.114	2.08854e-184	10	ENSG00000140263	SORD
1.29669e-188	0.497168	0.878	0.656	2.30823e-184	10	ENSG00000104805	NUCB1
1.73557e-188	0.878838	0.406	0.205	3.08948e-184	10	ENSG00000086189	DIMT1
1.79551e-188	0.551801	0.836	0.604	3.19619e-184	10	ENSG00000149923	PPP4C
4.64015e-188	0.91458	0.362	0.172	8.25993e-184	10	ENSG00000214706	IFRD2
1.59466e-187	1.5991	0.144	0.043	2.83866e-183	10	ENSG00000164946	FREM1
2.06516e-187	0.723485	0.511	0.28	3.67619e-183	10	ENSG00000123992	DNPEP
3.57315e-187	0.833223	0.432	0.221	6.36057e-183	10	ENSG00000145901	TNIP1
3.6634e-187	0.958068	0.374	0.186	6.52122e-183	10	ENSG00000046604	DSG2
4.03819e-187	0.593214	0.626	0.375	7.18838e-183	10	ENSG00000198743	SLC5A3
4.14346e-187	0.67854	0.642	0.4	7.37578e-183	10	ENSG00000057935	MTA3
7.89939e-187	0.770208	0.452	0.235	1.40617e-182	10	ENSG00000168301	KCTD6
8.97169e-187	0.707334	0.67	0.422	1.59705e-182	10	ENSG00000163468	CCT3
1.11603e-186	0.684171	0.532	0.291	1.98664e-182	10	ENSG00000179051	RCC2
2.02704e-186	1.20206	0.318	0.147	3.60834e-182	10	ENSG00000196517	SLC6A9
3.63622e-186	0.618181	0.719	0.468	6.47283e-182	10	ENSG00000111843	TMEM14C
4.68073e-186	0.516006	0.893	0.675	8.33217e-182	10	ENSG00000100243	CYB5R3
7.5237e-186	0.740246	0.568	0.331	1.33929e-181	10	ENSG00000123179	EBPL
8.98361e-186	0.679636	0.679	0.431	1.59917e-181	10	ENSG00000035141	FAM136A
1.01358e-185	1.71571	0.284	0.134	1.80427e-181	10	ENSG00000107562	CXCL12
1.5707e-185	0.817516	0.402	0.199	2.796e-181	10	ENSG00000102805	CLN5
2.11822e-185	0.534525	0.777	0.518	3.77065e-181	10	ENSG00000112851	ERBIN
8.94835e-185	0.678834	0.507	0.277	1.5929e-180	10	ENSG00000159792	PSKH1
2.14625e-184	0.50486	0.908	0.721	3.82054e-180	10	ENSG00000115053	NCL
2.3868e-184	0.521948	0.891	0.685	4.24874e-180	10	ENSG00000133243	BTBD2
4.04557e-184	0.564673	0.829	0.597	7.20152e-180	10	ENSG00000130382	MLLT1
5.22705e-184	0.390658	0.904	0.66	9.30468e-180	10	ENSG00000171316	CHD7
5.59608e-184	0.732431	0.605	0.366	9.96159e-180	10	ENSG00000183527	PSMG1
5.64424e-184	0.599226	0.735	0.489	1.00473e-179	10	ENSG00000165389	SPTSSA
1.62155e-183	0.998892	0.286	0.123	2.88652e-179	10	ENSG00000038002	AGA
1.77953e-183	0.83409	0.391	0.193	3.16774e-179	10	ENSG00000114978	MOB1A
1.80637e-183	0.693348	0.483	0.256	3.21552e-179	10	ENSG00000136490	LIMD2
1.82675e-183	0.528806	0.9	0.717	3.25181e-179	10	ENSG00000165119	HNRNPK
2.12178e-183	0.937056	0.314	0.141	3.77698e-179	10	ENSG00000173327	MAP3K11
2.50374e-183	1.21512	0.221	0.085	4.4569e-179	10	DEPRECATED-ENSG00000128228
3.03344e-183	1.31156	0.187	0.065	5.39982e-179	10	ENSG00000106025	TSPAN12
4.67272e-183	0.90362	0.387	0.195	8.31791e-179	10	ENSG00000109906	ZBTB16
7.14061e-183	0.731724	0.561	0.32	1.2711e-178	10	ENSG00000183684	ALYREF
1.61602e-182	0.750591	0.42	0.213	2.87668e-178	10	ENSG00000145604	SKP2
2.92392e-182	0.669652	0.56	0.316	5.20487e-178	10	ENSG00000189266	PNRC2
3.07637e-182	1.02543	0.31	0.14	5.47625e-178	10	ENSG00000113272	THG1L
3.08125e-182	0.941021	0.263	0.108	5.48493e-178	10	ENSG00000152952	PLOD2
3.08645e-182	0.691669	0.627	0.382	5.49419e-178	10	ENSG00000099204	ABLIM1
3.45591e-182	0.784915	0.423	0.217	6.15186e-178	10	ENSG00000185033	SEMA4B
3.55243e-182	0.760829	0.476	0.255	6.32368e-178	10	ENSG00000118705	RPN2
4.07167e-182	0.720161	0.603	0.365	7.24797e-178	10	ENSG00000161526	SAP30BP
1.4026e-181	0.632846	0.717	0.47	2.49677e-177	10	ENSG00000170632	ARMC10
3.24995e-181	0.280799	0.457	0.236	5.78524e-177	10	ENSG00000102265	TIMP1
5.45108e-181	1.33636	0.171	0.057	9.70347e-177	10	ENSG00000171757	LRRC34
5.66522e-181	1.17843	0.193	0.068	1.00847e-176	10	ENSG00000138119	MYOF
9.73635e-181	0.55068	0.804	0.555	1.73317e-176	10	ENSG00000108406	DHX40
1.69084e-180	0.546789	0.813	0.587	3.00986e-176	10	ENSG00000106460	TMEM106B
4.08395e-180	0.596731	0.728	0.474	7.26983e-176	10	ENSG00000112473	SLC39A7
4.31335e-180	0.638456	0.363	0.17	7.6782e-176	10	ENSG00000077092	RARB
6.44582e-180	1.32875	0.15	0.046	1.14742e-175	10	ENSG00000122547	EEPD1
7.67333e-180	1.23406	0.412	0.23	1.36593e-175	10	ENSG00000184500	PROS1
1.07869e-179	0.784588	0.499	0.28	1.92018e-175	10	ENSG00000100029	PES1
1.14038e-179	0.770404	0.539	0.31	2.03e-175	10	ENSG00000171222	SCAND1
1.67922e-179	0.530164	0.25	0.1	2.98917e-175	10	ENSG00000157456	CCNB2
2.02203e-179	0.693617	0.547	0.314	3.59942e-175	10	ENSG00000149743	TRPT1
2.86081e-179	1.27573	0.145	0.043	5.09253e-175	10	ENSG00000003436	TFPI
4.51086e-179	0.701133	0.612	0.374	8.02977e-175	10	ENSG00000163382	NAXE
8.82756e-179	0.687965	0.61	0.369	1.57139e-174	10	ENSG00000160213	CSTB
1.11753e-178	0.561271	0.774	0.528	1.98932e-174	10	ENSG00000084652	TXLNA
1.51041e-178	1.28325	0.186	0.065	2.68867e-174	10	ENSG00000135587	SMPD2
1.55646e-178	0.723931	0.397	0.197	2.77065e-174	10	ENSG00000162433	AK4
2.59675e-178	0.93433	0.292	0.128	4.62247e-174	10	ENSG00000040531	CTNS
3.25253e-178	0.804074	0.381	0.186	5.78983e-174	10	ENSG00000104472	CHRAC1
3.74651e-178	0.700514	0.363	0.185	6.66916e-174	10	ENSG00000124762	CDKN1A
3.75571e-178	0.656673	0.441	0.226	6.68554e-174	10	ENSG00000136436	CALCOCO2
3.83743e-178	1.49736	0.167	0.056	6.83101e-174	10	ENSG00000128311	TST
1.29986e-177	0.640153	0.677	0.425	2.31388e-173	10	ENSG00000158435	CNOT11
1.50012e-177	0.646108	0.45	0.233	2.67037e-173	10	ENSG00000047644	WWC3
1.92572e-177	0.746173	0.573	0.341	3.42798e-173	10	ENSG00000106628	POLD2
2.19171e-177	0.867676	0.307	0.138	3.90146e-173	10	ENSG00000169756	LIMS1
3.27153e-177	0.9516	0.336	0.159	5.82365e-173	10	ENSG00000204922	UQCC3
4.05054e-177	0.502178	0.665	0.403	7.21037e-173	10	ENSG00000165533	TTC8
4.92222e-177	0.704038	0.31	0.139	8.76204e-173	10	ENSG00000075426	FOSL2
5.21905e-177	0.464173	0.925	0.767	9.29043e-173	10	ENSG00000115758	ODC1
9.131e-177	0.598305	0.757	0.504	1.62541e-172	10	ENSG00000183011	NAA38
1.16761e-176	0.973017	0.424	0.228	2.07846e-172	10	ENSG00000044524	EPHA3
2.26823e-176	0.394171	0.519	0.279	4.03768e-172	10	ENSG00000112715	VEGFA
2.42537e-176	0.735675	0.33	0.15	4.3174e-172	10	ENSG00000197555	SIPA1L1
6.31676e-176	0.628427	0.766	0.532	1.12445e-171	10	ENSG00000132463	GRSF1
6.70967e-176	0.561317	0.809	0.589	1.19439e-171	10	ENSG00000101421	CHMP4B
8.68146e-176	1.25368	0.214	0.082	1.54539e-171	10	ENSG00000241839	PLEKHO2
2.44184e-175	0.794981	0.407	0.208	4.34672e-171	10	ENSG00000138614	INTS14
2.57601e-175	1.518	0.126	0.035	4.58555e-171	10	ENSG00000185432	METTL7A
3.01322e-175	0.599267	0.415	0.206	5.36383e-171	10	ENSG00000090006	LTBP4
7.39874e-175	0.481074	0.546	0.304	1.31705e-170	10	ENSG00000142634	EFHD2
1.07781e-174	1.20033	0.314	0.151	1.91861e-170	10	ENSG00000137501	SYTL2
2.33419e-174	0.979286	0.244	0.099	4.15509e-170	10	ENSG00000101384	JAG1
3.25537e-174	0.783711	0.218	0.082	5.79488e-170	10	ENSG00000131080	EDA2R
4.7829e-174	0.500343	0.569	0.327	8.51405e-170	10	ENSG00000166444	DENND2B
4.83941e-174	0.741586	0.425	0.22	8.61463e-170	10	ENSG00000145781	COMMD10
7.65745e-174	0.758579	0.564	0.341	1.3631e-169	10	ENSG00000180891	CUEDC1
8.12552e-174	1.67375	0.138	0.042	1.44642e-169	10	ENSG00000107317	PTGDS
9.6582e-174	0.57444	0.483	0.256	1.71926e-169	10	ENSG00000204852	TCTN1
1.33617e-173	0.578366	0.751	0.511	2.37852e-169	10	ENSG00000249915	PDCD6
2.02745e-173	0.708751	0.551	0.323	3.60906e-169	10	ENSG00000139083	ETV6
3.83189e-173	0.549403	0.815	0.581	6.82114e-169	10	ENSG00000075415	SLC25A3
4.86921e-173	0.696663	0.47	0.251	8.66768e-169	10	ENSG00000117305	HMGCL
6.43863e-173	0.607518	0.644	0.397	1.14614e-168	10	ENSG00000120805	ARL1
1.03074e-172	0.658683	0.408	0.205	1.83481e-168	10	ENSG00000187838	PLSCR3
1.19476e-172	0.811053	0.39	0.198	2.1268e-168	10	ENSG00000213719	CLIC1
1.47365e-172	0.721144	0.433	0.225	2.62324e-168	10	ENSG00000133704	IPO8
1.77097e-172	0.916807	0.362	0.179	3.15251e-168	10	ENSG00000136938	ANP32B
3.01891e-172	0.970441	0.378	0.196	5.37396e-168	10	ENSG00000170962	PDGFD
4.75429e-172	1.58019	0.134	0.039	8.46312e-168	10	ENSG00000128283	CDC42EP1
5.92353e-172	1.02006	0.151	0.047	1.05445e-167	10	ENSG00000171992	SYNPO
7.11481e-172	0.940784	0.187	0.066	1.26651e-167	10	ENSG00000004848	ARX
7.57525e-172	1.85154	0.164	0.056	1.34847e-167	10	ENSG00000105971	CAV2
2.25195e-171	0.709629	0.405	0.206	4.0087e-167	10	ENSG00000068650	ATP11A
5.17136e-171	0.516733	0.948	0.797	9.20554e-167	10	ENSG00000089220	PEBP1
5.41302e-171	1.16304	0.158	0.052	9.63571e-167	10	ENSG00000167646	DNAAF3
9.36177e-171	0.550614	0.776	0.538	1.66649e-166	10	ENSG00000188243	COMMD6
1.03575e-170	0.423251	0.945	0.812	1.84374e-166	10	ENSG00000168175	MAPK1IP1L
1.2895e-170	1.24013	0.169	0.057	2.29544e-166	10	ENSG00000087903	RFX2
3.26044e-170	0.835557	0.368	0.183	5.80391e-166	10	ENSG00000139793	MBNL2
5.12287e-170	0.670825	0.562	0.33	9.11922e-166	10	ENSG00000137161	CNPY3
6.62137e-170	0.573288	0.788	0.551	1.17867e-165	10	ENSG00000133313	CNDP2
7.32377e-170	0.970891	0.296	0.134	1.30371e-165	10	ENSG00000167695	TLCD3A
8.31295e-170	0.742717	0.47	0.257	1.47979e-165	10	ENSG00000136161	RCBTB2
1.03525e-169	0.688771	0.525	0.302	1.84285e-165	10	ENSG00000138279	ANXA7
1.323e-169	1.5773	0.135	0.041	2.35508e-165	10	ENSG00000076555	ACACB
1.58734e-169	0.573775	0.69	0.443	2.82562e-165	10	ENSG00000134371	CDC73
2.64842e-169	0.785681	0.467	0.256	4.71446e-165	10	ENSG00000169991	IFFO2
5.15485e-169	1.67032	0.182	0.066	9.17615e-165	10	ENSG00000139211	AMIGO2
5.6015e-169	0.956627	0.288	0.129	9.97123e-165	10	ENSG00000156675	RAB11FIP1
1.21647e-168	0.675739	0.61	0.383	2.16544e-164	10	ENSG00000101019	UQCC1
1.48403e-168	0.650982	0.472	0.256	2.64173e-164	10	ENSG00000140553	UNC45A
1.50876e-168	1.02336	0.23	0.092	2.68575e-164	10	ENSG00000005469	CROT
1.55625e-168	1.3467	0.156	0.051	2.77027e-164	10	ENSG00000159208	CIART
1.60714e-168	0.887715	0.342	0.165	2.86086e-164	10	ENSG00000078246	TULP3
3.43816e-168	0.743001	0.376	0.186	6.12026e-164	10	ENSG00000106077	ABHD11
4.05938e-168	0.672694	0.55	0.319	7.2261e-164	10	ENSG00000104412	EMC2
4.16954e-168	0.614989	0.679	0.425	7.42219e-164	10	ENSG00000172531	PPP1CA
4.44943e-168	0.558875	0.812	0.583	7.92042e-164	10	ENSG00000107949	BCCIP
6.45309e-168	0.621026	0.696	0.463	1.14871e-163	10	ENSG00000137710	RDX
1.14329e-167	1.12775	0.491	0.313	2.03517e-163	10	ENSG00000244405	ETV5
1.94903e-167	1.2412	0.211	0.082	3.46947e-163	10	ENSG00000198715	GLMP
2.38707e-167	0.668204	0.547	0.322	4.24922e-163	10	ENSG00000127838	PNKD
2.54562e-167	0.743808	0.244	0.099	4.53146e-163	10	ENSG00000143036	SLC44A3
2.58109e-167	0.624181	0.68	0.439	4.59461e-163	10	ENSG00000149932	TMEM219
2.76139e-167	0.538476	0.639	0.407	4.91554e-163	10	ENSG00000196562	SULF2
5.61299e-167	0.794621	0.203	0.076	9.99168e-163	10	ENSG00000123892	RAB38
6.92634e-167	0.708624	0.602	0.377	1.23296e-162	10	ENSG00000163399	ATP1A1
7.14164e-167	0.668645	0.304	0.135	1.27128e-162	10	ENSG00000072840	EVC
7.4267e-167	0.775792	0.715	0.501	1.32203e-162	10	ENSG00000116062	MSH6
1.04139e-166	0.732349	0.423	0.224	1.85378e-162	10	ENSG00000105722	ERF
1.08167e-166	0.969755	0.216	0.084	1.92549e-162	10	ENSG00000144476	ACKR3
1.37348e-166	0.809287	0.317	0.15	2.44493e-162	10	ENSG00000178425	NT5DC1
3.94876e-166	0.915288	0.304	0.14	7.02918e-162	10	ENSG00000075188	NUP37
4.13361e-166	0.722583	0.459	0.25	7.35824e-162	10	ENSG00000110011	DNAJC4
4.64097e-166	1.1713	0.208	0.081	8.26139e-162	10	ENSG00000114737	CISH
5.11852e-166	0.75416	0.4	0.205	9.11147e-162	10	ENSG00000128928	IVD
7.32257e-166	1.27644	0.162	0.055	1.30349e-161	10	ENSG00000036672	USP2
1.1128e-165	0.745593	0.416	0.218	1.98089e-161	10	ENSG00000136877	FPGS
1.20432e-165	0.635515	0.696	0.459	2.14382e-161	10	ENSG00000000419	DPM1
1.37842e-165	0.928743	0.351	0.174	2.45373e-161	10	ENSG00000141101	NOB1
1.53692e-165	0.680355	0.589	0.361	2.73588e-161	10	ENSG00000144815	NXPE3
1.76338e-165	0.605779	0.711	0.471	3.13899e-161	10	ENSG00000147677	EIF3H
2.54226e-165	0.746127	0.41	0.214	4.52548e-161	10	ENSG00000148985	PGAP2
4.77176e-165	1.10179	0.193	0.072	8.4942e-161	10	ENSG00000171100	MTM1
1.00447e-164	0.713803	0.327	0.157	1.78806e-160	10	ENSG00000118785	SPP1
1.43478e-164	1.02761	0.34	0.169	2.55405e-160	10	ENSG00000081138	CDH7
2.37795e-164	0.714346	0.434	0.234	4.23298e-160	10	ENSG00000203485	INF2
4.04737e-164	0.62006	0.547	0.315	7.20472e-160	10	ENSG00000176393	RNPEP
6.20166e-164	0.771469	0.244	0.101	1.10396e-159	10	ENSG00000144061	NPHP1
6.68895e-164	0.592615	0.656	0.419	1.1907e-159	10	ENSG00000271601	LIX1L
7.36124e-164	0.818534	0.164	0.055	1.31037e-159	10	ENSG00000188316	ENO4
1.03712e-163	0.671134	0.507	0.291	1.84618e-159	10	ENSG00000151116	UEVLD
1.08591e-163	0.729852	0.368	0.183	1.93304e-159	10	ENSG00000185238	PRMT3
1.17066e-163	0.540819	0.81	0.578	2.0839e-159	10	ENSG00000253729	PRKDC
1.54451e-163	0.570906	0.79	0.56	2.74938e-159	10	ENSG00000169714	CNBP
1.77131e-163	0.635917	0.577	0.345	3.15311e-159	10	ENSG00000179134	SAMD4B
2.36633e-163	0.52368	0.786	0.55	4.2123e-159	10	ENSG00000180398	MCFD2
2.99259e-163	0.883288	0.302	0.138	5.3271e-159	10	ENSG00000179604	CDC42EP4
3.34806e-163	0.55558	0.676	0.43	5.95988e-159	10	ENSG00000101150	TPD52L2
3.91966e-163	0.81179	0.416	0.221	6.97738e-159	10	ENSG00000171490	RSL1D1
5.06551e-163	0.683857	0.479	0.265	9.01711e-159	10	ENSG00000111358	GTF2H3
1.06007e-162	1.20735	0.152	0.05	1.88704e-158	10	ENSG00000169946	ZFPM2
1.28629e-162	0.648451	0.548	0.32	2.28972e-158	10	ENSG00000204386	NEU1
1.94243e-162	1.95683	0.105	0.028	3.45773e-158	10	DEPRECATED-ENSG00000144354
2.41779e-162	0.640517	0.584	0.35	4.30391e-158	10	ENSG00000171148	TADA3
2.60099e-162	0.506837	0.327	0.147	4.63002e-158	10	ENSG00000163346	PBXIP1
2.73271e-162	1.04497	0.316	0.152	4.86449e-158	10	ENSG00000076248	UNG
3.98774e-162	0.435528	0.736	0.483	7.09857e-158	10	ENSG00000072778	ACADVL
4.13607e-162	0.790957	0.303	0.139	7.36263e-158	10	ENSG00000076067	RBMS2
4.76563e-162	0.538481	0.805	0.598	8.48331e-158	10	ENSG00000055208	TAB2
6.01248e-162	0.546369	0.646	0.399	1.07028e-157	10	ENSG00000089597	GANAB
7.12657e-162	1.07615	0.319	0.157	1.2686e-157	10	ENSG00000170743	SYT9
8.25148e-162	0.853325	0.327	0.157	1.46885e-157	10	ENSG00000151718	WWC2
9.33102e-162	0.812544	0.291	0.13	1.66101e-157	10	ENSG00000166881	NEMP1
9.76076e-162	0.545953	0.715	0.466	1.73751e-157	10	ENSG00000105618	PRPF31
9.98872e-162	0.933597	0.323	0.157	1.77809e-157	10	ENSG00000256269	HMBS
1.53864e-161	0.96708	0.211	0.083	2.73894e-157	10	ENSG00000197019	SERTAD1
1.81824e-161	0.717706	0.483	0.271	3.23665e-157	10	ENSG00000168734	PKIG
2.23702e-161	0.551564	0.782	0.547	3.98212e-157	10	ENSG00000241553	ARPC4
3.36268e-161	0.796662	0.323	0.153	5.98591e-157	10	ENSG00000113971	NPHP3
3.61359e-161	1.03346	0.242	0.102	6.43254e-157	10	ENSG00000196743	GM2A
5.15595e-161	0.763434	0.416	0.221	9.17811e-157	10	ENSG00000065308	TRAM2
5.24947e-161	0.737474	0.387	0.198	9.34458e-157	10	ENSG00000162437	RAVER2
7.93839e-161	0.42434	0.932	0.77	1.41311e-156	10	ENSG00000103275	UBE2I
1.04549e-160	1.19663	0.158	0.053	1.86107e-156	10	ENSG00000196843	ARID5A
3.20416e-160	0.550284	0.704	0.454	5.70373e-156	10	ENSG00000164022	AIMP1
5.89765e-160	0.848899	0.384	0.201	1.04984e-155	10	ENSG00000123595	RAB9A
9.55141e-160	1.06081	0.163	0.056	1.70025e-155	10	ENSG00000119042	SATB2
9.61506e-160	0.615271	0.357	0.174	1.71158e-155	10	ENSG00000164953	TMEM67
4.6124e-159	0.707366	0.428	0.228	8.21053e-155	10	ENSG00000127946	HIP1
4.78545e-159	0.653484	0.566	0.344	8.51858e-155	10	ENSG00000160221	GATD3
5.09337e-159	0.62015	0.525	0.303	9.06672e-155	10	ENSG00000092621	PHGDH
7.97666e-159	0.684744	0.534	0.315	1.41993e-154	10	ENSG00000084693	AGBL5
1.69424e-158	0.905275	0.286	0.131	3.01591e-154	10	ENSG00000013583	HEBP1
1.98005e-158	0.884314	0.339	0.167	3.52468e-154	10	ENSG00000107833	NPM3
3.11031e-158	0.613782	0.598	0.365	5.53666e-154	10	ENSG00000232112	TMA7
8.99058e-158	0.560922	0.709	0.473	1.60041e-153	10	ENSG00000145349	CAMK2D
1.01234e-157	0.756542	0.388	0.201	1.80207e-153	10	ENSG00000125458	NT5C
1.16306e-157	0.676234	0.268	0.117	2.07037e-153	10	ENSG00000144802	NFKBIZ
1.26746e-157	0.568	0.584	0.356	2.2562e-153	10	ENSG00000169084	DHRSX
1.6553e-157	0.8156	0.346	0.171	2.94659e-153	10	ENSG00000133065	SLC41A1
1.77933e-157	0.574883	0.739	0.499	3.16739e-153	10	ENSG00000111786	SRSF9
1.78777e-157	0.625565	0.679	0.451	3.18241e-153	10	ENSG00000145050	MANF
2.93627e-157	0.743596	0.454	0.252	5.22685e-153	10	ENSG00000198818	SFT2D1
3.2173e-157	0.647121	0.55	0.323	5.72711e-153	10	ENSG00000105738	SIPA1L3
6.08274e-157	0.566982	0.569	0.337	1.08279e-152	10	ENSG00000011405	PIK3C2A
6.33792e-157	1.57591	0.154	0.053	1.12821e-152	10	ENSG00000085840	ORC1
8.47535e-157	0.626511	0.438	0.232	1.5087e-152	10	ENSG00000163785	RYK
9.89786e-157	0.681941	0.554	0.333	1.76192e-152	10	ENSG00000167515	TRAPPC2L
1.02763e-156	0.675056	0.515	0.299	1.82929e-152	10	ENSG00000115539	PDCL3
1.12752e-156	0.805318	0.226	0.091	2.00709e-152	10	ENSG00000007866	TEAD3
1.16977e-156	0.425875	0.927	0.754	2.08231e-152	10	ENSG00000112514	CUTA
2.16214e-156	0.915067	0.363	0.188	3.84883e-152	10	ENSG00000131378	RFTN1
2.91233e-156	0.575686	0.703	0.465	5.18424e-152	10	ENSG00000168710	AHCYL1
3.03446e-156	0.684721	0.464	0.263	5.40164e-152	10	ENSG00000145012	LPP
3.03934e-156	0.429068	0.921	0.768	5.41032e-152	10	ENSG00000090487	SPG21
3.45111e-156	0.415692	0.521	0.299	6.14332e-152	10	ENSG00000134121	CHL1
4.50784e-156	0.666069	0.318	0.151	8.02441e-152	10	ENSG00000163482	STK36
4.56916e-156	0.70838	0.35	0.173	8.13356e-152	10	ENSG00000104915	STX10
4.57257e-156	1.40276	0.159	0.055	8.13963e-152	10	ENSG00000170340	B3GNT2
8.46463e-156	0.568948	0.753	0.523	1.50679e-151	10	ENSG00000022277	RTF2
1.032e-155	0.339731	0.425	0.221	1.83706e-151	10	ENSG00000113810	SMC4
1.63991e-155	0.57085	0.683	0.449	2.91921e-151	10	ENSG00000044574	HSPA5
2.72814e-155	0.626584	0.626	0.396	4.85636e-151	10	DEPRECATED-ENSG00000161547
7.40072e-155	0.401825	0.822	0.608	1.3174e-150	10	ENSG00000188157	AGRN
7.9814e-155	0.505149	0.486	0.264	1.42077e-150	10	ENSG00000135535	CD164
1.00869e-154	0.706079	0.351	0.173	1.79557e-150	10	ENSG00000100441	KHNYN
1.56321e-154	0.813545	0.402	0.216	2.78268e-150	10	ENSG00000160191	PDE9A
1.91131e-154	0.702211	0.274	0.123	3.40232e-150	10	ENSG00000064199	SPA17
2.46807e-154	0.507546	0.472	0.255	4.39341e-150	10	ENSG00000023697	DERA
6.09127e-154	0.619508	0.507	0.29	1.08431e-149	10	ENSG00000100926	TM9SF1
6.54467e-154	0.505494	0.863	0.652	1.16502e-149	10	ENSG00000104824	HNRNPL
7.74988e-154	0.71816	0.365	0.184	1.37956e-149	10	ENSG00000167565	SERTAD3
7.98831e-154	0.817397	0.35	0.176	1.422e-149	10	ENSG00000184428	TOP1MT
1.16902e-153	0.577135	0.557	0.333	2.08097e-149	10	ENSG00000197081	IGF2R
1.65484e-153	0.438173	0.856	0.649	2.94578e-149	10	ENSG00000144224	UBXN4
1.88779e-153	0.550212	0.616	0.382	3.36045e-149	10	ENSG00000143624	INTS3
5.17169e-153	0.768409	0.417	0.229	9.20613e-149	10	ENSG00000078237	TIGAR
8.16753e-153	0.956254	0.263	0.118	1.4539e-148	10	ENSG00000169188	APEX2
9.50741e-153	0.595666	0.738	0.514	1.69241e-148	10	ENSG00000161547	SRSF2
1.0305e-152	0.622885	0.491	0.277	1.83439e-148	10	ENSG00000134882	UBAC2
1.09986e-152	0.598384	0.334	0.162	1.95786e-148	10	ENSG00000158062	UBXN11
1.72371e-152	0.647301	0.601	0.372	3.06837e-148	10	ENSG00000175334	BANF1
2.78441e-152	0.728652	0.404	0.213	4.95653e-148	10	ENSG00000177917	ARL6IP6
3.48593e-152	0.596801	0.207	0.081	6.2053e-148	10	ENSG00000103811	CTSH
5.75585e-152	0.632919	0.544	0.324	1.0246e-147	10	ENSG00000170584	NUDCD2
8.96758e-152	0.602656	0.547	0.324	1.59632e-147	10	ENSG00000274523	RCC1L
1.19262e-151	0.60523	0.659	0.424	2.12298e-147	10	ENSG00000142507	PSMB6
2.1292e-151	0.597809	0.617	0.392	3.7902e-147	10	ENSG00000064115	TM7SF3
2.20791e-151	0.447871	0.869	0.695	3.9303e-147	10	ENSG00000198561	CTNND1
2.35447e-151	0.796203	0.266	0.118	4.19119e-147	10	ENSG00000106080	FKBP14
4.11392e-151	0.5244	0.562	0.335	7.32318e-147	10	ENSG00000118762	PKD2
5.8141e-151	0.614743	0.256	0.11	1.03497e-146	10	ENSG00000145431	PDGFC
6.09891e-151	0.486146	0.582	0.343	1.08567e-146	10	ENSG00000157637	SLC38A10
6.22659e-151	0.707736	0.331	0.162	1.1084e-146	10	ENSG00000181523	SGSH
7.32753e-151	0.508089	0.741	0.509	1.30437e-146	10	ENSG00000115446	UNC50
8.20486e-151	0.597428	0.378	0.191	1.46055e-146	10	ENSG00000150347	ARID5B
8.21458e-151	0.669422	0.461	0.258	1.46228e-146	10	ENSG00000167118	URM1
8.91391e-151	0.823979	0.358	0.183	1.58677e-146	10	DEPRECATED-ENSG00000132646
1.1981e-150	0.585989	0.676	0.445	2.13274e-146	10	ENSG00000179271	GADD45GIP1
1.68627e-150	0.518189	0.71	0.479	3.00173e-146	10	ENSG00000077232	DNAJC10
1.71941e-150	2.32184	0.253	0.127	3.06072e-146	10	ENSG00000184254	ALDH1A3
1.78468e-150	0.513339	0.8	0.573	3.17691e-146	10	ENSG00000101193	GID8
1.90609e-150	0.661549	0.503	0.296	3.39304e-146	10	ENSG00000133818	RRAS2
1.93502e-150	0.602401	0.538	0.335	3.44454e-146	10	ENSG00000189171	S100A13
1.95981e-150	1.19361	0.182	0.069	3.48866e-146	10	ENSG00000163884	KLF15
2.23825e-150	0.807353	0.377	0.196	3.98432e-146	10	ENSG00000134330	IAH1
2.76623e-150	0.564423	0.743	0.521	4.92416e-146	10	ENSG00000041357	PSMA4
2.7758e-150	0.581777	0.555	0.331	4.9412e-146	10	ENSG00000080189	SLC35C2
2.84486e-150	0.513842	0.731	0.489	5.06413e-146	10	ENSG00000129103	SUMF2
4.3594e-150	0.677764	0.598	0.387	7.76017e-146	10	ENSG00000088882	CPXM1
6.47864e-150	0.793494	0.274	0.125	1.15326e-145	10	ENSG00000151338	MIPOL1
1.04674e-149	0.802584	0.273	0.124	1.86331e-145	10	ENSG00000165138	ANKS6
1.12958e-149	0.463691	0.891	0.698	2.01076e-145	10	ENSG00000134440	NARS1
1.47525e-149	0.452199	0.303	0.138	2.62609e-145	10	ENSG00000114790	ARHGEF26
1.62551e-149	0.633062	0.429	0.23	2.89357e-145	10	ENSG00000214063	TSPAN4
4.91718e-149	0.59887	0.697	0.468	8.75306e-145	10	ENSG00000106588	PSMA2
5.26425e-149	1.29292	0.103	0.028	9.37089e-145	10	ENSG00000013297	CLDN11
5.72575e-149	1.53084	0.132	0.042	1.01924e-144	10	ENSG00000185015	CA13
6.9205e-149	0.689562	0.39	0.203	1.23192e-144	10	ENSG00000161958	FGF11
9.16986e-149	0.637732	0.454	0.251	1.63233e-144	10	ENSG00000013375	PGM3
1.06508e-148	1.01875	0.176	0.065	1.89594e-144	10	ENSG00000129219	PLD2
1.22783e-148	0.302573	0.937	0.723	2.18567e-144	10	ENSG00000185630	PBX1
1.36661e-148	0.814636	0.306	0.146	2.4327e-144	10	ENSG00000111554	MDM1
1.51556e-148	1.38395	0.134	0.043	2.69785e-144	10	ENSG00000157978	LDLRAP1
1.62817e-148	0.727974	0.387	0.203	2.89831e-144	10	ENSG00000084774	CAD
1.6992e-148	0.60325	0.679	0.448	3.02474e-144	10	ENSG00000142230	SAE1
2.37524e-148	0.438867	0.906	0.718	4.22816e-144	10	ENSG00000176340	COX8A
3.21015e-148	0.642635	0.564	0.343	5.7144e-144	10	ENSG00000119203	CPSF3
3.84209e-148	0.649274	0.12	0.036	6.83931e-144	10	ENSG00000173530	TNFRSF10D
4.01009e-148	0.695627	0.458	0.259	7.13837e-144	10	ENSG00000126749	EMG1
5.34677e-148	0.614786	0.486	0.278	9.51779e-144	10	ENSG00000166068	SPRED1
6.07857e-148	0.480176	0.571	0.344	1.08205e-143	10	ENSG00000104365	IKBKB
6.38013e-148	0.947906	0.246	0.109	1.13573e-143	10	ENSG00000156398	SFXN2
7.06157e-148	0.458885	0.748	0.502	1.25703e-143	10	ENSG00000153048	CARHSP1
8.3299e-148	0.711392	0.516	0.318	1.48281e-143	10	ENSG00000159388	BTG2
8.35914e-148	1.79736	0.144	0.049	1.48801e-143	10	ENSG00000143476	DTL
8.92069e-148	0.630606	0.542	0.325	1.58797e-143	10	ENSG00000114126	TFDP2
1.09803e-147	0.746888	0.468	0.272	1.95461e-143	10	ENSG00000112242	E2F3
1.19245e-147	0.824872	0.222	0.091	2.12268e-143	10	ENSG00000161835	TAMALIN
1.82905e-147	0.882334	0.26	0.118	3.25589e-143	10	ENSG00000173821	RNF213
1.83089e-147	0.552652	0.84	0.632	3.25916e-143	10	ENSG00000149136	SSRP1
2.18938e-147	0.511766	0.482	0.268	3.89732e-143	10	ENSG00000137177	KIF13A
2.44694e-147	0.789367	0.304	0.147	4.35579e-143	10	ENSG00000151929	BAG3
4.12202e-147	0.731754	0.359	0.182	7.3376e-143	10	ENSG00000128594	LRRC4
4.56231e-147	0.621445	0.461	0.258	8.12136e-143	10	ENSG00000110237	ARHGEF17
9.42053e-147	0.411073	0.793	0.524	1.67695e-142	10	ENSG00000149557	FEZ1
1.05598e-146	0.34232	0.416	0.22	1.87975e-142	10	ENSG00000188486	H2AX
1.16781e-146	0.52056	0.8	0.59	2.07882e-142	10	ENSG00000080298	RFX3
1.22007e-146	1.29785	0.133	0.043	2.17185e-142	10	ENSG00000196092	PAX5
3.40515e-146	0.501641	0.809	0.59	6.0615e-142	10	ENSG00000166295	ANAPC16
4.57878e-146	0.540264	0.735	0.498	8.15069e-142	10	ENSG00000106554	CHCHD3
7.92263e-146	1.07475	0.202	0.082	1.41031e-141	10	ENSG00000101935	AMMECR1
9.53504e-146	1.02077	0.238	0.104	1.69733e-141	10	ENSG00000155660	PDIA4
1.4598e-145	0.52259	0.718	0.478	2.59859e-141	10	ENSG00000104687	GSR
3.39482e-145	1.14493	0.177	0.067	6.04313e-141	10	ENSG00000170469	SPATA24
4.26798e-145	0.783398	0.34	0.172	7.59744e-141	10	ENSG00000169241	SLC50A1
5.16722e-145	0.481881	0.206	0.083	9.19816e-141	10	ENSG00000116962	NID1
5.26204e-145	0.530106	0.603	0.373	9.36697e-141	10	ENSG00000204387	SNHG32
5.6702e-145	0.533298	0.69	0.461	1.00935e-140	10	ENSG00000078747	ITCH
8.60269e-145	1.69932	0.108	0.031	1.53137e-140	10	ENSG00000169126	ODAD2
8.67583e-145	0.523348	0.7	0.464	1.54438e-140	10	ENSG00000079805	DNM2
1.0682e-144	0.509747	0.697	0.458	1.9015e-140	10	ENSG00000180879	SSR4
1.36673e-144	0.54978	0.555	0.33	2.43292e-140	10	ENSG00000139218	SCAF11
2.32153e-144	0.995224	0.232	0.101	4.13255e-140	10	ENSG00000048392	RRM2B
3.13191e-144	0.523324	0.739	0.506	5.57511e-140	10	ENSG00000006007	GDE1
3.89306e-144	0.695798	0.472	0.27	6.93003e-140	10	ENSG00000152240	HAUS1
4.0816e-144	0.790345	0.329	0.165	7.26566e-140	10	ENSG00000110013	SIAE
4.68649e-144	0.558461	0.734	0.505	8.34242e-140	10	ENSG00000116649	SRM
6.52209e-144	0.777908	0.324	0.162	1.161e-139	10	ENSG00000155016	CYP2U1
6.79617e-144	0.864673	0.46	0.278	1.20979e-139	10	ENSG00000095015	MAP3K1
7.08395e-144	0.446949	0.889	0.694	1.26101e-139	10	ENSG00000131143	COX4I1
1.01713e-143	0.620598	0.517	0.306	1.8106e-139	10	ENSG00000184990	SIVA1
1.09226e-143	1.20849	0.15	0.053	1.94433e-139	10	ENSG00000145623	OSMR
1.43784e-143	0.554819	0.71	0.48	2.5595e-139	10	ENSG00000123472	ATPAF1
2.08943e-143	0.563623	0.692	0.46	3.7194e-139	10	ENSG00000111266	DUSP16
4.36557e-143	0.477145	0.813	0.601	7.77116e-139	10	ENSG00000277258	PCGF2
5.92786e-143	0.787782	0.245	0.108	1.05522e-138	10	ENSG00000163040	CCDC74A
7.41004e-143	0.46647	0.78	0.557	1.31906e-138	10	ENSG00000115204	MPV17
1.19643e-142	0.548915	0.637	0.409	2.12976e-138	10	ENSG00000178605	GTPBP6
1.50707e-142	0.520895	0.809	0.6	2.68274e-138	10	ENSG00000174238	PITPNA
2.32178e-142	1.27681	0.117	0.036	4.133e-138	10	ENSG00000198203	SULT1C2
2.36525e-142	0.549069	0.57	0.351	4.21039e-138	10	ENSG00000154767	XPC
2.4087e-142	0.278818	0.349	0.173	4.28772e-138	10	ENSG00000250722	SELENOP
2.41563e-142	0.928073	0.297	0.146	4.30006e-138	10	ENSG00000103966	EHD4
2.5585e-142	0.569227	0.687	0.458	4.55438e-138	10	ENSG00000122705	CLTA
2.6558e-142	0.882564	0.237	0.103	4.72758e-138	10	ENSG00000182118	FAM89A
2.81857e-142	0.535833	0.433	0.238	5.01733e-138	10	ENSG00000130958	SLC35D2
2.92119e-142	0.708209	0.323	0.16	5.2e-138	10	ENSG00000244486	SCARF2
3.33683e-142	0.96779	0.213	0.089	5.93989e-138	10	ENSG00000051523	CYBA
3.49249e-142	0.456647	0.879	0.676	6.21698e-138	10	ENSG00000134590	RTL8C
3.74562e-142	0.626014	0.562	0.348	6.66758e-138	10	ENSG00000050393	MCUR1
4.25967e-142	0.745041	0.409	0.228	7.58263e-138	10	ENSG00000196369	SRGAP2B
4.41737e-142	1.20575	0.186	0.074	7.86337e-138	10	ENSG00000173805	HAP1
5.38958e-142	0.507395	0.767	0.533	9.594e-138	10	ENSG00000103591	AAGAB
6.215e-142	0.558349	0.546	0.324	1.10633e-137	10	ENSG00000138796	HADH
6.59013e-142	0.604562	0.603	0.384	1.17311e-137	10	ENSG00000148450	MSRB2
7.34925e-142	0.649382	0.492	0.29	1.30824e-137	10	ENSG00000173950	XXYLT1
1.10947e-141	0.623114	0.617	0.399	1.97497e-137	10	ENSG00000143727	ACP1
1.37752e-141	0.52093	0.777	0.549	2.45212e-137	10	ENSG00000132963	POMP
2.00645e-141	0.730847	0.342	0.177	3.57169e-137	10	ENSG00000118495	PLAGL1
4.80335e-141	0.541185	0.458	0.255	8.55044e-137	10	ENSG00000172469	MANEA
9.24985e-141	0.74023	0.36	0.189	1.64657e-136	10	ENSG00000162066	AMDHD2
9.32333e-141	0.620445	0.44	0.248	1.65965e-136	10	ENSG00000257093	DENND11
1.16896e-140	0.513743	0.811	0.581	2.08086e-136	10	ENSG00000116288	PARK7
1.64454e-140	0.500154	0.451	0.252	2.92745e-136	10	ENSG00000113504	SLC12A7
1.73e-140	0.570327	0.653	0.424	3.07957e-136	10	ENSG00000164405	UQCRQ
2.17123e-140	0.704807	0.483	0.287	3.865e-136	10	ENSG00000085063	CD59
3.71911e-140	0.520719	0.731	0.504	6.6204e-136	10	ENSG00000146066	HIGD2A
5.7902e-140	0.577094	0.522	0.312	1.03071e-135	10	ENSG00000162694	EXTL2
6.08968e-140	0.498822	0.817	0.599	1.08402e-135	10	ENSG00000088247	KHSRP
7.5944e-140	1.14495	0.208	0.088	1.35188e-135	10	ENSG00000168394	TAP1
1.05833e-139	0.566354	0.391	0.206	1.88394e-135	10	ENSG00000010292	NCAPD2
1.25419e-139	0.600617	0.521	0.31	2.23258e-135	10	ENSG00000141985	SH3GL1
1.29671e-139	0.47288	0.781	0.551	2.30827e-135	10	ENSG00000155463	OXA1L
1.60379e-139	0.764174	0.317	0.156	2.8549e-135	10	ENSG00000173894	CBX2
4.37299e-139	0.653658	0.486	0.285	7.78436e-135	10	ENSG00000108961	RANGRF
4.59851e-139	0.651841	0.435	0.241	8.1858e-135	10	ENSG00000162337	LRP5
9.5537e-139	1.55854	0.107	0.031	1.70065e-134	10	ENSG00000105227	PRX
9.69441e-139	0.519576	0.745	0.515	1.7257e-134	10	ENSG00000139168	ZCRB1
9.8553e-139	0.684468	0.434	0.247	1.75434e-134	10	ENSG00000163637	PRICKLE2
1.29996e-138	1.25854	0.154	0.056	2.31406e-134	10	ENSG00000160446	ZDHHC12
1.34015e-138	0.689738	0.402	0.22	2.38561e-134	10	ENSG00000148110	MFSD14B
1.36702e-138	0.358764	0.428	0.229	2.43343e-134	10	ENSG00000136108	CKAP2
1.69999e-138	1.28241	0.159	0.059	3.02614e-134	10	ENSG00000118898	PPL
2.03241e-138	0.836683	0.235	0.103	3.6179e-134	10	ENSG00000135272	MDFIC
2.14118e-138	0.583742	0.527	0.316	3.81152e-134	10	ENSG00000128829	EIF2AK4
2.38419e-138	0.564348	0.642	0.422	4.24409e-134	10	ENSG00000123739	PLA2G12A
2.85261e-138	0.36875	0.95	0.848	5.07793e-134	10	ENSG00000124486	USP9X
2.94343e-138	1.00124	0.228	0.099	5.23961e-134	10	ENSG00000159228	CBR1
5.65214e-138	0.620236	0.543	0.332	1.00614e-133	10	ENSG00000138777	PPA2
6.63656e-138	0.619842	0.5	0.296	1.18137e-133	10	ENSG00000168275	COA6
7.27568e-138	0.571441	0.667	0.442	1.29514e-133	10	ENSG00000272047	GTF2H5
1.38758e-137	0.986288	0.203	0.085	2.47003e-133	10	ENSG00000153993	SEMA3D
1.5116e-137	0.354769	0.945	0.813	2.69079e-133	10	ENSG00000074696	HACD3
1.77528e-137	1.19378	0.145	0.051	3.16017e-133	10	ENSG00000136048	DRAM1
2.07047e-137	0.548124	0.579	0.363	3.68565e-133	10	ENSG00000106070	GRB10
3.10187e-137	0.789085	0.238	0.105	5.52164e-133	10	ENSG00000088451	TGDS
3.87137e-137	0.540083	0.675	0.451	6.89142e-133	10	ENSG00000131475	VPS25
4.26761e-137	0.556241	0.616	0.399	7.59678e-133	10	ENSG00000213699	SLC35F6
1.12074e-136	0.566778	0.668	0.441	1.99503e-132	10	ENSG00000042753	AP2S1
1.78148e-136	0.368088	0.819	0.583	3.17122e-132	10	ENSG00000151693	ASAP2
2.33959e-136	0.697797	0.2	0.081	4.1647e-132	10	ENSG00000142694	EVA1B
2.89851e-136	0.595328	0.42	0.23	5.15963e-132	10	ENSG00000163818	LZTFL1
4.61784e-136	0.844443	0.325	0.165	8.22022e-132	10	ENSG00000106268	NUDT1
5.54084e-136	0.651742	0.417	0.231	9.86324e-132	10	ENSG00000132182	NUP210
5.8461e-136	0.538271	0.602	0.377	1.04066e-131	10	ENSG00000113845	TIMMDC1
6.69786e-136	0.642089	0.533	0.33	1.19229e-131	10	ENSG00000171492	LRRC8D
1.42665e-135	0.466427	0.802	0.581	2.53959e-131	10	ENSG00000012660	ELOVL5
2.05109e-135	0.699201	0.272	0.126	3.65114e-131	10	ENSG00000198157	HMGN5
2.17435e-135	0.482982	0.745	0.524	3.87056e-131	10	ENSG00000167460	TPM4
2.28111e-135	0.587837	0.496	0.292	4.06061e-131	10	ENSG00000126088	UROD
3.59908e-135	0.862488	0.279	0.134	6.40672e-131	10	ENSG00000109458	GAB1
3.76019e-135	0.741219	0.37	0.198	6.69351e-131	10	ENSG00000104976	SNAPC2
4.01254e-135	0.605923	0.521	0.313	7.14273e-131	10	ENSG00000169016	E2F6
4.15182e-135	0.445825	0.871	0.671	7.39065e-131	10	ENSG00000147684	NDUFB9
4.17316e-135	0.611965	0.517	0.313	7.42865e-131	10	ENSG00000074201	CLNS1A
4.48864e-135	0.59334	0.451	0.256	7.99024e-131	10	ENSG00000181192	DHTKD1
4.51751e-135	0.60308	0.421	0.235	8.04162e-131	10	ENSG00000083123	BCKDHB
6.15295e-135	0.504252	0.72	0.489	1.09529e-130	10	ENSG00000134748	PRPF38A
6.84933e-135	0.701831	0.32	0.161	1.21925e-130	10	ENSG00000168778	TCTN2
1.59421e-134	0.634698	0.488	0.287	2.83785e-130	10	ENSG00000147471	PLPBP
1.59433e-134	0.817749	0.246	0.111	2.83806e-130	10	ENSG00000177303	CASKIN2
1.76206e-134	0.550528	0.605	0.385	3.13665e-130	10	ENSG00000124155	PIGT
1.94899e-134	0.765627	0.266	0.125	3.46939e-130	10	ENSG00000132330	SCLY
3.21411e-134	0.587768	0.488	0.285	5.72145e-130	10	ENSG00000168936	TMEM129
3.45091e-134	0.566027	0.378	0.202	6.14297e-130	10	ENSG00000162413	KLHL21
1.3037e-133	0.444386	0.758	0.532	2.32072e-129	10	ENSG00000116670	MAD2L2
1.52852e-133	0.554529	0.534	0.325	2.72092e-129	10	ENSG00000143156	NME7
2.21957e-133	0.487516	0.559	0.341	3.95105e-129	10	ENSG00000140750	ARHGAP17
4.43464e-133	0.530788	0.532	0.318	7.89411e-129	10	ENSG00000180776	ZDHHC20
6.83993e-133	0.753634	0.344	0.18	1.21758e-128	10	ENSG00000160410	SHKBP1
7.24155e-133	0.732284	0.363	0.195	1.28907e-128	10	ENSG00000182712	CMC4
9.54705e-133	0.929808	0.443	0.275	1.69947e-128	10	ENSG00000149177	PTPRJ
1.18957e-132	1.12453	0.132	0.044	2.11755e-128	10	ENSG00000012171	SEMA3B
1.40164e-132	1.55685	0.119	0.039	2.49505e-128	10	ENSG00000143816	WNT9A
1.44891e-132	0.683719	0.389	0.214	2.5792e-128	10	ENSG00000177628	GBA1
1.52994e-132	0.484009	0.815	0.601	2.72345e-128	10	ENSG00000126067	PSMB2
1.94809e-132	0.446101	0.511	0.295	3.4678e-128	10	ENSG00000095209	TMEM38B
2.2017e-132	0.953478	0.225	0.1	3.91925e-128	10	ENSG00000162576	MXRA8
3.33709e-132	0.540882	0.669	0.446	5.94036e-128	10	ENSG00000116586	LAMTOR2
5.68323e-132	0.509596	0.596	0.377	1.01167e-127	10	ENSG00000055211	GINM1
6.2876e-132	0.792181	0.27	0.127	1.11926e-127	10	ENSG00000155957	TMBIM4
6.9028e-132	0.580563	0.502	0.302	1.22877e-127	10	ENSG00000123124	WWP1
7.81182e-132	0.747201	0.403	0.228	1.39058e-127	10	ENSG00000128039	SRD5A3
8.76726e-132	0.56806	0.475	0.275	1.56066e-127	10	ENSG00000131446	MGAT1
9.57296e-132	1.02224	0.166	0.063	1.70408e-127	10	ENSG00000163521	GLB1L
1.01932e-131	0.563869	0.451	0.258	1.8145e-127	10	ENSG00000168807	SNTB2
1.19118e-131	0.81359	0.336	0.179	2.12042e-127	10	ENSG00000160818	GPATCH4
1.23991e-131	0.309763	0.992	0.918	2.20716e-127	10	ENSG00000167815	PRDX2
1.80439e-131	0.523518	0.495	0.291	3.212e-127	10	ENSG00000172009	THOP1
2.50285e-131	0.503823	0.754	0.532	4.45533e-127	10	ENSG00000165716	DIPK1B
3.32334e-131	1.08038	0.141	0.05	5.91587e-127	10	ENSG00000080493	SLC4A4
3.51712e-131	0.658761	0.315	0.157	6.26082e-127	10	ENSG00000185909	KLHDC8B
7.27891e-131	0.605343	0.498	0.299	1.29572e-126	10	ENSG00000162384	CZIB
7.50431e-131	0.653233	0.553	0.353	1.33584e-126	10	ENSG00000108561	C1QBP
7.77991e-131	1.08042	0.176	0.07	1.3849e-126	10	ENSG00000172728	FUT10
9.37664e-131	0.767348	0.33	0.172	1.66914e-126	10	ENSG00000066322	ELOVL1
1.07389e-130	0.959746	0.348	0.192	1.91164e-126	10	ENSG00000181751	MACIR
1.13886e-130	0.477275	0.783	0.569	2.02729e-126	10	ENSG00000105819	PMPCB
1.24486e-130	0.731396	0.127	0.042	2.21598e-126	10	ENSG00000169860	P2RY1
1.3787e-130	0.497038	0.512	0.305	2.45422e-126	10	ENSG00000103222	ABCC1
1.40254e-130	0.577436	0.636	0.418	2.49666e-126	10	ENSG00000176619	LMNB2
1.9451e-130	0.408489	0.679	0.449	3.46247e-126	10	ENSG00000160789	LMNA
3.10009e-130	0.455446	0.87	0.683	5.51846e-126	10	ENSG00000100804	PSMB5
4.84261e-130	0.548293	0.534	0.326	8.62033e-126	10	ENSG00000084073	ZMPSTE24
5.13833e-130	0.67821	0.324	0.166	9.14674e-126	10	ENSG00000141971	MVB12A
1.26436e-129	0.561324	0.61	0.393	2.25069e-125	10	ENSG00000146729	NIPSNAP2
1.58251e-129	0.645526	0.394	0.218	2.81703e-125	10	ENSG00000244274	DBNDD2
1.59676e-129	0.463581	0.804	0.594	2.84239e-125	10	ENSG00000146540	C7orf50
1.77753e-129	0.570017	0.572	0.359	3.16418e-125	10	ENSG00000134248	LAMTOR5
2.75166e-129	0.848665	0.331	0.175	4.89824e-125	10	ENSG00000112312	GMNN
5.79406e-129	0.635163	0.356	0.19	1.0314e-124	10	ENSG00000141198	TOM1L1
6.76835e-129	0.579326	0.507	0.303	1.20483e-124	10	ENSG00000162385	MAGOH
6.95913e-129	0.541204	0.543	0.334	1.2388e-124	10	ENSG00000162819	BROX
1.00404e-128	0.980364	0.125	0.042	1.7873e-124	10	ENSG00000133321	PLAAT4
1.03318e-128	0.462066	0.798	0.577	1.83917e-124	10	ENSG00000157020	SEC13
1.05097e-128	0.499385	0.761	0.564	1.87083e-124	10	ENSG00000163956	LRPAP1
1.71072e-128	0.579772	0.522	0.319	3.04526e-124	10	ENSG00000165934	CPSF2
2.2283e-128	0.612037	0.487	0.289	3.9666e-124	10	DEPRECATED-ENSG00000099797
3.9129e-128	0.535444	0.665	0.445	6.96535e-124	10	ENSG00000136003	ISCU
3.98012e-128	0.510434	0.672	0.442	7.08501e-124	10	ENSG00000116906	GNPAT
4.02634e-128	0.621545	0.533	0.345	7.16728e-124	10	ENSG00000112249	ASCC3
5.34747e-128	0.881084	0.307	0.159	9.51903e-124	10	ENSG00000174721	FGFBP3
6.34559e-128	0.77036	0.331	0.173	1.12958e-123	10	ENSG00000173226	IQCB1
7.92878e-128	0.509371	0.696	0.472	1.4114e-123	10	DEPRECATED-ENSG00000213246
9.33065e-128	0.587642	0.259	0.12	1.66095e-123	10	ENSG00000115318	LOXL3
1.25633e-127	0.656283	0.404	0.226	2.23639e-123	10	ENSG00000114767	RRP9
1.29211e-127	0.611804	0.422	0.24	2.30008e-123	10	ENSG00000087269	NOP14
1.33111e-127	0.509546	0.462	0.267	2.36951e-123	10	ENSG00000072310	SREBF1
1.46172e-127	0.615498	0.565	0.361	2.602e-123	10	ENSG00000108671	PSMD11
1.67034e-127	1.21979	0.164	0.065	2.97337e-123	10	ENSG00000104856	RELB
2.73773e-127	0.394357	0.666	0.433	4.87343e-123	10	ENSG00000178904	DPY19L3
4.52101e-127	1.58123	0.106	0.033	8.04784e-123	10	ENSG00000160606	TLCD1
6.09638e-127	0.444283	0.873	0.672	1.08522e-122	10	ENSG00000120533	ENY2
6.30654e-127	0.428374	0.755	0.529	1.12263e-122	10	ENSG00000100852	ARHGAP5
6.94729e-127	0.917635	0.21	0.091	1.23669e-122	10	ENSG00000124067	SLC12A4
7.05545e-127	0.481305	0.729	0.507	1.25594e-122	10	ENSG00000169020	ATP5ME
7.05957e-127	0.660192	0.417	0.238	1.25667e-122	10	ENSG00000105755	ETHE1
7.11107e-127	1.02929	0.266	0.132	1.26584e-122	10	ENSG00000105939	ZC3HAV1
1.00746e-126	0.308993	0.265	0.119	1.79338e-122	10	ENSG00000144847	IGSF11
2.05537e-126	0.642823	0.411	0.234	3.65876e-122	10	ENSG00000169857	AVEN
2.11942e-126	0.774186	0.286	0.142	3.77277e-122	10	ENSG00000187624	C17orf97
2.38651e-126	1.21421	0.147	0.054	4.24822e-122	10	ENSG00000004399	PLXND1
2.46646e-126	0.66992	0.31	0.158	4.39054e-122	10	ENSG00000120158	RCL1
2.65162e-126	0.630203	0.543	0.344	4.72014e-122	10	ENSG00000182963	GJC1
2.8098e-126	0.694994	0.348	0.186	5.00172e-122	10	ENSG00000175806	MSRA
3.23562e-126	0.653531	0.368	0.199	5.75972e-122	10	ENSG00000175854	SWI5
3.27937e-126	0.594173	0.514	0.312	5.8376e-122	10	ENSG00000225921	NOL7
1.03418e-125	0.500463	0.729	0.513	1.84095e-121	10	ENSG00000149809	TM7SF2
1.25092e-125	0.513198	0.548	0.339	2.22677e-121	10	ENSG00000130309	COLGALT1
2.29508e-125	0.555798	0.487	0.288	4.08548e-121	10	ENSG00000177082	WDR73
2.36857e-125	0.64976	0.401	0.227	4.21629e-121	10	ENSG00000142279	WTIP
2.68849e-125	0.584393	0.569	0.362	4.78578e-121	10	ENSG00000147955	SIGMAR1
4.16268e-125	0.413878	0.806	0.59	7.40998e-121	10	ENSG00000117906	RCN2
4.32887e-125	0.627353	0.542	0.347	7.70581e-121	10	ENSG00000156709	AIFM1
4.99828e-125	0.491003	0.537	0.325	8.89744e-121	10	ENSG00000164751	PEX2
1.18861e-124	0.698486	0.372	0.206	2.11584e-120	10	ENSG00000095739	BAMBI
1.34338e-124	0.484373	0.749	0.527	2.39134e-120	10	ENSG00000188725	SMIM15
1.58834e-124	0.647312	0.366	0.199	2.8274e-120	10	ENSG00000213625	LEPROT
1.95902e-124	0.488654	0.721	0.509	3.48726e-120	10	ENSG00000062725	APPBP2
2.22219e-124	0.40119	0.902	0.743	3.95571e-120	10	ENSG00000144028	SNRNP200
2.30714e-124	0.654095	0.328	0.17	4.10694e-120	10	ENSG00000162980	ARL5A
2.32426e-124	0.409138	0.855	0.654	4.13742e-120	10	ENSG00000172270	BSG
3.50336e-124	0.552753	0.517	0.313	6.23633e-120	10	ENSG00000160783	PMF1
5.01864e-124	0.257169	0.345	0.178	8.93369e-120	10	ENSG00000158270	COLEC12
5.91416e-124	0.66814	0.39	0.22	1.05278e-119	10	ENSG00000131069	ACSS2
8.64714e-124	0.451774	0.836	0.628	1.53928e-119	10	ENSG00000140990	NDUFB10
9.14141e-124	0.93746	0.161	0.062	1.62726e-119	10	ENSG00000166387	PPFIBP2
9.31e-124	0.656461	0.414	0.239	1.65727e-119	10	ENSG00000169047	IRS1
1.247e-123	0.358485	0.867	0.645	2.21979e-119	10	ENSG00000136026	CKAP4
1.49227e-123	0.677523	0.448	0.268	2.65639e-119	10	ENSG00000167889	MGAT5B
1.56639e-123	0.497061	0.55	0.339	2.78833e-119	10	ENSG00000130402	ACTN4
1.81049e-123	0.362263	0.951	0.829	3.22284e-119	10	ENSG00000114115	RBP1
1.90597e-123	0.382662	0.462	0.264	3.39282e-119	10	ENSG00000120594	PLXDC2
2.16577e-123	0.610265	0.279	0.137	3.85529e-119	10	ENSG00000198756	COLGALT2
2.27313e-123	0.374077	0.942	0.814	4.04639e-119	10	ENSG00000084234	APLP2
2.53529e-123	0.626009	0.39	0.217	4.51308e-119	10	ENSG00000204070	SYS1
2.98518e-123	0.60767	0.87	0.711	5.31392e-119	10	ENSG00000102172	SMS
3.51467e-123	0.430081	0.773	0.571	6.25647e-119	10	ENSG00000136156	ITM2B
3.98155e-123	0.436495	0.815	0.606	7.08756e-119	10	ENSG00000107223	EDF1
4.06696e-123	0.508243	0.642	0.424	7.2396e-119	10	ENSG00000258315	C17orf49
4.5939e-123	0.542552	0.447	0.26	8.1776e-119	10	ENSG00000181045	SLC26A11
5.08103e-123	1.02464	0.125	0.043	9.04473e-119	10	ENSG00000026103	FAS
6.50959e-123	0.523932	0.376	0.204	1.15877e-118	10	ENSG00000013523	ANGEL1
1.36924e-122	0.858788	0.362	0.207	2.43739e-118	10	ENSG00000089472	HEPH
1.37513e-122	0.471648	0.777	0.562	2.44786e-118	10	ENSG00000105677	TMEM147
1.64407e-122	0.909825	0.171	0.068	2.92661e-118	10	ENSG00000240184	PCDHGC3
1.73314e-122	0.297419	0.779	0.558	3.08517e-118	10	ENSG00000130821	SLC6A8
2.19119e-122	0.886	0.236	0.111	3.90053e-118	10	ENSG00000198736	MSRB1
3.11518e-122	1.26683	0.139	0.052	5.54532e-118	10	ENSG00000042286	AIFM2
4.0407e-122	0.924187	0.196	0.084	7.19286e-118	10	ENSG00000101911	PRPS2
4.12603e-122	0.41848	0.86	0.691	7.34474e-118	10	ENSG00000198900	TOP1
4.1959e-122	0.535595	0.606	0.398	7.46912e-118	10	ENSG00000116237	ICMT
4.68528e-122	0.698298	0.344	0.185	8.34027e-118	10	ENSG00000139233	LLPH
6.8627e-122	0.468409	0.744	0.515	1.22163e-117	10	ENSG00000163001	CFAP36
7.4179e-122	0.454704	0.749	0.53	1.32046e-117	10	ENSG00000115561	CHMP3
8.44059e-122	1.20164	0.129	0.045	1.50251e-117	10	ENSG00000124508	BTN2A2
1.2819e-121	0.520529	0.501	0.303	2.28192e-117	10	ENSG00000170876	TMEM43
[truncated: 1,867 more rows]

## Sheet: 11
p_val	avg_log2FC	pct.1	pct.2	p_val_adj	cluster	gene	hgnc_symbol
0	2.82793	0.871	0.251	0	11	ENSG00000196353	CPNE4
0	2.81304	0.756	0.157	0	11	ENSG00000116147	TNR
0	1.65996	0.947	0.39	0	11	ENSG00000119547	ONECUT2
0	1.9625	0.99	0.447	0	11	ENSG00000169856	ONECUT1
0	2.35686	0.998	0.456	0	11	ENSG00000007372	PAX6
0	2.65879	0.816	0.305	0	11	ENSG00000102924	CBLN1
0	2.37879	0.657	0.178	0	11	ENSG00000143032	BARHL2
0	2.04095	0.743	0.267	0	11	ENSG00000041515	MYO16
0	1.35439	0.834	0.361	0	11	ENSG00000135447	PPP1R1A
0	1.76142	0.654	0.191	0	11	ENSG00000149295	DRD2
0	1.67814	0.852	0.391	0	11	ENSG00000272636	DOC2B
0	1.66026	0.701	0.254	0	11	ENSG00000103056	SMPD3
0	1.41044	0.973	0.527	0	11	ENSG00000169783	LINGO1
0	1.24201	0.866	0.421	0	11	ENSG00000152578	GRIA4
0	1.58776	0.779	0.334	0	11	ENSG00000176641	RNF152
0	1.50563	0.901	0.457	0	11	ENSG00000138083	SIX3
0	1.0318	0.907	0.467	0	11	ENSG00000180660	MAB21L1
0	0.837602	0.975	0.543	0	11	ENSG00000170091	NSG2
0	1.51706	0.653	0.223	0	11	ENSG00000117707	PROX1
0	1.14016	0.73	0.308	0	11	ENSG00000101489	CELF4
0	1.96929	0.632	0.221	0	11	ENSG00000126733	DACH2
0	1.6714	0.678	0.268	0	11	ENSG00000151789	ZNF385D
0	1.05438	0.89	0.48	0	11	ENSG00000152377	SPOCK1
0	1.59272	0.662	0.258	0	11	ENSG00000069667	RORA
0	1.55958	0.689	0.285	0	11	ENSG00000169213	RAB3B
0	1.35415	0.743	0.341	0	11	ENSG00000091844	RGS17
0	1.80073	0.973	0.576	0	11	ENSG00000132872	SYT4
0	1.34009	0.948	0.556	0	11	ENSG00000276644	DACH1
0	1.04919	0.804	0.421	0	11	ENSG00000079102	RUNX1T1
0	1.0899	0.928	0.549	0	11	ENSG00000169258	GPRIN1
0	0.619617	0.988	0.609	0	11	ENSG00000128564	VGF
0	1.12858	0.972	0.599	0	11	ENSG00000120875	DUSP4
0	0.957852	0.77	0.4	0	11	ENSG00000198963	RORB
0	0.905878	0.723	0.353	0	11	ENSG00000173267	SNCG
0	1.00606	0.774	0.413	0	11	ENSG00000117016	RIMS3
0	2.01034	0.617	0.257	0	11	ENSG00000172260	NEGR1
0	0.860567	0.821	0.464	0	11	ENSG00000105649	RAB3A
0	1.29641	0.678	0.323	0	11	ENSG00000011332	DPF1
0	1.48643	0.733	0.38	0	11	ENSG00000169554	ZEB2
0	0.746012	0.978	0.629	0	11	ENSG00000168824	NSG1
0	0.828379	0.832	0.484	0	11	ENSG00000125966	MMP24
0	0.860812	0.957	0.613	0	11	ENSG00000162188	GNG3
0	1.08154	0.746	0.403	0	11	ENSG00000142549	IGLON5
0	0.817979	0.91	0.571	0	11	ENSG00000128872	TMOD2
0	1.25419	0.716	0.377	0	11	ENSG00000105605	CACNG7
0	1.92796	0.958	0.62	0	11	ENSG00000188042	ARL4C
0	0.781199	0.814	0.476	0	11	ENSG00000161082	CELF5
0	0.743107	0.984	0.648	0	11	ENSG00000186868	MAPT
0	1.16301	0.866	0.531	0	11	ENSG00000066382	MPPED2
0	0.737641	0.949	0.615	0	11	ENSG00000116852	KIF21B
0	0.968371	0.78	0.448	0	11	ENSG00000084628	NKAIN1
0	0.998182	0.635	0.304	0	11	ENSG00000135472	FAIM2
0	1.3637	0.875	0.545	0	11	ENSG00000145335	SNCA
0	0.847479	0.789	0.461	0	11	ENSG00000138670	RASGEF1B
0	0.808413	0.973	0.647	0	11	ENSG00000104112	SCG3
0	1.53791	0.9	0.575	0	11	ENSG00000164506	STXBP5
0	0.904402	0.739	0.414	0	11	ENSG00000159784	FAM131B
0	0.839605	0.984	0.662	0	11	ENSG00000196361	ELAVL3
0	1.37157	0.695	0.376	0	11	ENSG00000185942	NKAIN3
0	1.12759	0.628	0.31	0	11	ENSG00000165868	HSPA12A
0	0.875603	0.978	0.661	0	11	ENSG00000100167	SEPTIN3
0	0.718467	0.887	0.574	0	11	ENSG00000105088	OLFM2
0	1.2011	0.555	0.243	0	11	ENSG00000125851	PCSK2
0	1.35709	0.765	0.455	0	11	ENSG00000155966	AFF2
0	1.75522	0.54	0.232	0	11	ENSG00000166750	SLFN5
0	1.14594	0.583	0.275	0	11	ENSG00000119283	TRIM67
0	2.79273	0.412	0.105	0	11	ENSG00000188730	VWC2
0	1.07907	0.968	0.661	0	11	ENSG00000186469	GNG2
0	0.747212	0.987	0.683	0	11	ENSG00000172020	GAP43
0	1.16274	0.574	0.271	0	11	ENSG00000173334	TRIB1
0	0.787724	0.98	0.678	0	11	ENSG00000154917	RAB6B
0	2.78748	0.466	0.167	0	11	ENSG00000104313	EYA1
0	0.840977	0.931	0.632	0	11	ENSG00000158164	TMSB15A
0	1.71055	0.457	0.161	0	11	ENSG00000122420	PTGFR
0	1.46083	1	0.704	0	11	ENSG00000104435	STMN2
0	1.05486	0.497	0.201	0	11	ENSG00000080224	EPHA6
0	0.762384	0.966	0.67	0	11	ENSG00000184702	SEPTIN5
0	1.07534	0.833	0.541	0	11	ENSG00000184226	PCDH9
0	0.753753	0.933	0.644	0	11	ENSG00000075340	ADD2
0	1.22758	0.617	0.328	0	11	ENSG00000148053	NTRK2
0	1.21034	0.709	0.421	0	11	ENSG00000067082	KLF6
0	0.936065	0.857	0.571	0	11	ENSG00000176049	JAKMIP2
0	1.42698	0.67	0.384	0	11	ENSG00000179431	FJX1
0	1.08397	0.727	0.443	0	11	ENSG00000164442	CITED2
0	1.94074	0.49	0.21	0	11	ENSG00000135824	RGS8
0	0.715369	0.962	0.683	0	11	ENSG00000103034	NDRG4
0	1.49705	0.436	0.159	0	11	ENSG00000236782	ZNF593OS
0	1.48055	0.42	0.143	0	11	ENSG00000145794	MEGF10
0	0.929281	0.959	0.682	0	11	ENSG00000137343	ATAT1
0	0.870822	0.836	0.562	0	11	ENSG00000243449	C4orf48
0	1.39835	0.679	0.406	0	11	ENSG00000196562	SULF2
0	1.89429	0.373	0.104	0	11	ENSG00000215397	SCRT2
0	1.81668	0.44	0.172	0	11	ENSG00000138650	PCDH10
0	0.96789	0.774	0.511	0	11	ENSG00000126351	THRA
0	0.899789	0.883	0.621	0	11	ENSG00000165443	PHYHIPL
0	0.757579	0.981	0.721	0	11	ENSG00000084731	KIF3C
0	1.10718	0.419	0.159	0	11	ENSG00000165646	SLC18A2
0	0.689011	0.939	0.68	0	11	ENSG00000213420	GPC2
0	0.860813	0.997	0.74	0	11	ENSG00000139970	RTN1
0	0.750649	0.982	0.732	0	11	ENSG00000188322	SBK1
0	0.925134	0.84	0.592	0	11	ENSG00000136720	HS6ST1
0	0.941334	0.95	0.706	0	11	ENSG00000166619	BLCAP
0	1.08008	0.893	0.65	0	11	ENSG00000143878	RHOB
0	0.93167	0.822	0.579	0	11	ENSG00000137500	CCDC90B
0	1.1203	0.999	0.762	0	11	ENSG00000148798	INA
0	1.8474	0.368	0.145	0	11	ENSG00000141433	ADCYAP1
0	0.648102	0.985	0.762	0	11	ENSG00000171033	PKIA
0	1.81984	0.299	0.079	0	11	ENSG00000183117	CSMD1
0	0.8245	0.951	0.735	0	11	ENSG00000079462	PAFAH1B3
0	0.646979	0.961	0.756	0	11	ENSG00000157851	DPYSL5
0	0.866474	0.982	0.785	0	11	ENSG00000162512	SDC3
0	0.636619	0.998	0.802	0	11	ENSG00000077279	DCX
0	2.46758	0.274	0.082	0	11	ENSG00000185352	HS6ST3
0	0.71174	0.963	0.773	0	11	ENSG00000272325	NUDT3
0	0.676101	0.989	0.8	0	11	ENSG00000176788	BASP1
0	0.789355	0.973	0.785	0	11	ENSG00000143324	XPR1
0	2.05563	0.246	0.063	0	11	ENSG00000157782	CABP1
0	2.77469	0.218	0.036	0	11	ENSG00000180269	GPR139
0	0.882837	0.998	0.826	0	11	ENSG00000113657	DPYSL3
0	1.98533	0.21	0.041	0	11	ENSG00000177103	DSCAML1
0	0.628145	0.975	0.806	0	11	ENSG00000276293	PIP4K2B
0	2.27293	0.226	0.06	0	11	ENSG00000170231	FABP6
0	0.89551	0.999	0.839	0	11	ENSG00000272398	CD24
0	1.85196	0.209	0.053	0	11	ENSG00000162989	KCNJ3
0	0.730065	0.996	0.841	0	11	ENSG00000137267	TUBB2A
0	0.842584	0.997	0.854	0	11	ENSG00000213190	MLLT11
0	0.730309	0.987	0.853	0	11	ENSG00000134313	KIDINS220
0	2.24558	0.167	0.035	0	11	ENSG00000268041	ERFL
0	0.824599	0.998	0.871	0	11	ENSG00000072832	CRMP1
0	0.651486	0.993	0.874	0	11	ENSG00000137726	FXYD6
0	0.59153	0.99	0.9	0	11	ENSG00000264364	DYNLL2
0	0.527354	0.989	0.911	0	11	ENSG00000131507	NDFIP1
0	0.782449	0.998	0.921	0	11	ENSG00000092964	DPYSL2
0	0.523591	0.997	0.924	0	11	ENSG00000118816	CCNI
0	0.571672	0.999	0.929	0	11	ENSG00000175130	MARCKSL1
0	0.57025	0.997	0.933	0	11	ENSG00000167552	TUBA1A
0	0.947538	0.999	0.943	0	11	ENSG00000034510	TMSB10
0	0.621723	1	0.953	0	11	ENSG00000137285	TUBB2B
0	0.46488	0.996	0.949	0	11	ENSG00000196405	EVL
0	0.504747	0.999	0.958	0	11	ENSG00000134986	NREP
6.91692e-323	1.41239	0.471	0.215	1.23128e-318	11	ENSG00000186907	RTN4RL2
1.4924e-316	0.716921	0.933	0.759	2.65663e-312	11	ENSG00000123636	BAZ2B
5.52009e-315	0.568116	0.986	0.698	9.82631e-311	11	ENSG00000198910	L1CAM
2.56227e-311	0.894257	0.807	0.55	4.5611e-307	11	ENSG00000141582	CBX4
5.5333e-310	0.585227	0.974	0.787	9.84982e-306	11	ENSG00000182534	MXRA7
3.30953e-308	0.647202	0.933	0.677	5.89129e-304	11	ENSG00000049759	NEDD4L
6.57784e-307	1.24501	0.419	0.169	1.17092e-302	11	ENSG00000106536	POU6F2
3.96475e-304	1.48964	0.371	0.148	7.05765e-300	11	ENSG00000117598	PLPPR5
1.04807e-303	1.73273	0.305	0.107	1.86567e-299	11	ENSG00000147036	LANCL3
1.09115e-302	0.665191	0.913	0.692	1.94235e-298	11	ENSG00000187189	TSPYL4
2.8515e-301	1.47497	0.403	0.175	5.07596e-297	11	ENSG00000150510	FAM124A
1.89501e-300	0.694687	0.851	0.545	3.37331e-296	11	ENSG00000162545	CAMK2N1
1.9029e-300	0.912549	0.678	0.365	3.38736e-296	11	DEPRECATED-ENSG00000068615
1.58793e-299	0.851438	0.765	0.47	2.82668e-295	11	ENSG00000097021	ACOT7
1.33441e-298	1.25176	0.432	0.186	2.37538e-294	11	ENSG00000167281	RBFOX3
3.65694e-298	0.725999	0.858	0.526	6.50972e-294	11	ENSG00000108309	RUNDC3A
4.28226e-298	0.486474	0.928	0.597	7.62284e-294	11	ENSG00000187957	DNER
8.67528e-298	0.637641	0.94	0.769	1.54429e-293	11	ENSG00000138413	IDH1
1.86427e-296	1.48792	0.332	0.124	3.31858e-292	11	ENSG00000147434	CHRNA6
1.21787e-293	0.896066	0.755	0.504	2.16793e-289	11	ENSG00000105379	ETFB
1.9015e-293	1.06921	0.65	0.381	3.38486e-289	11	ENSG00000203668	CHML
5.12886e-291	0.605897	0.951	0.763	9.12988e-287	11	ENSG00000176871	WSB2
1.1276e-290	0.794514	0.791	0.522	2.00724e-286	11	ENSG00000174485	DENND4A
2.23876e-287	0.560327	0.974	0.825	3.98521e-283	11	ENSG00000129951	PLPPR3
3.19793e-287	0.471877	0.995	0.942	5.69264e-283	11	ENSG00000070087	PFN2
2.81619e-284	1.05758	0.637	0.369	5.0131e-280	11	ENSG00000219438	TAFA5
3.44125e-284	0.675192	0.893	0.65	6.12578e-280	11	ENSG00000131437	KIF3A
2.02569e-281	0.779231	0.766	0.485	3.60592e-277	11	ENSG00000205213	LGR4
6.75789e-280	1.368	0.416	0.183	1.20297e-275	11	ENSG00000162630	B3GALT2
1.27872e-277	0.796057	0.711	0.393	2.27625e-273	11	ENSG00000077080	ACTL6B
9.447e-277	0.887026	0.651	0.35	1.68166e-272	11	ENSG00000068615	REEP1
9.92975e-277	0.618673	0.942	0.694	1.76759e-272	11	ENSG00000189367	KIAA0408
1.20248e-276	0.775406	0.715	0.411	2.14054e-272	11	ENSG00000203618	GP1BB
3.91251e-275	0.718936	0.86	0.601	6.96466e-271	11	ENSG00000075461	CACNG4
2.52507e-274	1.25549	0.447	0.205	4.49487e-270	11	ENSG00000170396	ZNF804A
4.09057e-273	0.714513	0.82	0.505	7.28162e-269	11	ENSG00000011347	SYT7
6.82395e-273	2.96524	0.101	0.016	1.21473e-268	11	ENSG00000166603	MC4R
9.15783e-273	0.700935	0.92	0.718	1.63019e-268	11	ENSG00000162734	PEA15
9.95384e-273	0.830549	0.769	0.488	1.77188e-268	11	ENSG00000128266	GNAZ
1.64805e-270	1.65015	0.165	0.039	2.9337e-266	11	ENSG00000205922	ONECUT3
1.80041e-270	0.89211	0.593	0.31	3.2049e-266	11	ENSG00000101349	PAK5
3.77191e-270	1.04916	0.56	0.296	6.71439e-266	11	ENSG00000142686	C1orf216
5.93314e-270	0.858705	0.612	0.321	1.05616e-265	11	ENSG00000099365	STX1B
1.30759e-269	0.606984	0.794	0.461	2.32764e-265	11	ENSG00000130287	NCAN
1.25008e-268	0.537102	0.965	0.755	2.22526e-264	11	ENSG00000163539	CLASP2
3.03715e-267	0.64314	0.833	0.53	5.40643e-263	11	ENSG00000144834	TAGLN3
3.12259e-265	0.672018	0.833	0.517	5.55853e-261	11	ENSG00000130477	UNC13A
2.48189e-264	0.749341	0.792	0.51	4.41801e-260	11	ENSG00000167535	CACNB3
3.68504e-264	1.23292	0.573	0.33	6.55974e-260	11	ENSG00000189056	RELN
2.85438e-263	0.460107	1	0.966	5.08108e-259	11	ENSG00000131711	MAP1B
4.28011e-263	0.78286	0.665	0.368	7.61902e-259	11	ENSG00000092051	JPH4
6.62951e-263	0.598254	0.936	0.761	1.18012e-258	11	ENSG00000168916	ZNF608
3.2182e-262	0.656896	0.857	0.542	5.72872e-258	11	ENSG00000101210	EEF1A2
4.16134e-262	0.907364	0.597	0.319	7.4076e-258	11	ENSG00000135144	DTX1
3.23185e-261	0.562617	0.962	0.756	5.75301e-257	11	ENSG00000214338	SOGA3
1.46854e-260	0.781545	0.577	0.296	2.61415e-256	11	ENSG00000174460	ZCCHC12
8.95599e-260	0.766054	0.759	0.485	1.59426e-255	11	ENSG00000161642	ZNF385A
1.91317e-259	1.04426	0.543	0.289	3.40563e-255	11	ENSG00000139998	RAB15
2.13614e-259	0.516275	0.968	0.835	3.80255e-255	11	ENSG00000108828	VAT1
5.33401e-259	0.492991	0.983	0.856	9.49506e-255	11	ENSG00000241697	TMEFF1
1.05104e-258	0.519809	0.966	0.799	1.87095e-254	11	ENSG00000100320	RBFOX2
2.27188e-258	0.537274	0.956	0.805	4.04418e-254	11	ENSG00000166848	TERF2IP
2.43143e-257	1.24082	0.419	0.192	4.32819e-253	11	ENSG00000003249	DBNDD1
1.0872e-256	0.579861	0.921	0.716	1.93533e-252	11	ENSG00000108175	ZMIZ1
1.59783e-255	0.651412	0.854	0.576	2.8443e-251	11	DEPRECATED-ENSG00000176788
1.52482e-254	0.496654	0.967	0.773	2.71434e-250	11	ENSG00000115266	APC2
4.98497e-253	0.636358	0.922	0.7	8.87375e-249	11	ENSG00000171604	CXXC5
9.28731e-253	0.576683	0.942	0.761	1.65323e-248	11	ENSG00000018189	RUFY3
1.09912e-251	1.23023	0.543	0.31	1.95654e-247	11	ENSG00000119862	LGALSL
2.42657e-251	0.373764	0.997	0.96	4.31953e-247	11	ENSG00000182670	TTC3
4.96239e-251	1.64271	0.244	0.083	8.83355e-247	11	ENSG00000151615	POU4F2
7.2611e-251	0.84789	0.534	0.263	1.29255e-246	11	ENSG00000168546	GFRA2
2.5497e-248	0.565002	0.943	0.731	4.53872e-244	11	ENSG00000107130	NCS1
3.08008e-248	0.598633	0.923	0.715	5.48285e-244	11	ENSG00000166974	MAPRE2
5.62093e-248	0.552056	0.961	0.735	1.00058e-243	11	ENSG00000102109	PCSK1N
4.51879e-246	0.509705	0.965	0.811	8.0439e-242	11	ENSG00000143702	CEP170
8.50516e-245	0.633398	0.804	0.507	1.514e-240	11	ENSG00000110076	NRXN2
4.8564e-243	0.648717	0.833	0.552	8.64488e-239	11	ENSG00000170873	MTSS1
6.2821e-243	0.795977	0.842	0.638	1.11828e-238	11	ENSG00000167291	TBC1D16
5.53577e-242	0.963366	0.544	0.286	9.85423e-238	11	ENSG00000177875	CCDC184
9.42602e-242	0.577202	0.742	0.438	1.67793e-237	11	ENSG00000163531	NFASC
1.08915e-240	1.74553	0.211	0.066	1.93879e-236	11	ENSG00000041353	RAB27B
1.51707e-239	0.730996	0.719	0.412	2.70054e-235	11	ENSG00000008056	SYN1
7.91091e-239	0.739044	0.789	0.561	1.40822e-234	11	ENSG00000127955	GNAI1
8.71618e-238	0.820841	0.674	0.41	1.55157e-233	11	ENSG00000119782	FKBP1B
2.74679e-237	0.447402	0.988	0.807	4.88957e-233	11	ENSG00000078018	MAP2
1.73891e-236	0.599291	0.875	0.653	3.09543e-232	11	ENSG00000104427	ZC2HC1A
3.31288e-234	0.491334	0.972	0.848	5.89725e-230	11	ENSG00000072062	PRKACA
5.14992e-234	1.91514	0.139	0.033	9.16738e-230	11	ENSG00000112309	B3GAT2
7.25734e-234	0.688124	0.811	0.555	1.29188e-229	11	ENSG00000164221	CCDC112
1.25422e-233	1.22603	0.404	0.188	2.23264e-229	11	ENSG00000153714	LURAP1L
3.94441e-233	1.62533	0.282	0.11	7.02145e-229	11	ENSG00000157445	CACNA2D3
1.12228e-232	1.01332	0.577	0.346	1.99778e-228	11	ENSG00000143499	SMYD2
8.61576e-232	0.826554	0.657	0.396	1.53369e-227	11	ENSG00000183722	LHFPL6
2.23451e-231	0.871792	0.491	0.246	3.97765e-227	11	ENSG00000146005	PSD2
5.71521e-231	0.848165	0.591	0.327	1.01736e-226	11	ENSG00000176956	LY6H
8.5812e-231	0.818545	0.387	0.165	1.52754e-226	11	ENSG00000131094	C1QL1
3.50817e-230	0.534966	0.943	0.787	6.2449e-226	11	ENSG00000078369	GNB1
4.66115e-230	1.5936	0.421	0.216	8.29731e-226	11	ENSG00000170381	SEMA3E
9.14452e-230	0.890493	0.559	0.31	1.62782e-225	11	ENSG00000155511	GRIA1
9.53753e-228	1.77625	0.259	0.097	1.69778e-223	11	ENSG00000088305	DNMT3B
2.23944e-227	0.628964	0.957	0.821	3.98644e-223	11	ENSG00000184613	NELL2
2.24068e-227	0.419551	0.99	0.87	3.98864e-223	11	ENSG00000105290	APLP1
1.12686e-225	0.723764	0.684	0.42	2.00593e-221	11	ENSG00000143494	VASH2
1.20536e-225	0.53722	0.867	0.581	2.14566e-221	11	ENSG00000151320	AKAP6
2.78244e-225	0.628474	0.862	0.655	4.95303e-221	11	ENSG00000196233	LCOR
1.3697e-224	0.764749	0.667	0.388	2.4382e-220	11	ENSG00000188573	FBLL1
1.40391e-224	0.950519	0.405	0.184	2.4991e-220	11	ENSG00000149571	KIRREL3
1.49741e-224	1.0919	0.52	0.296	2.66554e-220	11	ENSG00000115738	ID2
2.07502e-223	0.570915	0.909	0.718	3.69374e-219	11	ENSG00000170027	YWHAG
1.9841e-222	0.693761	0.819	0.613	3.53189e-218	11	ENSG00000124357	NAGK
2.03212e-222	0.691754	0.736	0.461	3.61738e-218	11	ENSG00000129682	FGF13
2.2736e-221	0.556426	0.914	0.711	4.04723e-217	11	ENSG00000153815	CMIP
3.91293e-221	0.716978	0.734	0.474	6.96541e-217	11	ENSG00000169750	RAC3
6.72044e-221	0.837132	0.544	0.302	1.19631e-216	11	ENSG00000118432	CNR1
2.4595e-220	0.455703	0.947	0.802	4.37815e-216	11	ENSG00000137942	FNBP1L
3.94231e-220	0.899435	0.618	0.379	7.0177e-216	11	ENSG00000158186	MRAS
8.24807e-220	0.812467	0.798	0.611	1.46824e-215	11	ENSG00000101367	MAPRE1
1.67778e-219	0.43015	0.81	0.493	2.98662e-215	11	ENSG00000100604	CHGA
4.2825e-219	1.14153	0.488	0.27	7.62327e-215	11	DEPRECATED-ENSG00000115738
5.07422e-219	0.746127	0.698	0.43	9.03261e-215	11	ENSG00000125744	RTN2
3.44451e-218	0.781896	0.556	0.298	6.13156e-214	11	ENSG00000261678	SCRT1
8.15782e-218	0.907452	0.619	0.375	1.45217e-213	11	ENSG00000188483	IER5L
1.17989e-216	0.456813	0.976	0.695	2.10032e-212	11	ENSG00000159409	CELF3
4.57501e-215	0.886678	0.479	0.24	8.14398e-211	11	ENSG00000174521	TTC9B
3.71578e-214	0.546176	0.835	0.508	6.61446e-210	11	ENSG00000087258	GNAO1
7.02467e-214	0.8762	0.559	0.317	1.25046e-209	11	ENSG00000061337	LZTS1
4.92492e-213	0.389645	0.987	0.903	8.76686e-209	11	ENSG00000143933	CALM2
2.48808e-212	0.899911	0.471	0.241	4.42904e-208	11	ENSG00000183018	SPNS2
3.42121e-212	1.12016	0.489	0.264	6.0901e-208	11	ENSG00000182621	PLCB1
8.50367e-212	0.679972	0.588	0.316	1.51374e-207	11	ENSG00000087085	ACHE
4.51393e-211	0.459856	0.957	0.848	8.03525e-207	11	ENSG00000204843	DCTN1
7.3751e-211	0.897154	0.489	0.258	1.31284e-206	11	ENSG00000162105	SHANK2
9.85481e-211	0.414114	0.989	0.912	1.75425e-206	11	ENSG00000203879	GDI1
1.08931e-209	0.60024	0.635	0.355	1.93907e-205	11	ENSG00000148408	CACNA1B
5.5811e-209	1.55836	0.229	0.084	9.93492e-205	11	ENSG00000137473	TTC29
8.14188e-209	0.810146	0.539	0.289	1.44934e-204	11	ENSG00000137571	SLCO5A1
8.95546e-208	0.490946	0.954	0.802	1.59416e-203	11	ENSG00000105254	TBCB
3.85624e-207	0.543729	0.88	0.662	6.86449e-203	11	ENSG00000112290	WASF1
5.26744e-207	0.444621	0.985	0.782	9.37658e-203	11	ENSG00000150625	GPM6A
1.865e-206	0.371846	0.817	0.49	3.31989e-202	11	ENSG00000172348	RCAN2
2.29801e-205	0.663837	0.689	0.429	4.09068e-201	11	ENSG00000067840	PDZD4
3.2348e-205	0.522071	0.808	0.576	5.75827e-201	11	ENSG00000140836	ZFHX3
7.61707e-205	0.734466	0.546	0.302	1.35592e-200	11	ENSG00000131018	SYNE1
3.2562e-204	1.11479	0.349	0.16	5.79636e-200	11	ENSG00000137962	ARHGAP29
7.55981e-203	0.550115	0.902	0.707	1.34572e-198	11	ENSG00000143862	ARL8A
1.01957e-202	0.378993	0.978	0.882	1.81495e-198	11	ENSG00000197694	SPTAN1
1.78062e-202	0.57675	0.794	0.526	3.16969e-198	11	ENSG00000149557	FEZ1
6.91807e-202	0.542727	0.904	0.726	1.23148e-197	11	ENSG00000151502	VPS26B
7.24607e-202	0.678623	0.492	0.251	1.28987e-197	11	ENSG00000108387	SEPTIN4
1.55993e-201	1.49537	0.289	0.122	2.77683e-197	11	ENSG00000147432	CHRNB3
2.16963e-201	1.63574	0.182	0.058	3.86216e-197	11	ENSG00000204128	C2orf72
7.1318e-201	0.518289	0.898	0.63	1.26953e-196	11	ENSG00000155980	KIF5A
3.84192e-199	0.777089	0.611	0.365	6.839e-195	11	ENSG00000107819	SFXN3
9.10755e-199	0.857158	0.539	0.31	1.62123e-194	11	ENSG00000095637	SORBS1
1.85507e-198	0.686501	0.595	0.335	3.30221e-194	11	ENSG00000135439	AGAP2
2.00536e-198	0.653025	0.756	0.495	3.56973e-194	11	ENSG00000198513	ATL1
2.2394e-195	0.648201	0.672	0.433	3.98636e-191	11	ENSG00000136002	ARHGEF4
2.00237e-194	0.793426	0.607	0.373	3.56441e-190	11	ENSG00000175175	PPM1E
6.53653e-194	0.989859	0.462	0.248	1.16357e-189	11	ENSG00000184672	RALYL
1.61461e-192	1.03295	0.384	0.19	2.87417e-188	11	ENSG00000139915	MDGA2
2.52634e-192	1.12922	0.407	0.211	4.49714e-188	11	ENSG00000168913	ENHO
2.9814e-192	0.406494	0.942	0.628	5.30718e-188	11	ENSG00000105409	ATP1A3
3.03188e-192	0.341893	0.985	0.815	5.39706e-188	11	ENSG00000149294	NCAM1
4.8098e-192	0.697222	0.703	0.469	8.56193e-188	11	ENSG00000084070	SMAP2
6.01566e-192	0.520537	0.798	0.518	1.07085e-187	11	ENSG00000105613	MAST1
9.42755e-192	0.591791	0.861	0.692	1.6782e-187	11	ENSG00000122779	TRIM24
3.05146e-190	0.785703	0.581	0.348	5.43191e-186	11	ENSG00000131242	RAB11FIP4
3.08044e-190	0.710324	0.662	0.411	5.48348e-186	11	ENSG00000127585	FBXL16
3.55532e-189	1.41759	0.436	0.252	6.32882e-185	11	ENSG00000235162	C12orf75
1.76198e-188	0.443269	0.927	0.71	3.13649e-184	11	ENSG00000054793	ATP9A
1.36239e-187	0.631137	0.707	0.449	2.42518e-183	11	ENSG00000124194	GDAP1L1
2.22271e-187	0.562455	0.639	0.373	3.95665e-183	11	ENSG00000126950	TMEM35A
6.8201e-187	0.86582	0.611	0.401	1.21405e-182	11	ENSG00000151292	CSNK1G3
2.36951e-186	0.499339	0.883	0.672	4.21796e-182	11	ENSG00000117569	PTBP2
1.70956e-185	0.513005	0.797	0.513	3.04319e-181	11	ENSG00000165434	PGM2L1
1.74925e-185	1.04977	0.497	0.295	3.11384e-181	11	ENSG00000185989	RASA3
3.54574e-185	0.465453	0.935	0.79	6.31177e-181	11	ENSG00000149313	AASDHPPT
2.09935e-184	0.688786	0.713	0.489	3.73705e-180	11	ENSG00000250510	GPR162
2.62336e-184	0.541243	0.847	0.594	4.66985e-180	11	ENSG00000198794	SCAMP5
3.27756e-184	0.799671	0.729	0.539	5.83439e-180	11	ENSG00000117632	STMN1
2.51649e-183	0.55183	0.872	0.688	4.4796e-179	11	ENSG00000134308	YWHAQ
5.1758e-183	0.803381	0.514	0.286	9.21344e-179	11	ENSG00000135406	PRPH
5.73709e-183	1.81263	0.213	0.081	1.02126e-178	11	ENSG00000170959	DCDC1
2.25949e-182	0.686931	0.723	0.509	4.02212e-178	11	ENSG00000197122	SRC
3.37724e-182	0.546858	0.589	0.333	6.01183e-178	11	ENSG00000169432	SCN9A
2.44342e-181	0.619429	0.684	0.426	4.34953e-177	11	ENSG00000157064	NMNAT2
9.46791e-179	0.593705	0.828	0.645	1.68538e-174	11	ENSG00000169855	ROBO1
3.16399e-178	1.0569	0.31	0.138	5.63221e-174	11	ENSG00000152954	NRSN1
3.77289e-178	0.520969	0.902	0.713	6.71613e-174	11	ENSG00000105767	CADM4
4.50567e-177	0.696789	0.654	0.411	8.02054e-173	11	ENSG00000260230	FRRS1L
5.38452e-177	0.477542	0.922	0.781	9.58499e-173	11	ENSG00000080845	DLGAP4
8.11285e-177	1.90598	0.167	0.055	1.44417e-172	11	ENSG00000101280	ANGPT4
1.41228e-176	0.503125	0.729	0.441	2.514e-172	11	ENSG00000129990	SYT5
2.10586e-176	0.783227	0.502	0.273	3.74864e-172	11	ENSG00000158856	DMTN
6.40043e-176	0.84357	0.59	0.377	1.13934e-171	11	ENSG00000197860	SGTB
2.12768e-174	0.567363	0.817	0.621	3.78747e-170	11	ENSG00000125821	DTD1
2.96576e-174	0.439737	0.953	0.803	5.27936e-170	11	ENSG00000126214	KLC1
3.65539e-174	0.445061	0.942	0.797	6.50697e-170	11	ENSG00000138078	PREPL
4.37752e-174	0.616726	0.752	0.521	7.79242e-170	11	ENSG00000123240	OPTN
8.38597e-174	0.664688	0.732	0.517	1.49279e-169	11	ENSG00000123213	NLN
6.38464e-173	0.411678	0.96	0.855	1.13653e-168	11	ENSG00000082701	GSK3B
6.83434e-173	1.08316	0.371	0.191	1.21658e-168	11	ENSG00000140280	LYSMD2
2.21925e-172	0.607707	0.794	0.584	3.95049e-168	11	ENSG00000198816	ZNF358
2.92579e-172	0.436995	0.619	0.352	5.2082e-168	11	ENSG00000145242	EPHA5
3.0689e-172	0.597426	0.783	0.574	5.46295e-168	11	ENSG00000079950	STX7
2.33773e-171	0.488377	0.892	0.723	4.1614e-167	11	ENSG00000131116	ZNF428
4.02438e-171	0.649529	0.712	0.485	7.1638e-167	11	ENSG00000108960	MMD
5.18687e-171	0.686988	0.563	0.33	9.23314e-167	11	ENSG00000101098	RIMS4
1.01008e-170	0.509146	0.829	0.579	1.79804e-166	11	ENSG00000152503	TRIM36
1.1745e-170	0.433554	0.841	0.552	2.09072e-166	11	ENSG00000105696	TMEM59L
1.67737e-170	0.606328	0.689	0.44	2.98588e-166	11	ENSG00000125170	DOK4
2.63127e-170	0.616233	0.592	0.343	4.68392e-166	11	ENSG00000178233	TMEM151B
3.8467e-170	0.784176	0.587	0.381	6.84751e-166	11	ENSG00000008083	JARID2
9.94464e-170	0.547104	0.721	0.457	1.77025e-165	11	ENSG00000260903	XKR7
1.22752e-169	0.582793	0.68	0.414	2.18511e-165	11	ENSG00000129355	CDKN2D
5.26199e-169	0.647566	0.755	0.551	9.36687e-165	11	ENSG00000141698	NT5C3B
5.83903e-169	0.890901	0.496	0.295	1.03941e-164	11	ENSG00000115226	FNDC4
1.19189e-168	0.493659	0.898	0.721	2.12169e-164	11	ENSG00000134779	TPGS2
7.65816e-168	0.589215	0.826	0.648	1.36323e-163	11	ENSG00000197183	NOL4L
1.01472e-167	0.399288	0.964	0.862	1.8063e-163	11	ENSG00000007168	PAFAH1B1
2.14776e-167	0.408796	0.906	0.611	3.82324e-163	11	ENSG00000015592	STMN4
6.02046e-167	0.519487	0.854	0.666	1.0717e-162	11	ENSG00000148943	LIN7C
1.77822e-166	0.5057	0.838	0.616	3.16541e-162	11	ENSG00000166582	CENPV
2.04059e-166	0.481411	0.862	0.662	3.63245e-162	11	ENSG00000134982	APC
5.15483e-166	0.755082	0.612	0.39	9.17611e-162	11	ENSG00000114405	C3orf14
5.64012e-165	0.568343	0.611	0.362	1.004e-160	11	ENSG00000167178	ISLR2
1.13915e-164	0.803231	0.453	0.251	2.0278e-160	11	ENSG00000135454	B4GALNT1
1.14533e-164	0.690757	0.561	0.33	2.03879e-160	11	ENSG00000137486	ARRB1
2.07706e-164	0.476271	0.909	0.721	3.69737e-160	11	ENSG00000125868	DSTN
4.22763e-164	1.16452	0.288	0.131	7.52561e-160	11	ENSG00000131831	RAI2
8.26192e-164	0.430858	0.868	0.594	1.4707e-159	11	ENSG00000159164	SV2A
1.06637e-163	0.565273	0.766	0.536	1.89825e-159	11	ENSG00000101460	MAP1LC3A
1.41264e-163	0.379367	0.973	0.865	2.51465e-159	11	ENSG00000166503	HDGFL3
5.78012e-163	0.495464	0.848	0.593	1.02892e-158	11	ENSG00000167654	ATCAY
5.9483e-163	0.436269	0.932	0.794	1.05886e-158	11	ENSG00000135049	AGTPBP1
1.19623e-161	0.703795	0.544	0.347	2.12941e-157	11	ENSG00000166833	NAV2
1.56247e-161	0.664816	0.637	0.417	2.78136e-157	11	ENSG00000171224	FAM241B
2.79989e-161	0.78901	0.417	0.218	4.98408e-157	11	ENSG00000178171	AMER3
3.62903e-161	0.929493	0.226	0.089	6.46003e-157	11	ENSG00000150361	KLHL1
3.17235e-160	0.335131	0.932	0.66	5.64711e-156	11	ENSG00000176749	CDK5R1
5.7064e-160	0.502407	0.744	0.478	1.0158e-155	11	ENSG00000125814	NAPB
7.8981e-160	1.53198	0.251	0.11	1.40594e-155	11	ENSG00000157542	KCNJ6
2.37602e-159	0.579305	0.539	0.312	4.22956e-155	11	ENSG00000133958	UNC79
7.35294e-159	0.377767	0.971	0.796	1.3089e-154	11	ENSG00000136854	STXBP1
7.67821e-159	0.510532	0.776	0.53	1.3668e-154	11	ENSG00000162706	CADM3
2.96305e-158	0.622367	0.713	0.492	5.27453e-154	11	ENSG00000128245	YWHAH
3.43058e-158	0.677075	0.567	0.35	6.10678e-154	11	ENSG00000112320	SOBP
3.76462e-158	0.651307	0.681	0.47	6.7014e-154	11	ENSG00000274070	CASTOR2
7.93415e-158	0.578916	0.667	0.436	1.41236e-153	11	ENSG00000198853	RUSC2
1.5696e-157	0.790792	0.527	0.323	2.79404e-153	11	ENSG00000067606	PRKCZ
4.18002e-157	0.453385	0.933	0.783	7.44086e-153	11	ENSG00000125971	DYNLRB1
5.79147e-156	0.649812	0.521	0.308	1.03094e-151	11	ENSG00000187391	MAGI2
8.94583e-156	0.399399	0.936	0.766	1.59245e-151	11	ENSG00000136717	BIN1
1.71529e-155	1.4527	0.226	0.094	3.05338e-151	11	ENSG00000187398	LUZP2
5.21752e-155	0.589963	0.682	0.452	9.2877e-151	11	ENSG00000197535	MYO5A
1.60408e-154	0.310557	0.996	0.861	2.85543e-150	11	ENSG00000168280	KIF5C
2.74193e-154	0.685899	0.586	0.364	4.88091e-150	11	ENSG00000146267	FAXC
3.58475e-154	0.406064	0.841	0.606	6.38121e-150	11	ENSG00000166780	BMERB1
7.82592e-154	0.468694	0.771	0.543	1.39309e-149	11	ENSG00000103647	CORO2B
1.01768e-153	0.554836	0.754	0.534	1.81156e-149	11	ENSG00000088367	EPB41L1
1.54032e-153	0.814901	0.488	0.289	2.74193e-149	11	ENSG00000155858	LSM11
1.54683e-153	0.920086	0.333	0.164	2.75352e-149	11	ENSG00000101204	CHRNA4
3.19765e-153	0.571708	0.792	0.614	5.69213e-149	11	ENSG00000137100	DCTN3
6.78051e-153	1.25854	0.25	0.11	1.207e-148	11	ENSG00000151632	AKR1C2
9.88811e-153	0.848359	0.414	0.225	1.76018e-148	11	ENSG00000213023	SYT3
1.54823e-152	0.295199	0.988	0.913	2.756e-148	11	ENSG00000111897	SERINC1
5.0993e-152	0.625068	0.752	0.55	9.07727e-148	11	ENSG00000125827	TMX4
5.15106e-152	0.64856	0.561	0.337	9.1694e-148	11	ENSG00000067191	CACNB1
7.05687e-152	0.770111	0.606	0.403	1.25619e-147	11	ENSG00000196482	ESRRG
1.12817e-151	0.562489	0.742	0.526	2.00825e-147	11	ENSG00000034053	APBA2
3.08377e-151	0.500681	0.718	0.507	5.48942e-147	11	ENSG00000004866	ST7
7.42856e-151	0.481774	0.746	0.508	1.32236e-146	11	ENSG00000185008	ROBO2
1.80965e-150	0.404082	0.915	0.708	3.22136e-146	11	ENSG00000160469	BRSK1
2.14886e-150	0.477753	0.892	0.73	3.82518e-146	11	ENSG00000180304	OAZ2
2.85017e-150	1.10198	0.256	0.114	5.07359e-146	11	ENSG00000184611	KCNH7
1.0043e-149	0.925678	0.377	0.203	1.78776e-145	11	ENSG00000158292	GPR153
1.0641e-148	0.44972	0.811	0.587	1.89421e-144	11	ENSG00000154310	TNIK
1.73205e-148	0.491488	0.856	0.659	3.08322e-144	11	ENSG00000110880	CORO1C
8.72226e-148	0.735557	0.498	0.298	1.55265e-143	11	ENSG00000105419	MEIS3
2.5142e-147	0.668325	0.573	0.364	4.47553e-143	11	ENSG00000148541	FAM13C
3.19245e-147	0.521428	0.722	0.516	5.68288e-143	11	ENSG00000122778	KIAA1549
3.3007e-147	0.505306	0.83	0.66	5.87558e-143	11	ENSG00000120265	PCMT1
2.96845e-146	0.573277	0.692	0.467	5.28414e-142	11	ENSG00000085433	WDR47
3.96379e-146	0.542207	0.582	0.356	7.05594e-142	11	ENSG00000155093	PTPRN2
1.20006e-145	0.452953	0.848	0.654	2.13623e-141	11	ENSG00000104967	NOVA2
1.67862e-145	0.612488	0.609	0.398	2.98812e-141	11	ENSG00000196782	MAML3
1.92257e-145	0.513483	0.825	0.641	3.42237e-141	11	ENSG00000153310	CYRIB
3.23982e-145	0.468365	0.879	0.717	5.76721e-141	11	ENSG00000160310	PRMT2
3.76489e-145	0.994201	0.293	0.141	6.70189e-141	11	ENSG00000149972	CNTN5
1.5018e-144	0.98819	0.348	0.184	2.67336e-140	11	ENSG00000154153	RETREG1
2.01606e-144	0.574463	0.651	0.429	3.58879e-140	11	ENSG00000004777	ARHGAP33
2.32743e-144	0.533532	0.717	0.505	4.14307e-140	11	ENSG00000196208	GREB1
2.57046e-144	0.465192	0.76	0.533	4.57568e-140	11	ENSG00000084710	EFR3B
3.99962e-144	0.419128	0.91	0.764	7.11973e-140	11	ENSG00000113161	HMGCR
8.5752e-144	0.287408	0.992	0.907	1.52647e-139	11	ENSG00000163041	H3-3A
9.3986e-144	0.71732	0.75	0.588	1.67304e-139	11	ENSG00000151693	ASAP2
2.53671e-143	1.62184	0.199	0.082	4.51559e-139	11	ENSG00000049130	KITLG
6.25937e-143	0.418508	0.801	0.548	1.11423e-138	11	ENSG00000077264	PAK3
1.15638e-142	0.430548	0.915	0.779	2.05847e-138	11	ENSG00000196591	HDAC2
1.24485e-142	0.822757	0.568	0.392	2.21595e-138	11	ENSG00000056998	GYG2
2.18551e-142	0.851081	0.492	0.295	3.89043e-138	11	ENSG00000184515	BEX5
3.51117e-142	0.807588	0.44	0.257	6.25023e-138	11	ENSG00000156299	TIAM1
7.66324e-142	0.526063	0.499	0.299	1.36413e-137	11	ENSG00000021645	NRXN3
1.00051e-141	0.598847	0.676	0.465	1.78101e-137	11	ENSG00000166313	APBB1
1.15835e-141	0.519424	0.611	0.384	2.06198e-137	11	ENSG00000112137	PHACTR1
1.26255e-141	0.726321	0.558	0.363	2.24747e-137	11	ENSG00000156103	MMP16
2.80507e-141	0.826584	0.381	0.205	4.99331e-137	11	ENSG00000102879	CORO1A
2.87948e-141	1.28817	0.22	0.094	5.12577e-137	11	ENSG00000075035	WSCD2
2.55568e-140	0.671098	0.588	0.383	4.54937e-136	11	ENSG00000171130	ATP6V0E2
5.01233e-140	0.354744	0.963	0.866	8.92244e-136	11	ENSG00000040341	STAU2
5.04836e-139	0.304677	0.903	0.669	8.98658e-135	11	ENSG00000133083	DCLK1
9.88408e-139	0.856396	0.379	0.206	1.75947e-134	11	ENSG00000183307	TMEM121B
2.68565e-138	0.50635	0.572	0.355	4.78072e-134	11	ENSG00000187672	ERC2
3.27611e-138	0.749206	0.413	0.229	5.8318e-134	11	ENSG00000105784	RUNDC3B
4.00972e-138	0.626269	0.406	0.22	7.1377e-134	11	ENSG00000198598	MMP17
6.93161e-138	0.702414	0.553	0.363	1.2339e-133	11	ENSG00000110931	CAMKK2
1.20837e-136	0.829918	0.49	0.308	2.15101e-132	11	ENSG00000081913	PHLPP1
1.91547e-136	0.578921	0.684	0.48	3.40973e-132	11	ENSG00000154217	PITPNC1
5.74914e-136	0.462608	0.87	0.714	1.0234e-131	11	ENSG00000017260	ATP2C1
1.07399e-135	1.20495	0.372	0.21	1.9118e-131	11	ENSG00000117154	IGSF21
1.4363e-135	0.318862	0.982	0.89	2.55675e-131	11	ENSG00000080824	HSP90AA1
4.53774e-135	0.421265	0.667	0.449	8.07764e-131	11	ENSG00000182463	TSHZ2
7.8409e-135	0.795851	0.403	0.228	1.39576e-130	11	ENSG00000100473	COCH
9.06029e-135	0.56941	0.691	0.48	1.61282e-130	11	ENSG00000240694	PNMA2
9.4398e-135	0.642758	0.612	0.417	1.68038e-130	11	ENSG00000175087	PDIK1L
4.5005e-134	0.430193	0.783	0.525	8.01135e-130	11	ENSG00000065609	SNAP91
5.82088e-134	0.83888	0.42	0.243	1.03617e-129	11	ENSG00000157833	GAREM2
9.20175e-134	1.10928	0.374	0.213	1.638e-129	11	ENSG00000077616	NAALAD2
1.08194e-133	0.602442	0.659	0.465	1.92596e-129	11	ENSG00000099364	FBXL19
1.55895e-133	0.482043	0.808	0.613	2.77509e-129	11	ENSG00000139116	KIF21A
1.61046e-133	0.807059	0.443	0.265	2.86678e-129	11	ENSG00000134594	RAB33A
3.41684e-133	0.51521	0.6	0.372	6.08232e-129	11	ENSG00000146216	TTBK1
4.03002e-133	0.773134	0.463	0.282	7.17384e-129	11	ENSG00000139200	PIANP
3.89436e-132	0.858891	0.555	0.384	6.93236e-128	11	ENSG00000218336	TENM3
4.6704e-132	0.647917	0.465	0.274	8.31377e-128	11	ENSG00000163462	TRIM46
5.52305e-132	0.418721	0.765	0.547	9.83159e-128	11	ENSG00000141622	RNF165
6.51221e-132	0.889671	0.33	0.172	1.15924e-127	11	ENSG00000116544	DLGAP3
8.77488e-132	0.427538	0.871	0.718	1.56202e-127	11	ENSG00000198420	TCAF1
1.50525e-131	0.40916	0.871	0.701	2.67949e-127	11	ENSG00000117461	PIK3R3
1.86275e-131	0.377959	0.937	0.805	3.31589e-127	11	ENSG00000117410	ATP6V0B
2.0708e-131	0.467847	0.726	0.527	3.68623e-127	11	ENSG00000137821	LRRC49
2.57722e-131	0.440422	0.841	0.675	4.58771e-127	11	ENSG00000118200	CAMSAP2
3.66001e-131	0.649507	0.648	0.468	6.51519e-127	11	ENSG00000110442	COMMD9
2.38888e-130	1.41353	0.184	0.074	4.25245e-126	11	ENSG00000187134	AKR1C1
4.07144e-130	0.673049	0.458	0.272	7.24757e-126	11	ENSG00000188766	SPRED3
7.38404e-130	0.481052	0.797	0.607	1.31443e-125	11	ENSG00000105270	CLIP3
1.55439e-129	0.416484	0.76	0.514	2.76698e-125	11	ENSG00000168243	GNG4
1.59661e-129	0.684053	0.565	0.375	2.84212e-125	11	ENSG00000224531	SMIM13
2.20242e-129	0.633745	0.474	0.284	3.92053e-125	11	ENSG00000277363	SRCIN1
2.78667e-129	0.677403	0.39	0.212	4.96056e-125	11	ENSG00000155265	GOLGA7B
4.41129e-129	0.354646	0.961	0.801	7.85254e-125	11	ENSG00000133169	BEX1
7.23779e-129	0.54604	0.491	0.289	1.2884e-124	11	ENSG00000142235	LMTK3
7.36096e-129	0.625833	0.518	0.32	1.31032e-124	11	ENSG00000033327	GAB2
1.10136e-128	0.480886	0.8	0.623	1.96054e-124	11	ENSG00000173801	JUP
4.11875e-128	0.422729	0.853	0.652	7.33178e-124	11	ENSG00000084764	MAPRE3
4.21458e-128	0.547804	0.74	0.533	7.50238e-124	11	ENSG00000185090	MANEAL
7.04719e-128	0.610393	0.644	0.455	1.25447e-123	11	ENSG00000106992	AK1
7.18196e-128	0.399736	0.858	0.689	1.27846e-123	11	ENSG00000173064	HECTD4
2.19204e-126	0.662371	0.205	0.083	3.90205e-122	11	ENSG00000072182	ASIC4
3.38409e-126	0.291169	0.872	0.69	6.02402e-122	11	ENSG00000142875	PRKACB
3.50565e-126	0.560075	0.662	0.472	6.24041e-122	11	ENSG00000160271	RALGDS
4.61702e-126	0.737847	0.421	0.243	8.21877e-122	11	DEPRECATED-ENSG00000102290
5.21114e-126	0.81063	0.38	0.211	9.27635e-122	11	ENSG00000177181	RIMKLA
9.88458e-126	0.445077	0.845	0.668	1.75955e-121	11	ENSG00000151729	SLC25A4
1.5708e-125	0.796682	0.355	0.195	2.79618e-121	11	ENSG00000077063	CTTNBP2
2.06644e-125	0.600636	0.657	0.472	3.67846e-121	11	ENSG00000129472	RAB2B
8.39482e-125	0.366152	0.955	0.845	1.49436e-120	11	ENSG00000148730	EIF4EBP2
1.08095e-124	0.424392	0.908	0.793	1.92421e-120	11	ENSG00000001630	CYP51A1
1.53239e-124	0.506953	0.756	0.564	2.72781e-120	11	ENSG00000132563	REEP2
3.66392e-124	0.399719	0.916	0.767	6.52215e-120	11	ENSG00000099284	MACROH2A2
4.62892e-124	0.542957	0.622	0.422	8.23994e-120	11	ENSG00000188191	PRKAR1B
9.22856e-124	0.370608	0.525	0.32	1.64278e-119	11	ENSG00000120833	SOCS2
9.71548e-124	0.262624	0.977	0.904	1.72945e-119	11	ENSG00000054523	KIF1B
1.07988e-123	0.325275	0.981	0.891	1.92229e-119	11	ENSG00000172757	CFL1
1.49393e-123	0.36904	0.948	0.824	2.65934e-119	11	ENSG00000128609	NDUFA5
2.0915e-123	0.390285	0.836	0.636	3.72307e-119	11	ENSG00000112531	QKI
2.74285e-123	0.506567	0.728	0.545	4.88255e-119	11	ENSG00000057757	PITHD1
3.4611e-123	0.754369	0.45	0.275	6.16111e-119	11	ENSG00000116977	LGALS8
5.21954e-123	0.447578	0.792	0.603	9.2913e-119	11	ENSG00000109265	CRACD
7.17711e-123	0.937771	0.261	0.126	1.2776e-118	11	ENSG00000107954	NEURL1
8.37945e-123	1.46471	0.149	0.055	1.49163e-118	11	ENSG00000087495	PHACTR3
4.48714e-122	0.576846	0.683	0.504	7.98756e-118	11	ENSG00000198380	GFPT1
2.03588e-121	1.95675	0.114	0.037	3.62407e-117	11	ENSG00000118557	PMFBP1
3.58316e-121	0.419332	0.877	0.733	6.37839e-117	11	ENSG00000138107	ACTR1A
4.73182e-121	0.4293	0.804	0.62	8.42311e-117	11	ENSG00000107643	MAPK8
6.02136e-121	0.447235	0.842	0.678	1.07186e-116	11	ENSG00000254726	MEX3A
9.35055e-121	0.325855	0.965	0.889	1.66449e-116	11	ENSG00000198911	SREBF2
1.38153e-120	0.52599	0.515	0.31	2.45926e-116	11	ENSG00000166111	SVOP
2.79577e-120	0.521916	0.675	0.49	4.97675e-116	11	ENSG00000102900	NUP93
3.39199e-120	0.304541	0.874	0.656	6.03809e-116	11	ENSG00000005249	PRKAR2B
8.74516e-120	0.347233	0.959	0.865	1.55673e-115	11	ENSG00000108946	PRKAR1A
1.4645e-119	1.25768	0.196	0.084	2.60695e-115	11	ENSG00000184905	TCEAL2
1.57695e-119	0.538986	0.669	0.469	2.80713e-115	11	ENSG00000137817	PARP6
3.40226e-119	0.688876	0.357	0.193	6.05636e-115	11	ENSG00000095713	CRTAC1
4.01965e-119	0.486529	0.772	0.597	7.15538e-115	11	ENSG00000197102	DYNC1H1
6.53597e-119	0.424017	0.907	0.782	1.16347e-114	11	ENSG00000112972	HMGCS1
1.28227e-118	0.412781	0.823	0.62	2.28257e-114	11	ENSG00000172915	NBEA
1.7573e-118	0.632376	0.445	0.262	3.12816e-114	11	ENSG00000177511	ST8SIA3
2.0334e-118	0.414753	0.876	0.721	3.61966e-114	11	ENSG00000177576	C18orf32
1.01947e-117	0.414808	0.841	0.68	1.81475e-113	11	ENSG00000114573	ATP6V1A
1.02789e-117	0.37355	0.656	0.434	1.82975e-113	11	ENSG00000156453	PCDH1
2.18936e-117	1.02168	0.303	0.163	3.89727e-113	11	ENSG00000204103	MAFB
9.07407e-117	0.505263	0.725	0.554	1.61528e-112	11	ENSG00000157657	ZNF618
1.90319e-116	1.05616	0.294	0.157	3.38786e-112	11	ENSG00000147642	SYBU
2.2684e-116	0.435284	0.803	0.625	4.03797e-112	11	ENSG00000102606	ARHGEF7
3.01483e-116	1.28485	0.202	0.092	5.36669e-112	11	ENSG00000154914	USP43
3.02173e-116	0.337885	0.778	0.511	5.37898e-112	11	ENSG00000089199	CHGB
6.19323e-116	0.5654	0.515	0.334	1.10246e-111	11	ENSG00000170525	PFKFB3
7.81474e-116	0.682921	0.493	0.316	1.3911e-111	11	ENSG00000167100	SAMD14
8.25346e-116	0.941095	0.48	0.323	1.4692e-111	11	ENSG00000130066	SAT1
2.27176e-115	0.292001	0.988	0.903	4.04396e-111	11	ENSG00000164924	YWHAZ
2.51015e-115	0.596493	0.539	0.344	4.46832e-111	11	ENSG00000173221	GLRX
3.34895e-115	0.424122	0.841	0.687	5.96146e-111	11	ENSG00000075618	FSCN1
5.70889e-115	0.29019	0.985	0.895	1.01624e-110	11	ENSG00000159335	PTMS
6.03931e-115	0.749996	0.361	0.206	1.07506e-110	11	ENSG00000111490	TBC1D30
1.36503e-114	0.549717	0.635	0.449	2.42989e-110	11	ENSG00000186106	ANKRD46
2.41293e-114	0.797688	0.475	0.312	4.29526e-110	11	ENSG00000164603	BMT2
2.83842e-114	0.47666	0.579	0.358	5.05267e-110	11	ENSG00000127561	SYNGR3
3.18672e-114	0.531766	0.59	0.394	5.67267e-110	11	ENSG00000164061	BSN
3.30482e-114	0.553102	0.59	0.399	5.8829e-110	11	ENSG00000164659	ELAPOR2
4.13928e-114	0.982643	0.337	0.187	7.36833e-110	11	ENSG00000154975	CA10
5.08186e-114	0.569105	0.568	0.371	9.04622e-110	11	ENSG00000163449	TMEM169
1.39222e-113	0.440331	0.82	0.65	2.4783e-109	11	ENSG00000068796	KIF2A
1.57645e-113	0.744795	0.455	0.294	2.80625e-109	11	ENSG00000171853	TRAPPC12
4.00266e-113	0.352016	0.935	0.828	7.12513e-109	11	ENSG00000138757	G3BP2
2.69175e-112	0.959248	0.268	0.137	4.79158e-108	11	ENSG00000182256	GABRG3
8.32847e-112	0.37233	0.923	0.803	1.48255e-107	11	ENSG00000204463	BAG6
1.09448e-111	1.50346	0.206	0.097	1.94828e-107	11	ENSG00000070159	PTPN3
3.03135e-111	0.423442	0.862	0.727	5.39611e-107	11	ENSG00000074657	ZNF532
3.1472e-111	0.456407	0.735	0.556	5.60233e-107	11	ENSG00000186187	ZNRF1
4.76467e-111	0.492895	0.721	0.555	8.48159e-107	11	ENSG00000178988	MRFAP1L1
2.24902e-110	0.420003	0.866	0.723	4.00349e-106	11	ENSG00000185787	MORF4L1
2.87423e-110	0.328948	0.957	0.856	5.11641e-106	11	ENSG00000102409	BEX4
1.11699e-109	0.383274	0.91	0.781	1.98836e-105	11	ENSG00000141424	SLC39A6
1.83901e-109	0.672752	0.366	0.209	3.27362e-105	11	ENSG00000002746	HECW1
3.45576e-109	0.486499	0.761	0.604	6.15159e-105	11	ENSG00000006125	AP2B1
7.78479e-109	0.478591	0.753	0.579	1.38577e-104	11	ENSG00000114520	SNX4
1.02952e-108	0.344064	0.913	0.771	1.83266e-104	11	ENSG00000100592	DAAM1
1.12549e-108	0.789775	0.284	0.147	2.00349e-104	11	ENSG00000120645	IQSEC3
6.22367e-108	0.741925	0.406	0.247	1.10788e-103	11	ENSG00000106123	EPHB6
7.22101e-108	0.505425	0.561	0.371	1.28541e-103	11	ENSG00000101236	RNF24
7.63513e-108	0.381772	0.889	0.733	1.35913e-103	11	ENSG00000116871	MAP7D1
7.73297e-108	0.405108	0.842	0.692	1.37655e-103	11	ENSG00000157216	SSBP3
1.3393e-107	0.654623	0.407	0.243	2.38409e-103	11	ENSG00000109956	B3GAT1
1.34405e-107	0.416942	0.416	0.245	2.39254e-103	11	ENSG00000164418	GRIK2
1.90227e-107	0.452002	0.796	0.637	3.38622e-103	11	ENSG00000162378	ZYG11B
2.43497e-107	0.439395	0.848	0.712	4.33449e-103	11	ENSG00000078618	NRDC
6.18328e-107	0.571877	0.609	0.446	1.10069e-102	11	ENSG00000048991	R3HDM1
1.11043e-106	0.542012	0.653	0.483	1.97667e-102	11	ENSG00000063854	HAGH
1.47824e-106	0.480006	0.659	0.473	2.63141e-102	11	ENSG00000173166	RAPH1
2.05235e-106	0.690833	0.383	0.228	3.65339e-102	11	ENSG00000166676	TVP23A
2.25785e-106	0.385085	0.896	0.739	4.01919e-102	11	ENSG00000143198	MGST3
2.43061e-106	0.590319	0.576	0.393	4.32673e-102	11	ENSG00000164330	EBF1
3.39582e-106	0.502594	0.683	0.51	6.04489e-102	11	ENSG00000151835	SACS
2.05042e-105	0.938144	0.188	0.081	3.64995e-101	11	DEPRECATED-ENSG00000131094
2.40715e-105	0.42539	0.87	0.721	4.28496e-101	11	ENSG00000065978	YBX1
3.10812e-105	0.288829	0.978	0.904	5.53276e-101	11	ENSG00000179222	MAGED1
4.15992e-105	1.20443	0.192	0.087	7.40508e-101	11	ENSG00000182132	KCNIP1
4.7032e-105	0.576717	0.425	0.253	8.37216e-101	11	ENSG00000140323	DISP2
1.18609e-104	0.273825	0.833	0.617	2.11135e-100	11	ENSG00000204681	GABBR1
1.85961e-104	0.464624	0.793	0.637	3.31029e-100	11	ENSG00000128654	MTX2
2.02558e-104	0.364444	0.867	0.722	3.60573e-100	11	ENSG00000213722	DDAH2
2.2043e-104	0.528415	0.522	0.343	3.92387e-100	11	ENSG00000114923	SLC4A3
2.41575e-104	0.34707	0.926	0.797	4.30027e-100	11	ENSG00000167470	MIDN
6.1503e-104	0.609828	0.469	0.295	1.09481e-99	11	ENSG00000166924	NYAP1
8.56037e-104	0.409129	0.863	0.703	1.52383e-99	11	ENSG00000115762	PLEKHB2
2.88095e-103	0.491216	0.599	0.415	5.12837e-99	11	ENSG00000143067	ZNF697
5.86388e-103	0.90306	0.368	0.228	1.04383e-98	11	ENSG00000150938	CRIM1
5.96781e-103	0.670924	0.33	0.183	1.06233e-98	11	ENSG00000107864	CPEB3
7.67454e-103	0.395182	0.74	0.541	1.36615e-98	11	ENSG00000173898	SPTBN2
2.13187e-102	0.385309	0.863	0.729	3.79494e-98	11	ENSG00000077254	USP33
2.34974e-102	0.645834	0.386	0.227	4.18277e-98	11	ENSG00000173175	ADCY5
3.1942e-102	0.543355	0.633	0.455	5.68599e-98	11	ENSG00000189159	JPT1
3.35894e-102	0.744248	0.448	0.295	5.97925e-98	11	ENSG00000160050	CCDC28B
5.49723e-102	0.541047	0.628	0.458	9.78561e-98	11	ENSG00000181827	RFX7
6.29827e-102	0.409541	0.628	0.441	1.12116e-97	11	ENSG00000128596	CCDC136
7.38796e-102	0.402598	0.79	0.63	1.31513e-97	11	ENSG00000107758	PPP3CB
1.12224e-101	0.62706	0.575	0.415	1.99771e-97	11	ENSG00000100271	TTLL1
1.23855e-101	0.651964	0.459	0.292	2.20474e-97	11	ENSG00000104863	LIN7B
1.63256e-101	0.312342	0.946	0.862	2.90612e-97	11	ENSG00000077380	DYNC1I2
2.61679e-101	0.444094	0.523	0.333	4.65815e-97	11	ENSG00000148123	PLPPR1
2.792e-101	0.365347	0.885	0.751	4.97004e-97	11	ENSG00000175582	RAB6A
3.79906e-101	0.503924	0.594	0.401	6.76271e-97	11	ENSG00000177432	NAP1L5
3.89028e-101	0.57391	0.403	0.243	6.92509e-97	11	ENSG00000166501	PRKCB
4.35109e-101	0.543832	0.55	0.373	7.74537e-97	11	ENSG00000105255	FSD1
7.9128e-101	0.304468	0.948	0.854	1.40856e-96	11	ENSG00000134717	BTF3L4
1.27867e-100	0.295579	0.525	0.325	2.27615e-96	11	ENSG00000145920	CPLX2
1.43684e-100	0.559254	0.537	0.362	2.55772e-96	11	ENSG00000151743	AMN1
1.50298e-100	0.875182	0.264	0.139	2.67545e-96	11	ENSG00000163995	ABLIM2
2.16273e-100	0.698696	0.405	0.254	3.84987e-96	11	ENSG00000122335	SERAC1
2.31188e-100	0.333495	0.924	0.812	4.11539e-96	11	ENSG00000115966	ATF2
2.97875e-100	0.620392	0.34	0.19	5.30247e-96	11	ENSG00000114757	PEX5L
4.40745e-100	0.432066	0.74	0.577	7.84569e-96	11	ENSG00000167378	IRGQ
4.43326e-100	0.430508	0.54	0.362	7.89165e-96	11	ENSG00000128512	DOCK4
6.75633e-100	0.765064	0.355	0.211	1.20269e-95	11	ENSG00000105143	SLC1A6
7.64144e-100	0.636924	0.498	0.337	1.36025e-95	11	ENSG00000110906	KCTD10
1.12384e-99	0.451636	0.676	0.476	2.00055e-95	11	ENSG00000068971	PPP2R5B
1.15475e-99	0.680024	0.465	0.312	2.05557e-95	11	ENSG00000111885	MAN1A1
2.45265e-99	1.14361	0.276	0.15	4.36597e-95	11	ENSG00000053108	FSTL4
2.47882e-99	0.481805	0.662	0.488	4.41254e-95	11	ENSG00000165030	NFIL3
3.01422e-99	0.386455	0.826	0.679	5.36562e-95	11	ENSG00000170899	GSTA4
4.00873e-99	0.334242	0.924	0.772	7.13594e-95	11	ENSG00000178531	CTXN1
4.28698e-99	0.895905	0.258	0.134	7.63125e-95	11	ENSG00000104833	TUBB4A
4.74975e-99	0.379169	0.822	0.623	8.45504e-95	11	ENSG00000075043	KCNQ2
5.40854e-99	0.685801	0.431	0.276	9.62774e-95	11	ENSG00000101333	PLCB4
3.67842e-98	0.534551	0.642	0.479	6.54796e-94	11	ENSG00000083290	ULK2
4.1887e-98	0.593755	0.686	0.533	7.4563e-94	11	ENSG00000006652	IFRD1
6.2617e-98	0.391029	0.761	0.568	1.11465e-93	11	ENSG00000145284	SCD5
7.31449e-98	0.605251	0.531	0.366	1.30205e-93	11	ENSG00000160753	RUSC1
7.45816e-98	0.460057	0.565	0.363	1.32763e-93	11	ENSG00000130540	SULT4A1
9.57236e-98	0.36025	0.872	0.7	1.70398e-93	11	ENSG00000071575	TRIB2
1.06555e-97	0.778164	0.33	0.189	1.89679e-93	11	ENSG00000203772	SPRN
1.28018e-97	0.272451	0.972	0.889	2.27885e-93	11	ENSG00000164091	WDR82
1.32432e-97	0.517942	0.53	0.352	2.35742e-93	11	ENSG00000105520	PLPPR2
1.53293e-97	0.675321	0.355	0.207	2.72877e-93	11	ENSG00000129159	KCNC1
2.56445e-97	0.345899	0.813	0.647	4.56498e-93	11	ENSG00000033627	ATP6V0A1
2.69948e-97	0.408064	0.762	0.598	4.80535e-93	11	ENSG00000196814	MVB12B
4.14023e-97	0.393849	0.825	0.674	7.37002e-93	11	ENSG00000163939	PBRM1
5.08315e-97	0.290378	0.93	0.783	9.04851e-93	11	ENSG00000145362	ANK2
6.13234e-97	0.443498	0.672	0.485	1.09162e-92	11	ENSG00000164970	FAM219A
7.08931e-97	0.461337	0.701	0.535	1.26197e-92	11	ENSG00000106665	CLIP2
7.7404e-97	0.827368	0.247	0.126	1.37787e-92	11	ENSG00000111249	CUX2
8.42175e-97	0.412189	0.663	0.477	1.49916e-92	11	ENSG00000291122	CASTOR3P
1.16088e-96	0.414694	0.771	0.615	2.06648e-92	11	ENSG00000137075	RNF38
1.57432e-96	1.27636	0.14	0.056	2.80245e-92	11	ENSG00000181031	RPH3AL
4.64258e-96	0.42325	0.64	0.45	8.26425e-92	11	ENSG00000076826	CAMSAP3
5.89875e-96	0.435006	0.701	0.534	1.05004e-91	11	ENSG00000241973	PI4KA
7.67377e-96	0.583867	0.385	0.23	1.36601e-91	11	ENSG00000154118	JPH3
7.95016e-96	0.455169	0.7	0.529	1.41521e-91	11	ENSG00000131089	ARHGEF9
1.22667e-95	1.37483	0.173	0.077	2.1836e-91	11	ENSG00000177551	NHLH2
1.34402e-95	0.879806	0.276	0.15	2.39249e-91	11	ENSG00000106789	CORO2A
2.12449e-95	0.83607	0.313	0.18	3.7818e-91	11	ENSG00000176490	DIRAS1
2.27551e-95	1.17737	0.156	0.067	4.05063e-91	11	ENSG00000184709	LRRC26
2.36124e-95	0.358301	0.791	0.589	4.20324e-91	11	ENSG00000174871	CNIH2
3.42119e-95	0.628431	0.377	0.228	6.09005e-91	11	ENSG00000173926	MARCHF3
5.90673e-95	0.645812	0.385	0.235	1.05146e-90	11	ENSG00000130584	ZBTB46
6.79676e-95	0.421332	0.725	0.544	1.20989e-90	11	ENSG00000183248	PRR36
7.25935e-95	0.479549	0.698	0.537	1.29224e-90	11	ENSG00000133703	KRAS
7.72664e-95	0.35051	0.788	0.619	1.37542e-90	11	ENSG00000112852	PCDHB2
8.34134e-95	0.659943	0.49	0.336	1.48484e-90	11	ENSG00000167136	ENDOG
9.46986e-95	0.486288	0.647	0.48	1.68573e-90	11	ENSG00000070501	POLB
1.10116e-94	0.687469	0.474	0.328	1.96017e-90	11	ENSG00000174891	RSRC1
1.33258e-94	0.384001	0.82	0.676	2.37213e-90	11	ENSG00000213923	CSNK1E
2.70427e-94	0.571972	0.472	0.309	4.81388e-90	11	ENSG00000139318	DUSP6
3.77224e-94	0.398773	0.795	0.642	6.71497e-90	11	ENSG00000021574	SPAST
7.17278e-94	0.470735	0.59	0.424	1.27683e-89	11	ENSG00000082805	ERC1
7.27827e-94	0.537642	0.618	0.461	1.2956e-89	11	ENSG00000177030	DEAF1
9.83246e-94	0.481541	0.447	0.28	1.75028e-89	11	ENSG00000139973	SYT16
1.39639e-93	0.450959	0.672	0.494	2.48572e-89	11	ENSG00000117758	STX12
1.63222e-93	0.551166	0.409	0.252	2.90552e-89	11	ENSG00000170419	VSTM2A
3.57255e-93	0.495648	0.544	0.363	6.35949e-89	11	ENSG00000008735	MAPK8IP2
6.89735e-93	1.02518	0.311	0.18	1.2278e-88	11	ENSG00000091664	SLC17A6
1.29574e-92	0.421176	0.804	0.659	2.30655e-88	11	ENSG00000180370	PAK2
1.57518e-92	0.4139	0.783	0.623	2.80397e-88	11	ENSG00000120437	ACAT2
1.80858e-92	0.620775	0.523	0.365	3.21945e-88	11	ENSG00000136379	ABHD17C
2.45251e-92	0.590414	0.451	0.298	4.36572e-88	11	ENSG00000141431	ASXL3
3.03161e-92	0.310229	0.917	0.807	5.39656e-88	11	ENSG00000004487	KDM1A
3.22769e-92	0.386191	0.628	0.445	5.74561e-88	11	ENSG00000113205	PCDHB3
3.99722e-92	0.771596	0.3	0.171	7.11545e-88	11	ENSG00000172247	C1QTNF4
7.35543e-92	0.603812	0.479	0.325	1.30934e-87	11	ENSG00000121297	TSHZ3
8.82203e-92	0.767115	0.232	0.116	1.57041e-87	11	ENSG00000213424	KRT222
1.12823e-90	0.804926	0.245	0.128	2.00836e-86	11	ENSG00000188674	C2orf80
3.23795e-90	0.387802	0.615	0.423	5.76388e-86	11	ENSG00000174672	BRSK2
6.00044e-90	0.424157	0.617	0.445	1.06814e-85	11	ENSG00000186310	NAP1L3
6.34399e-90	0.43355	0.722	0.561	1.12929e-85	11	ENSG00000018510	AGPS
7.78856e-90	0.351393	0.855	0.701	1.38644e-85	11	ENSG00000169710	FASN
1.58622e-89	0.4615	0.722	0.576	2.82364e-85	11	ENSG00000146007	ZMAT2
1.67923e-89	0.729438	0.293	0.165	2.98919e-85	11	ENSG00000102290	PCDH11X
2.79705e-89	0.377609	0.749	0.587	4.97903e-85	11	ENSG00000144320	LNPK
3.92476e-89	0.296783	0.913	0.796	6.98647e-85	11	ENSG00000010810	FYN
1.04152e-88	0.367856	0.755	0.589	1.85402e-84	11	ENSG00000165238	WNK2
1.38745e-88	0.562378	0.372	0.224	2.4698e-84	11	ENSG00000151690	MFSD6
1.49922e-88	0.639903	0.422	0.269	2.66876e-84	11	ENSG00000011677	GABRA3
1.58519e-88	0.377961	0.711	0.524	2.82179e-84	11	ENSG00000114631	PODXL2
3.77654e-88	0.661096	0.497	0.356	6.72263e-84	11	ENSG00000119185	ITGB1BP1
4.62352e-88	0.415016	0.8	0.648	8.23033e-84	11	ENSG00000128989	ARPP19
5.18991e-88	0.452341	0.671	0.514	9.23856e-84	11	ENSG00000101079	NDRG3
5.86011e-88	0.393641	0.648	0.478	1.04316e-83	11	ENSG00000130224	LRCH2
7.18275e-88	0.447106	0.586	0.41	1.2786e-83	11	ENSG00000196376	SLC35F1
7.96649e-88	0.511596	0.666	0.515	1.41811e-83	11	ENSG00000129657	SEC14L1
9.02673e-88	0.40318	0.628	0.447	1.60685e-83	11	ENSG00000134030	CTIF
9.98127e-88	0.297136	0.873	0.672	1.77677e-83	11	ENSG00000166206	GABRB3
1.40216e-87	0.498116	0.595	0.436	2.49599e-83	11	ENSG00000143147	GPR161
1.4537e-87	0.600101	0.337	0.199	2.58773e-83	11	ENSG00000144583	MARCHF4
1.51261e-87	0.803335	0.333	0.204	2.69259e-83	11	ENSG00000134072	CAMK1
1.85958e-87	0.386637	0.792	0.642	3.31025e-83	11	ENSG00000196914	ARHGEF12
1.932e-87	0.48293	0.557	0.39	3.43915e-83	11	ENSG00000134698	AGO4
2.33196e-87	0.387103	0.763	0.591	4.15113e-83	11	ENSG00000165943	MOAP1
2.77238e-87	0.391428	0.557	0.396	4.93511e-83	11	ENSG00000011105	TSPAN9
5.50079e-87	0.374956	0.842	0.695	9.79196e-83	11	ENSG00000138069	RAB1A
1.32569e-86	0.357508	0.851	0.712	2.35986e-82	11	ENSG00000163875	MEAF6
2.46439e-86	0.335938	0.809	0.639	4.38686e-82	11	ENSG00000258947	TUBB3
2.59677e-86	0.39714	0.812	0.673	4.62252e-82	11	ENSG00000104671	DCTN6
3.69464e-86	0.530258	0.463	0.299	6.57683e-82	11	ENSG00000129993	CBFA2T3
3.93192e-86	0.347406	0.709	0.53	6.99921e-82	11	ENSG00000091972	CD200
4.17867e-86	0.514189	0.536	0.377	7.43845e-82	11	ENSG00000085832	EPS15
4.27742e-86	0.6248	0.277	0.152	7.61424e-82	11	ENSG00000166862	CACNG2
1.04782e-85	0.39097	0.697	0.537	1.86522e-81	11	ENSG00000196220	SRGAP3
1.76186e-85	0.505321	0.572	0.414	3.13629e-81	11	ENSG00000103540	CCP110
1.87654e-85	0.426072	0.593	0.426	3.34042e-81	11	ENSG00000112541	PDE10A
2.62148e-85	1.01101	0.196	0.098	4.66649e-81	11	ENSG00000101445	PPP1R16B
2.70923e-85	0.77786	0.355	0.224	4.82271e-81	11	ENSG00000053254	FOXN3
2.75015e-85	0.439026	0.631	0.47	4.89555e-81	11	ENSG00000197951	ZNF71
5.06738e-85	0.421556	0.745	0.603	9.02045e-81	11	ENSG00000008838	MED24
5.19363e-85	0.378245	0.799	0.662	9.24517e-81	11	ENSG00000152556	PFKM
1.154e-84	0.520271	0.506	0.361	2.05424e-80	11	ENSG00000141452	RMC1
1.6033e-84	0.382337	0.802	0.674	2.85404e-80	11	ENSG00000131966	ACTR10
2.01852e-84	0.74023	0.349	0.219	3.59317e-80	11	ENSG00000160191	PDE9A
2.08694e-84	0.381357	0.74	0.583	3.71496e-80	11	ENSG00000139613	SMARCC2
2.38903e-84	0.566844	0.52	0.368	4.25271e-80	11	ENSG00000241360	PDXP
2.62815e-84	0.515338	0.611	0.456	4.67837e-80	11	ENSG00000141858	SAMD1
4.9624e-84	0.574335	0.457	0.311	8.83356e-80	11	ENSG00000065615	CYB5R4
5.37097e-84	0.542879	0.442	0.288	9.56086e-80	11	ENSG00000137094	DNAJB5
1.5303e-83	1.30696	0.145	0.064	2.72408e-79	11	ENSG00000198417	MT1F
1.90366e-83	0.419452	0.469	0.301	3.38871e-79	11	ENSG00000196132	MYT1
4.35085e-83	0.732778	0.362	0.232	7.74495e-79	11	ENSG00000168702	LRP1B
5.53773e-83	0.699993	0.267	0.148	9.85771e-79	11	ENSG00000253457	SMIM18
6.53507e-83	0.428387	0.698	0.539	1.16331e-78	11	ENSG00000131943	C19orf12
9.06911e-83	0.351339	0.863	0.727	1.61439e-78	11	ENSG00000023734	STRAP
1.22189e-82	0.815707	0.509	0.378	2.17508e-78	11	ENSG00000109790	KLHL5
1.32748e-82	0.517545	0.566	0.414	2.36305e-78	11	ENSG00000184588	PDE4B
1.41543e-82	0.387079	0.806	0.666	2.5196e-78	11	ENSG00000072958	AP1M1
1.94862e-82	0.448731	0.689	0.538	3.46874e-78	11	ENSG00000112305	SMAP1
2.79467e-82	0.65012	0.324	0.197	4.97479e-78	11	ENSG00000187764	SEMA4D
3.48351e-82	0.320887	0.691	0.509	6.201e-78	11	ENSG00000140557	ST8SIA2
4.1688e-82	0.292762	0.749	0.566	7.42088e-78	11	ENSG00000227051	C14orf132
4.51942e-82	0.462125	0.659	0.509	8.04502e-78	11	ENSG00000169599	NFU1
6.24858e-82	0.37004	0.783	0.622	1.11231e-77	11	ENSG00000023902	PLEKHO1
8.31182e-82	0.291932	0.823	0.642	1.47959e-77	11	ENSG00000220205	VAMP2
1.27225e-81	0.294038	0.933	0.829	2.26473e-77	11	ENSG00000104388	RAB2A
1.60842e-81	0.374298	0.731	0.572	2.86315e-77	11	ENSG00000184939	ZFP90
2.16533e-81	0.30985	0.917	0.808	3.8545e-77	11	ENSG00000073921	PICALM
3.27525e-81	0.361149	0.681	0.496	5.83028e-77	11	ENSG00000167642	SPINT2
3.74618e-81	1.21771	0.4	0.303	6.66857e-77	11	ENSG00000053438	NNAT
5.71215e-81	0.360446	0.586	0.418	1.01682e-76	11	ENSG00000157193	LRP8
7.41007e-81	0.351503	0.8	0.652	1.31907e-76	11	ENSG00000143256	PFDN2
8.72775e-81	0.303091	0.92	0.827	1.55363e-76	11	ENSG00000122482	ZNF644
1.25158e-80	0.441095	0.516	0.34	2.22794e-76	11	ENSG00000116675	DNAJC6
1.61939e-80	0.41935	0.715	0.552	2.88268e-76	11	ENSG00000239672	NME1
2.07803e-80	0.74245	0.281	0.162	3.6991e-76	11	ENSG00000132003	ZSWIM4
2.73232e-80	0.513966	0.366	0.228	4.86381e-76	11	ENSG00000078295	ADCY2
4.21516e-80	0.661851	0.416	0.275	7.50341e-76	11	ENSG00000133134	BEX2
5.37333e-80	0.375561	0.725	0.567	9.56506e-76	11	ENSG00000103160	HSDL1
6.5457e-80	0.485059	0.566	0.416	1.1652e-75	11	ENSG00000169122	FAM110B
7.1665e-80	0.352081	0.844	0.71	1.27571e-75	11	ENSG00000204308	RNF5
9.84349e-80	0.29411	0.818	0.657	1.75224e-75	11	ENSG00000072071	ADGRL1
1.83309e-79	0.305434	0.722	0.559	3.26308e-75	11	ENSG00000158427	TMSB15B
1.88468e-79	0.689081	0.277	0.159	3.35492e-75	11	ENSG00000110427	KIAA1549L
2.21495e-79	0.423014	0.588	0.428	3.94283e-75	11	ENSG00000100364	KIAA0930
2.50295e-79	0.30669	0.817	0.656	4.45551e-75	11	ENSG00000187231	SESTD1
2.73625e-79	0.577751	0.375	0.235	4.87081e-75	11	ENSG00000163013	FBXO41
3.1025e-79	1.01186	0.156	0.073	5.52276e-75	11	ENSG00000136546	SCN7A
4.33934e-79	0.485924	0.587	0.434	7.72446e-75	11	ENSG00000182809	CRIP2
4.36326e-79	0.50042	0.441	0.291	7.76704e-75	11	ENSG00000167861	HID1
5.40195e-79	0.428409	0.706	0.565	9.61601e-75	11	ENSG00000188021	UBQLN2
5.59302e-79	0.585531	0.39	0.248	9.95614e-75	11	ENSG00000108176	DNAJC12
9.42518e-79	0.527699	0.458	0.313	1.67778e-74	11	ENSG00000196632	WNK3
1.62077e-78	0.387344	0.496	0.326	2.88513e-74	11	ENSG00000118473	SGIP1
1.82204e-78	0.323037	0.852	0.717	3.24342e-74	11	ENSG00000176903	PNMA1
2.06267e-78	0.749332	0.298	0.18	3.67176e-74	11	ENSG00000183688	RFLNB
2.16677e-78	0.730107	0.306	0.186	3.85706e-74	11	ENSG00000197872	CYRIA
3.30121e-78	0.38581	0.594	0.423	5.87649e-74	11	ENSG00000170500	LONRF2
3.78164e-78	0.321943	0.512	0.333	6.73169e-74	11	ENSG00000242173	ARHGDIG
6.17822e-78	0.454222	0.62	0.476	1.09979e-73	11	ENSG00000028839	TBPL1
6.99842e-78	0.398833	0.74	0.601	1.24579e-73	11	ENSG00000196470	SIAH1
7.18503e-78	0.35209	0.724	0.566	1.27901e-73	11	ENSG00000071246	VASH1
9.80889e-78	0.436083	0.583	0.415	1.74608e-73	11	ENSG00000130758	MAP3K10
1.33131e-77	0.416021	0.72	0.569	2.36986e-73	11	ENSG00000196396	PTPN1
1.57841e-77	0.745789	0.329	0.208	2.80972e-73	11	ENSG00000149260	CAPN5
1.66762e-77	0.55315	0.576	0.43	2.96852e-73	11	ENSG00000157514	TSC22D3
1.9311e-77	0.452758	0.57	0.421	3.43756e-73	11	ENSG00000008869	HEATR5B
2.69507e-77	0.491157	0.429	0.281	4.79749e-73	11	ENSG00000123570	RAB9B
2.987e-77	0.493674	0.437	0.288	5.31716e-73	11	ENSG00000136274	NACAD
3.52289e-77	0.264694	0.926	0.799	6.27109e-73	11	ENSG00000160014	CALM3
6.76598e-77	0.276123	0.709	0.524	1.20441e-72	11	ENSG00000126217	MCF2L
8.75632e-77	0.29498	0.893	0.762	1.55871e-72	11	ENSG00000182093	GET1
9.18231e-77	0.344476	0.775	0.625	1.63454e-72	11	ENSG00000073969	NSF
1.06153e-76	1.14218	0.135	0.06	1.88962e-72	11	ENSG00000174145	NWD2
1.53217e-76	0.518296	0.567	0.422	2.72741e-72	11	ENSG00000104964	TLE5
1.59133e-76	0.650704	0.401	0.265	2.83272e-72	11	ENSG00000165169	DYNLT3
2.48251e-76	0.334088	0.807	0.653	4.41912e-72	11	ENSG00000094916	CBX5
2.77004e-76	0.388464	0.704	0.548	4.93095e-72	11	ENSG00000144635	DYNC1LI1
5.03702e-76	0.393753	0.513	0.35	8.96639e-72	11	ENSG00000134323	MYCN
5.84042e-76	0.481246	0.56	0.415	1.03965e-71	11	ENSG00000082458	DLG3
7.3284e-76	0.578696	0.435	0.297	1.30453e-71	11	ENSG00000187605	TET3
1.41168e-75	0.366751	0.716	0.558	2.51294e-71	11	ENSG00000126947	ARMCX1
1.69155e-75	0.296959	0.836	0.7	3.01113e-71	11	ENSG00000130338	TULP4
2.20423e-75	0.325337	0.819	0.673	3.92374e-71	11	ENSG00000136261	BZW2
2.89709e-75	0.301835	0.494	0.339	5.15712e-71	11	ENSG00000130787	HIP1R
3.07777e-75	0.265881	0.961	0.864	5.47875e-71	11	ENSG00000114784	EIF1B
4.69851e-75	0.373514	0.772	0.626	8.36382e-71	11	ENSG00000198836	OPA1
5.04408e-75	0.578193	0.469	0.336	8.97896e-71	11	ENSG00000032389	EIPR1
6.75832e-75	0.366016	0.772	0.632	1.20305e-70	11	ENSG00000091039	OSBPL8
8.14884e-75	0.425028	0.621	0.472	1.45057e-70	11	ENSG00000066557	LRRC40
8.66877e-75	0.495737	0.356	0.224	1.54313e-70	11	ENSG00000108932	SLC16A6
9.3424e-75	0.673888	0.384	0.249	1.66304e-70	11	ENSG00000064763	FAR2
1.17075e-74	0.40559	0.403	0.261	2.08405e-70	11	ENSG00000143630	HCN3
1.66224e-74	0.525144	0.467	0.324	2.95896e-70	11	ENSG00000262246	CORO7
2.58129e-74	0.457239	0.459	0.313	4.59496e-70	11	ENSG00000088854	DNAAF9
2.64419e-74	0.547206	0.356	0.227	4.70693e-70	11	ENSG00000107957	SH3PXD2A
3.13338e-74	0.846112	0.338	0.225	5.57772e-70	11	ENSG00000115350	POLE4
4.05799e-74	0.404915	0.683	0.531	7.22364e-70	11	ENSG00000186716	BCR
4.80724e-74	0.278203	0.729	0.577	8.55737e-70	11	ENSG00000182272	B4GALNT4
5.03125e-74	0.361532	0.804	0.664	8.95613e-70	11	ENSG00000196465	MYL6B
1.35571e-73	0.434445	0.618	0.465	2.4133e-69	11	ENSG00000162702	ZNF281
1.44413e-73	0.408082	0.621	0.474	2.5707e-69	11	ENSG00000064999	ANKS1A
2.74787e-73	0.283707	0.925	0.799	4.89148e-69	11	ENSG00000089220	PEBP1
4.03794e-73	0.411514	0.544	0.385	7.18793e-69	11	ENSG00000089818	NECAP1
4.79934e-73	1.61683	0.148	0.07	8.5433e-69	11	ENSG00000198785	GRIN3A
7.91969e-73	0.490325	0.635	0.502	1.40978e-68	11	ENSG00000149600	COMMD7
1.18723e-72	0.400881	0.732	0.591	2.11339e-68	11	ENSG00000182768	NGRN
1.39107e-72	0.358107	0.807	0.672	2.47624e-68	11	ENSG00000122068	FYTTD1
1.8286e-72	0.441238	0.513	0.365	3.25509e-68	11	ENSG00000100242	SUN2
2.24713e-72	0.328379	0.83	0.7	4.00011e-68	11	ENSG00000011451	WIZ
2.464e-72	0.396299	0.692	0.542	4.38616e-68	11	ENSG00000100422	CERK
4.0113e-72	0.524084	0.55	0.411	7.14051e-68	11	ENSG00000181852	RNF41
5.21519e-72	0.252892	0.963	0.86	9.28356e-68	11	ENSG00000086061	DNAJA1
1.23403e-71	0.362089	0.67	0.501	2.19669e-67	11	ENSG00000141576	RNF157
1.32483e-71	0.778837	0.322	0.206	2.35834e-67	11	ENSG00000187068	C3orf70
1.68055e-71	0.275466	0.862	0.734	2.99155e-67	11	ENSG00000160007	ARHGAP35
1.75901e-71	0.301192	0.817	0.662	3.13121e-67	11	ENSG00000130559	CAMSAP1
1.78215e-71	0.849227	0.234	0.133	3.1724e-67	11	ENSG00000151948	GLT1D1
5.16312e-71	0.70195	0.286	0.172	9.19087e-67	11	ENSG00000223572	CKMT1A
6.38716e-71	0.431949	0.423	0.282	1.13698e-66	11	ENSG00000163644	PPM1K
6.40365e-71	0.560883	0.425	0.292	1.13991e-66	11	ENSG00000183828	NUDT14
6.58766e-71	0.398337	0.741	0.597	1.17267e-66	11	ENSG00000105647	PIK3R2
9.29683e-71	0.430517	0.655	0.52	1.65493e-66	11	ENSG00000169410	PTPN9
1.10334e-70	0.642023	0.354	0.229	1.96405e-66	11	ENSG00000164604	GPR85
1.39125e-70	0.507376	0.523	0.388	2.47657e-66	11	ENSG00000112146	FBXO9
1.71741e-70	0.384053	0.579	0.429	3.05717e-66	11	ENSG00000176371	ZSCAN2
1.88494e-70	0.687383	0.301	0.185	3.35539e-66	11	ENSG00000172159	FRMD3
1.92952e-70	0.635648	0.315	0.196	3.43473e-66	11	ENSG00000160999	SH2B2
2.07957e-70	0.39217	0.663	0.52	3.70184e-66	11	ENSG00000145725	PPIP5K2
2.35334e-70	0.353686	0.798	0.663	4.18918e-66	11	ENSG00000162368	CMPK1
2.46554e-70	0.3266	0.842	0.713	4.3889e-66	11	ENSG00000243317	STMP1
2.70893e-70	0.430983	0.529	0.382	4.82217e-66	11	ENSG00000141098	GFOD2
2.95763e-70	0.506471	0.528	0.392	5.26488e-66	11	ENSG00000117411	B4GALT2
5.38883e-70	0.489583	0.582	0.445	9.59265e-66	11	ENSG00000122126	OCRL
5.4898e-70	0.36213	0.732	0.583	9.7724e-66	11	ENSG00000144746	ARL6IP5
5.56496e-70	0.253653	0.633	0.449	9.90619e-66	11	ENSG00000103723	AP3B2
8.43234e-70	0.287223	0.861	0.715	1.50104e-65	11	ENSG00000170832	USP32
9.68449e-70	0.507795	0.426	0.287	1.72394e-65	11	ENSG00000188760	TMEM198
1.28307e-69	0.670765	0.333	0.213	2.28399e-65	11	ENSG00000144619	CNTN4
1.334e-69	0.456363	0.604	0.468	2.37465e-65	11	ENSG00000171206	TRIM8
1.45549e-69	0.327949	0.736	0.598	2.59092e-65	11	ENSG00000108389	MTMR4
1.90611e-69	0.605664	0.408	0.283	3.39307e-65	11	ENSG00000136425	CIB2
2.12328e-69	0.38592	0.728	0.587	3.77965e-65	11	ENSG00000078668	VDAC3
2.8353e-69	0.256552	0.909	0.805	5.04711e-65	11	ENSG00000121741	ZMYM2
2.96591e-69	0.387695	0.535	0.388	5.27961e-65	11	ENSG00000155893	PXYLP1
4.34356e-69	1.27607	0.118	0.052	7.73197e-65	11	ENSG00000101463	SYNDIG1
4.48967e-69	0.389734	0.686	0.543	7.99206e-65	11	ENSG00000151640	DPYSL4
6.22732e-69	0.347459	0.716	0.566	1.10853e-64	11	ENSG00000115504	EHBP1
8.65879e-69	0.540676	0.46	0.33	1.54135e-64	11	ENSG00000108395	TRIM37
8.96461e-69	0.476722	0.545	0.403	1.59579e-64	11	ENSG00000068903	SIRT2
1.11286e-68	0.417025	0.344	0.214	1.98101e-64	11	ENSG00000161681	SHANK1
1.12313e-68	0.360682	0.767	0.625	1.99929e-64	11	ENSG00000010270	STARD3NL
1.22334e-68	0.464583	0.54	0.402	2.17766e-64	11	ENSG00000135119	RNFT2
1.70184e-68	0.421798	0.637	0.501	3.02944e-64	11	ENSG00000049618	ARID1B
2.34228e-68	0.532307	0.502	0.375	4.1695e-64	11	ENSG00000168264	IRF2BP2
2.94483e-68	0.351822	0.405	0.26	5.24209e-64	11	ENSG00000221946	FXYD7
2.99737e-68	0.330257	0.791	0.657	5.33562e-64	11	ENSG00000135250	SRPK2
3.18563e-68	0.416313	0.61	0.459	5.67075e-64	11	ENSG00000137216	TMEM63B
6.31978e-68	0.407646	0.602	0.466	1.12498e-63	11	ENSG00000157450	RNF111
6.34804e-68	0.408916	0.627	0.487	1.13002e-63	11	ENSG00000109184	DCUN1D4
1.20678e-67	0.372828	0.682	0.535	2.14818e-63	11	ENSG00000099864	PALM
1.68757e-67	0.37725	0.587	0.444	3.00404e-63	11	ENSG00000075391	RASAL2
2.49118e-67	0.3011	0.742	0.573	4.43455e-63	11	ENSG00000167972	ABCA3
2.49318e-67	0.328769	0.65	0.491	4.4381e-63	11	ENSG00000184194	GPR173
3.12906e-67	0.515766	0.519	0.384	5.57004e-63	11	ENSG00000172331	BPGM
4.96967e-67	0.25119	0.823	0.685	8.84651e-63	11	ENSG00000115355	CCDC88A
5.60842e-67	0.330316	0.761	0.609	9.98354e-63	11	ENSG00000115306	SPTBN1
6.79543e-67	0.295635	0.852	0.717	1.20965e-62	11	ENSG00000123091	RNF11
8.87349e-67	0.317655	0.797	0.667	1.57957e-62	11	ENSG00000100614	PPM1A
1.3212e-66	0.394211	0.625	0.479	2.35187e-62	11	ENSG00000172379	ARNT2
1.55019e-66	0.481412	0.399	0.263	2.75949e-62	11	ENSG00000081181	ARG2
2.40368e-66	0.44579	0.484	0.34	4.27878e-62	11	ENSG00000132821	VSTM2L
2.58172e-66	0.344172	0.709	0.538	4.59572e-62	11	ENSG00000169862	CTNND2
2.72208e-66	0.32318	0.846	0.708	4.84557e-62	11	ENSG00000184900	SUMO3
4.03791e-66	0.297982	0.777	0.612	7.18789e-62	11	ENSG00000101290	CDS2
4.21173e-66	0.496604	0.412	0.279	7.49731e-62	11	ENSG00000061918	GUCY1B1
4.51507e-66	0.458845	0.53	0.39	8.03728e-62	11	ENSG00000170153	RNF150
4.80492e-66	0.332854	0.703	0.541	8.55324e-62	11	ENSG00000104643	MTMR9
5.4065e-66	0.34437	0.78	0.64	9.62411e-62	11	ENSG00000132612	VPS4A
6.06643e-66	0.711126	0.17	0.087	1.07989e-61	11	ENSG00000178773	CPNE7
6.47294e-66	0.488792	0.527	0.391	1.15225e-61	11	ENSG00000164983	TMEM65
1.30969e-65	0.464196	0.554	0.42	2.33138e-61	11	ENSG00000167114	SLC27A4
1.40973e-65	0.418545	0.573	0.433	2.50946e-61	11	ENSG00000177888	ZBTB41
1.45892e-65	0.857078	0.18	0.094	2.59702e-61	11	ENSG00000109991	P2RX3
1.70589e-65	0.513766	0.318	0.196	3.03666e-61	11	ENSG00000185924	RTN4RL1
1.9031e-65	0.379083	0.655	0.515	3.38771e-61	11	ENSG00000176973	FAM89B
2.37344e-65	0.456442	0.408	0.273	4.22496e-61	11	ENSG00000130035	GALNT8
4.48497e-65	0.623739	0.316	0.198	7.9837e-61	11	ENSG00000153012	LGI2
5.97486e-65	0.343324	0.63	0.486	1.06358e-60	11	ENSG00000082014	SMARCD3
8.96561e-65	0.388603	0.383	0.25	1.59597e-60	11	ENSG00000184916	JAG2
9.77834e-65	0.299946	0.877	0.754	1.74064e-60	11	ENSG00000009307	CSDE1
1.19201e-64	0.446677	0.438	0.306	2.1219e-60	11	ENSG00000099814	CEP170B
1.56668e-64	0.310916	0.735	0.574	2.78885e-60	11	ENSG00000144369	FAM171B
1.61162e-64	0.428184	0.574	0.439	2.86884e-60	11	ENSG00000204977	TRIM13
1.86185e-64	0.333215	0.684	0.536	3.31428e-60	11	ENSG00000050748	MAPK9
2.17733e-64	0.256278	0.885	0.743	3.87587e-60	11	ENSG00000161682	FAM171A2
3.55224e-64	0.305836	0.646	0.497	6.32334e-60	11	ENSG00000110987	BCL7A
5.25318e-64	0.366859	0.633	0.491	9.35118e-60	11	ENSG00000147894	C9orf72
6.56119e-64	0.382112	0.625	0.49	1.16796e-59	11	ENSG00000108557	RAI1
8.32055e-64	0.339063	0.507	0.349	1.48114e-59	11	ENSG00000101746	NOL4
8.93169e-64	0.398662	0.542	0.402	1.58993e-59	11	ENSG00000142459	EVI5L
9.29836e-64	0.487817	0.415	0.287	1.6552e-59	11	ENSG00000048052	HDAC9
9.98903e-64	0.255786	0.67	0.488	1.77815e-59	11	ENSG00000180354	MTURN
1.25934e-63	0.449618	0.54	0.41	2.24175e-59	11	ENSG00000140396	NCOA2
1.30433e-63	0.377016	0.595	0.449	2.32183e-59	11	ENSG00000182400	TRAPPC6B
2.63272e-63	0.507493	0.375	0.252	4.6865e-59	11	ENSG00000187678	SPRY4
3.158e-63	0.346255	0.781	0.657	5.62155e-59	11	ENSG00000163444	TMEM183A
4.07952e-63	0.348195	0.745	0.612	7.26195e-59	11	ENSG00000177885	GRB2
4.40159e-63	0.291734	0.813	0.665	7.83527e-59	11	ENSG00000197451	HNRNPAB
4.78905e-63	0.264091	0.815	0.688	8.52499e-59	11	ENSG00000253305	PCDHGB6
4.84356e-63	0.263729	0.829	0.674	8.62203e-59	11	ENSG00000109654	TRIM2
5.29573e-63	0.567114	0.407	0.285	9.42693e-59	11	ENSG00000163053	SLC16A14
9.03887e-63	0.326015	0.643	0.494	1.60901e-58	11	ENSG00000121989	ACVR2A
9.43435e-63	0.329415	0.702	0.566	1.67941e-58	11	ENSG00000012983	MAP4K5
9.97665e-63	0.29842	0.857	0.74	1.77594e-58	11	ENSG00000122565	CBX3
1.05629e-62	0.620338	0.337	0.223	1.88029e-58	11	ENSG00000123643	SLC36A1
1.55048e-62	0.462452	0.509	0.378	2.76001e-58	11	ENSG00000184517	ZFP1
2.02395e-62	0.492331	0.379	0.259	3.60284e-58	11	ENSG00000101347	SAMHD1
2.20493e-62	0.39301	0.676	0.537	3.92499e-58	11	ENSG00000163634	THOC7
3.08394e-62	0.325554	0.853	0.763	5.48972e-58	11	ENSG00000123562	MORF4L2
3.16034e-62	0.454463	0.462	0.331	5.62572e-58	11	ENSG00000148925	BTBD10
3.81653e-62	0.357594	0.72	0.585	6.7938e-58	11	ENSG00000128524	ATP6V1F
6.07328e-62	0.340344	0.694	0.543	1.0811e-57	11	ENSG00000096092	TMEM14A
6.45914e-62	0.637251	0.334	0.215	1.14979e-57	11	ENSG00000151834	GABRA2
1.1359e-61	0.368886	0.652	0.515	2.02202e-57	11	ENSG00000015676	NUDCD3
1.78629e-61	0.317025	0.767	0.639	3.17978e-57	11	ENSG00000215114	UBXN2B
2.21939e-61	0.426196	0.597	0.467	3.95073e-57	11	ENSG00000174775	HRAS
2.24053e-61	0.28617	0.707	0.569	3.98836e-57	11	ENSG00000147180	ZNF711
2.35222e-61	0.44291	0.545	0.417	4.18718e-57	11	ENSG00000106086	PLEKHA8
3.79434e-61	0.413693	0.588	0.456	6.7543e-57	11	ENSG00000179364	PACS2
7.65651e-61	0.403442	0.299	0.184	1.36294e-56	11	ENSG00000154928	EPHB1
8.55601e-61	0.406492	0.637	0.515	1.52305e-56	11	ENSG00000050820	BCAR1
1.86615e-60	0.271938	0.912	0.793	3.32193e-56	11	ENSG00000204310	AGPAT1
2.06412e-60	0.30615	0.806	0.687	3.67433e-56	11	ENSG00000141627	DYM
3.21799e-60	0.41854	0.406	0.278	5.72835e-56	11	ENSG00000160190	SLC37A1
3.31794e-60	0.864062	0.172	0.092	5.90626e-56	11	ENSG00000163288	GABRB1
1.06946e-59	0.353539	0.716	0.584	1.90374e-55	11	ENSG00000135932	CAB39
1.13842e-59	0.321596	0.622	0.473	2.02649e-55	11	ENSG00000119865	CNRIP1
2.85231e-59	0.335163	0.649	0.513	5.0774e-55	11	ENSG00000184277	TM2D3
2.9113e-59	0.552353	0.339	0.221	5.18241e-55	11	ENSG00000186462	NAP1L2
3.8963e-59	0.314929	0.363	0.232	6.9358e-55	11	ENSG00000110786	PTPN5
4.89269e-59	0.430239	0.499	0.371	8.70948e-55	11	ENSG00000266074	BAHCC1
5.77009e-59	0.349846	0.692	0.56	1.02713e-54	11	ENSG00000028203	VEZT
6.6607e-59	0.778008	0.235	0.141	1.18567e-54	11	ENSG00000151778	SERP2
7.80264e-59	0.28711	0.852	0.734	1.38895e-54	11	ENSG00000097033	SH3GLB1
1.21408e-58	0.281409	0.674	0.535	2.16119e-54	11	ENSG00000019144	PHLDB1
1.24232e-58	0.551983	0.443	0.325	2.21145e-54	11	ENSG00000164885	CDK5
2.07026e-58	0.432232	0.368	0.246	3.68527e-54	11	ENSG00000158555	GDPD5
2.46673e-58	0.499965	0.446	0.325	4.39102e-54	11	ENSG00000157693	TMEM268
2.58793e-58	0.413155	0.52	0.387	4.60677e-54	11	ENSG00000139266	MARCHF9
2.63426e-58	0.564618	0.414	0.299	4.68925e-54	11	ENSG00000152778	IFIT5
3.12072e-58	0.455643	0.513	0.388	5.5552e-54	11	ENSG00000103415	HMOX2
3.21804e-58	0.86848	0.196	0.112	5.72843e-54	11	ENSG00000171462	DLK2
3.59097e-58	0.404887	0.619	0.492	6.39228e-54	11	DEPRECATED-ENSG00000001630
3.80754e-58	0.267522	0.821	0.696	6.7778e-54	11	ENSG00000167232	ZNF91
4.40592e-58	0.421097	0.395	0.266	7.84298e-54	11	ENSG00000107282	APBA1
5.029e-58	0.738701	0.191	0.106	8.95212e-54	11	ENSG00000273238	TMEM271
5.42414e-58	0.428667	0.468	0.34	9.65552e-54	11	ENSG00000145016	RUBCN
6.85237e-58	0.290876	0.613	0.464	1.21979e-53	11	ENSG00000171223	JUNB
7.33249e-58	0.430431	0.597	0.47	1.30526e-53	11	ENSG00000177889	UBE2N
7.64111e-58	0.482785	0.394	0.275	1.36019e-53	11	ENSG00000127081	ZNF484
8.99173e-58	0.381845	0.574	0.444	1.60062e-53	11	ENSG00000166477	LEO1
1.12557e-57	0.335696	0.694	0.561	2.00363e-53	11	ENSG00000150991	UBC
1.20921e-57	0.407804	0.594	0.466	2.15252e-53	11	ENSG00000090266	NDUFB2
3.37358e-57	0.309633	0.815	0.691	6.00532e-53	11	ENSG00000183172	SMDT1
3.59477e-57	0.361263	0.657	0.523	6.39905e-53	11	ENSG00000159202	UBE2Z
3.65601e-57	0.611453	0.358	0.249	6.50807e-53	11	ENSG00000152193	OBI1
6.90071e-57	0.703628	0.238	0.144	1.2284e-52	11	ENSG00000091157	WDR7
7.04049e-57	0.363822	0.549	0.416	1.25328e-52	11	ENSG00000175414	ARL10
7.19505e-57	0.3554	0.549	0.414	1.28079e-52	11	ENSG00000138834	MAPK8IP3
1.24549e-56	0.585132	0.258	0.158	2.2171e-52	11	ENSG00000182870	GALNT9
1.56337e-56	0.38273	0.547	0.411	2.78296e-52	11	ENSG00000102984	ZNF821
1.85364e-56	0.308553	0.592	0.452	3.29967e-52	11	ENSG00000198720	ANKRD13B
1.87546e-56	0.301643	0.551	0.406	3.33851e-52	11	ENSG00000144218	AFF3
2.25743e-56	0.449493	0.422	0.295	4.01845e-52	11	ENSG00000135709	KIAA0513
2.62222e-56	0.380514	0.613	0.495	4.66781e-52	11	ENSG00000183530	PRR14L
2.67307e-56	0.451225	0.454	0.334	4.75833e-52	11	ENSG00000154548	SRSF12
3.92364e-56	0.520952	0.422	0.306	6.98447e-52	11	ENSG00000174013	FBXO45
4.40319e-56	0.327455	0.595	0.459	7.83812e-52	11	ENSG00000198722	UNC13B
5.28618e-56	0.440376	0.31	0.198	9.40993e-52	11	ENSG00000058404	CAMK2B
5.61323e-56	0.450453	0.417	0.295	9.99212e-52	11	ENSG00000154429	CCSAP
6.75472e-56	0.267835	0.692	0.55	1.20241e-51	11	ENSG00000175416	CLTB
6.973e-56	0.282523	0.832	0.704	1.24126e-51	11	ENSG00000029725	RABEP1
8.61084e-56	0.2949	0.725	0.597	1.53281e-51	11	ENSG00000143093	STRIP1
9.12946e-56	0.370709	0.453	0.321	1.62513e-51	11	ENSG00000008086	CDKL5
1.0718e-55	0.346333	0.704	0.568	1.90792e-51	11	ENSG00000115685	PPP1R7
1.1386e-55	0.355674	0.669	0.544	2.02682e-51	11	ENSG00000132604	TERF2
1.3225e-55	0.288645	0.745	0.609	2.35419e-51	11	ENSG00000174996	KLC2
1.90033e-55	0.316227	0.771	0.638	3.38277e-51	11	ENSG00000168246	UBTD2
3.54444e-55	0.323356	0.46	0.327	6.30946e-51	11	ENSG00000161298	ZNF382
5.64988e-55	0.861486	0.164	0.088	1.00573e-50	11	ENSG00000074317	SNCB
5.73148e-55	0.448597	0.37	0.253	1.02026e-50	11	ENSG00000171368	TPPP
7.44142e-55	1.3304	0.115	0.055	1.32465e-50	11	ENSG00000089225	TBX5
7.9329e-55	0.380993	0.45	0.32	1.41214e-50	11	ENSG00000105737	GRIK5
8.10131e-55	0.414471	0.551	0.43	1.44211e-50	11	ENSG00000175137	SH3BP5L
1.13813e-54	0.314381	0.795	0.657	2.02599e-50	11	ENSG00000140307	GTF2A2
1.3434e-54	0.610603	0.197	0.114	2.39139e-50	11	ENSG00000175040	CHST2
2.9438e-54	0.284026	0.83	0.714	5.24026e-50	11	ENSG00000135334	AKIRIN2
2.9509e-54	0.312269	0.618	0.464	5.25289e-50	11	ENSG00000077044	DGKD
3.34112e-54	0.269575	0.658	0.519	5.94753e-50	11	ENSG00000204178	MACO1
3.48165e-54	0.498957	0.361	0.244	6.19769e-50	11	ENSG00000137218	FRS3
3.78134e-54	0.378186	0.561	0.424	6.73116e-50	11	ENSG00000145545	SRD5A1
3.97534e-54	0.629446	0.265	0.168	7.0765e-50	11	ENSG00000139880	CDH24
4.1833e-54	0.26162	0.593	0.426	7.44669e-50	11	ENSG00000163888	CAMK2N2
5.68423e-54	0.608104	0.294	0.193	1.01185e-49	11	ENSG00000186104	CYP2R1
7.65901e-54	0.702826	0.293	0.195	1.36338e-49	11	ENSG00000015475	BID
8.13028e-54	0.328706	0.481	0.352	1.44727e-49	11	ENSG00000083097	DOP1A
1.35409e-53	0.287399	0.716	0.573	2.41041e-49	11	ENSG00000119242	CCDC92
1.93406e-53	0.389292	0.518	0.397	3.44281e-49	11	ENSG00000198740	ZNF652
1.98899e-53	0.262105	0.79	0.667	3.54061e-49	11	ENSG00000122550	KLHL7
2.92144e-53	0.630206	0.351	0.245	5.20045e-49	11	ENSG00000093072	ADA2
3.05389e-53	0.429479	0.324	0.213	5.43622e-49	11	ENSG00000258986	TMEM179
3.76812e-53	0.284759	0.782	0.658	6.70762e-49	11	ENSG00000138138	ATAD1
4.91275e-53	0.324642	0.73	0.614	8.74518e-49	11	ENSG00000088930	XRN2
5.65097e-53	0.320234	0.759	0.631	1.00593e-48	11	ENSG00000165264	NDUFB6
6.50426e-53	0.366478	0.661	0.537	1.15782e-48	11	ENSG00000132388	UBE2G1
6.94013e-53	0.261626	0.785	0.651	1.23541e-48	11	ENSG00000182916	TCEAL7
9.1252e-53	0.309362	0.75	0.621	1.62438e-48	11	ENSG00000266412	NCOA4
1.16504e-52	0.316039	0.637	0.506	2.07389e-48	11	ENSG00000123684	LPGAT1
1.21574e-52	0.510143	0.383	0.27	2.16414e-48	11	ENSG00000205269	TMEM170B
1.49386e-52	0.270903	0.78	0.648	2.65923e-48	11	ENSG00000066697	MSANTD3
1.73528e-52	0.615372	0.269	0.175	3.08897e-48	11	ENSG00000141337	ARSG
2.29734e-52	0.359137	0.585	0.465	4.0895e-48	11	ENSG00000112685	EXOC2
2.78737e-52	0.277751	0.797	0.686	4.96179e-48	11	ENSG00000073584	SMARCE1
2.95403e-52	0.402718	0.406	0.292	5.25846e-48	11	ENSG00000121210	TMEM131L
3.07219e-52	0.375433	0.527	0.401	5.4688e-48	11	ENSG00000173621	LRFN4
3.11822e-52	0.466773	0.283	0.18	5.55075e-48	11	ENSG00000101298	SNPH
3.18521e-52	0.300435	0.789	0.668	5.66999e-48	11	ENSG00000126945	HNRNPH2
3.34429e-52	0.379988	0.399	0.278	5.95317e-48	11	ENSG00000248383	PCDHAC1
4.51069e-52	0.587921	0.369	0.266	8.02947e-48	11	ENSG00000162714	ZNF496
4.55794e-52	0.475228	0.409	0.293	8.11358e-48	11	ENSG00000102547	CAB39L
5.0311e-52	0.322303	0.474	0.339	8.95585e-48	11	ENSG00000006432	MAP3K9
5.20554e-52	0.43734	0.314	0.205	9.26637e-48	11	ENSG00000146352	CLVS2
5.61722e-52	0.374182	0.465	0.34	9.99921e-48	11	ENSG00000137185	ZSCAN9
7.31318e-52	0.461087	0.369	0.256	1.30182e-47	11	ENSG00000101247	NDUFAF5
7.34862e-52	0.420339	0.46	0.343	1.30813e-47	11	ENSG00000100426	ZBED4
7.99432e-52	0.361974	0.427	0.3	1.42307e-47	11	ENSG00000143590	EFNA3
8.39447e-52	0.403459	0.425	0.31	1.4943e-47	11	ENSG00000162929	SANBR
8.51555e-52	0.360922	0.508	0.381	1.51585e-47	11	ENSG00000125354	SEPTIN6
1.00634e-51	0.274641	0.758	0.64	1.79138e-47	11	ENSG00000079459	FDFT1
1.09755e-51	0.339442	0.69	0.558	1.95374e-47	11	ENSG00000145354	CISD2
1.13576e-51	0.563454	0.39	0.287	2.02177e-47	11	ENSG00000130748	TMEM160
1.16365e-51	0.535608	0.381	0.273	2.07141e-47	11	ENSG00000165572	KBTBD6
2.29694e-51	0.311279	0.674	0.548	4.08879e-47	11	ENSG00000198646	NCOA6
2.4165e-51	0.432621	0.518	0.402	4.30161e-47	11	ENSG00000105220	GPI
2.75741e-51	0.345304	0.641	0.514	4.90847e-47	11	ENSG00000132613	MTSS2
2.95063e-51	0.439917	0.489	0.375	5.25241e-47	11	ENSG00000004059	ARF5
3.8746e-51	0.454255	0.484	0.375	6.89718e-47	11	ENSG00000109787	KLF3
3.93609e-51	0.381919	0.501	0.376	7.00663e-47	11	ENSG00000243335	KCTD7
4.14256e-51	0.436716	0.323	0.212	7.37416e-47	11	ENSG00000160716	CHRNB2
4.56271e-51	0.926836	0.174	0.099	8.12208e-47	11	ENSG00000125430	HS3ST3B1
5.52217e-51	0.391132	0.584	0.46	9.83001e-47	11	ENSG00000122756	CNTFR
5.60047e-51	0.308458	0.653	0.53	9.9694e-47	11	ENSG00000133422	MORC2
5.90713e-51	0.348149	0.46	0.333	1.05153e-46	11	ENSG00000078725	BRINP1
5.93988e-51	0.45059	0.474	0.358	1.05736e-46	11	ENSG00000204856	FAM216A
7.39616e-51	0.567092	0.354	0.251	1.31659e-46	11	ENSG00000183155	RABIF
7.5243e-51	0.321477	0.775	0.651	1.3394e-46	11	ENSG00000129055	ANAPC13
9.55203e-51	0.380518	0.555	0.43	1.70036e-46	11	ENSG00000100221	JOSD1
9.61259e-51	0.356189	0.589	0.469	1.71114e-46	11	ENSG00000164080	RAD54L2
1.20178e-50	0.267669	0.762	0.611	2.13929e-46	11	ENSG00000197457	STMN3
2.26117e-50	0.336377	0.581	0.458	4.02511e-46	11	ENSG00000181191	PJA1
2.33382e-50	0.304267	0.489	0.35	4.15443e-46	11	ENSG00000165023	DIRAS2
2.79821e-50	0.264791	0.856	0.745	4.98109e-46	11	ENSG00000084733	RAB10
3.3074e-50	0.47889	0.393	0.28	5.88751e-46	11	ENSG00000152495	CAMK4
3.62058e-50	0.424786	0.44	0.324	6.445e-46	11	ENSG00000083799	CYLD
3.98366e-50	0.867179	0.212	0.132	7.09132e-46	11	ENSG00000141441	GAREM1
4.35833e-50	0.495037	0.426	0.318	7.75826e-46	11	ENSG00000165233	CARD19
4.82821e-50	0.297255	0.429	0.311	8.59469e-46	11	ENSG00000188130	MAPK12
5.14849e-50	0.444697	0.481	0.372	9.16483e-46	11	ENSG00000110395	CBL
5.95695e-50	0.312166	0.583	0.454	1.0604e-45	11	ENSG00000156587	UBE2L6
8.37594e-50	0.363507	0.42	0.293	1.491e-45	11	ENSG00000166922	SCG5
8.5422e-50	0.271126	0.859	0.748	1.5206e-45	11	ENSG00000168092	PAFAH1B2
1.31152e-49	0.260717	0.839	0.723	2.33463e-45	11	ENSG00000221823	PPP3R1
1.46154e-49	0.483385	0.325	0.224	2.6017e-45	11	ENSG00000185386	MAPK11
1.57313e-49	0.501111	0.41	0.302	2.80033e-45	11	ENSG00000136783	NIPSNAP3A
1.84372e-49	0.409334	0.299	0.195	3.282e-45	11	ENSG00000186648	CARMIL3
2.21281e-49	0.531162	0.313	0.213	3.93902e-45	11	ENSG00000196338	NLGN3
2.22821e-49	0.487143	0.25	0.158	3.96643e-45	11	ENSG00000142449	FBN3
3.09215e-49	0.497973	0.293	0.192	5.50433e-45	11	ENSG00000170542	SERPINB9
3.60716e-49	0.443636	0.255	0.16	6.42111e-45	11	ENSG00000003987	MTMR7
4.35371e-49	0.394087	0.493	0.375	7.75003e-45	11	ENSG00000163683	SMIM14
4.42377e-49	0.421911	0.486	0.373	7.87476e-45	11	ENSG00000139372	TDG
4.46909e-49	0.381509	0.476	0.359	7.95543e-45	11	ENSG00000184402	SS18L1
4.60561e-49	0.362541	0.461	0.335	8.19844e-45	11	ENSG00000155961	RAB39B
5.06117e-49	0.378125	0.61	0.497	9.00939e-45	11	ENSG00000123143	PKN1
5.30663e-49	0.507724	0.335	0.231	9.44634e-45	11	ENSG00000141570	CBX8
7.70915e-49	0.447262	0.305	0.199	1.37231e-44	11	ENSG00000133878	DUSP26
8.06443e-49	0.362976	0.61	0.49	1.43555e-44	11	ENSG00000134202	GSTM3
8.09181e-49	0.442646	0.47	0.36	1.44042e-44	11	ENSG00000100580	TMED8
9.27527e-49	0.400955	0.478	0.36	1.65109e-44	11	ENSG00000134287	ARF3
9.38618e-49	0.521838	0.297	0.197	1.67083e-44	11	ENSG00000159753	CARMIL2
1.50269e-48	0.339673	0.686	0.572	2.67494e-44	11	ENSG00000091542	ALKBH5
1.70191e-48	0.439678	0.412	0.299	3.02958e-44	11	ENSG00000147364	FBXO25
2.09129e-48	0.501417	0.387	0.28	3.72271e-44	11	ENSG00000158882	TOMM40L
2.58501e-48	0.348613	0.33	0.226	4.60158e-44	11	ENSG00000167553	TUBA1C
2.80473e-48	0.749392	0.207	0.127	4.9927e-44	11	ENSG00000121769	FABP3
3.62837e-48	0.280141	0.772	0.646	6.45886e-44	11	ENSG00000108061	SHOC2
3.88323e-48	0.27537	0.854	0.744	6.91253e-44	11	ENSG00000153774	CFDP1
5.94404e-48	0.419734	0.537	0.426	1.0581e-43	11	ENSG00000184752	NDUFA12
6.00549e-48	0.291049	0.829	0.737	1.06904e-43	11	ENSG00000092096	SLC22A17
6.27777e-48	0.294717	0.752	0.639	1.11751e-43	11	ENSG00000188895	MSL1
6.65598e-48	0.295387	0.723	0.607	1.18483e-43	11	ENSG00000124172	ATP5F1E
1.02233e-47	0.37795	0.325	0.216	1.81985e-43	11	ENSG00000146151	HMGCLL1
1.70717e-47	0.31314	0.629	0.507	3.03893e-43	11	ENSG00000291237	SOD2
2.20642e-47	0.429159	0.478	0.367	3.92765e-43	11	ENSG00000144597	EAF1
2.83724e-47	0.377879	0.452	0.336	5.05057e-43	11	ENSG00000196911	KPNA5
2.91091e-47	0.340725	0.333	0.225	5.18171e-43	11	ENSG00000204991	SPIRE2
4.0766e-47	0.345995	0.596	0.478	7.25675e-43	11	ENSG00000243943	ZNF512
4.32957e-47	0.312284	0.699	0.582	7.70706e-43	11	ENSG00000164209	SLC25A46
4.70286e-47	0.349952	0.496	0.372	8.37156e-43	11	ENSG00000138439	FAM117B
5.22136e-47	0.27431	0.769	0.647	9.29454e-43	11	ENSG00000180228	PRKRA
6.66871e-47	0.382969	0.586	0.472	1.1871e-42	11	ENSG00000165832	TRUB1
6.67867e-47	0.67313	0.226	0.142	1.18887e-42	11	ENSG00000133794	BMAL1
7.29842e-47	0.377283	0.513	0.402	1.29919e-42	11	ENSG00000196199	MPHOSPH8
8.62308e-47	0.460069	0.349	0.247	1.535e-42	11	ENSG00000164638	SLC29A4
1.09774e-46	0.376002	0.565	0.454	1.95409e-42	11	ENSG00000113812	ACTR8
1.283e-46	0.380305	0.57	0.453	2.28388e-42	11	ENSG00000106683	LIMK1
1.5008e-46	0.747152	0.296	0.209	2.67157e-42	11	ENSG00000137494	ANKRD42
1.53232e-46	0.326374	0.609	0.492	2.72769e-42	11	ENSG00000136021	SCYL2
2.52003e-46	0.262241	0.783	0.667	4.4859e-42	11	ENSG00000171681	ATF7IP
3.1118e-46	0.550483	0.343	0.246	5.53932e-42	11	ENSG00000143845	ETNK2
3.39941e-46	0.345806	0.384	0.274	6.05129e-42	11	ENSG00000087266	SH3BP2
4.14902e-46	1.31906	0.156	0.088	7.38568e-42	11	ENSG00000168779	SHOX2
4.66616e-46	0.252672	0.833	0.712	8.30623e-42	11	ENSG00000105576	TNPO2
6.07939e-46	0.402863	0.416	0.308	1.08219e-41	11	ENSG00000123411	IKZF4
7.96197e-46	0.279569	0.727	0.623	1.41731e-41	11	ENSG00000163104	SMARCAD1
1.09684e-45	0.259819	0.819	0.695	1.95248e-41	11	ENSG00000146425	DYNLT1
1.14454e-45	0.322976	0.666	0.556	2.03739e-41	11	ENSG00000129245	FXR2
1.21073e-45	0.868327	0.128	0.067	2.15522e-41	11	ENSG00000125898	FAM110A
1.60592e-45	0.501328	0.339	0.242	2.85869e-41	11	ENSG00000140859	KIFC3
1.70428e-45	0.352767	0.48	0.364	3.03379e-41	11	ENSG00000176148	TCP11L1
2.04703e-45	0.377725	0.454	0.34	3.64392e-41	11	ENSG00000110925	CSRNP2
2.06969e-45	0.317141	0.488	0.366	3.68425e-41	11	ENSG00000133216	EPHB2
2.4208e-45	0.398417	0.385	0.279	4.30926e-41	11	ENSG00000183049	CAMK1D
3.30438e-45	0.508174	0.333	0.235	5.88213e-41	11	ENSG00000172059	KLF11
3.98897e-45	0.350823	0.366	0.252	7.10077e-41	11	ENSG00000174939	ASPHD1
4.12797e-45	0.301899	0.717	0.604	7.34819e-41	11	ENSG00000163159	VPS72
4.69703e-45	0.310525	0.625	0.509	8.36119e-41	11	ENSG00000141562	NARF
4.88064e-45	0.38527	0.572	0.464	8.68804e-41	11	ENSG00000153130	SCOC
6.71025e-45	0.400217	0.49	0.378	1.19449e-40	11	ENSG00000156973	PDE6D
8.84027e-45	0.389921	0.529	0.421	1.57366e-40	11	ENSG00000136940	PDCL
9.85263e-45	0.353823	0.487	0.372	1.75387e-40	11	ENSG00000112406	HECA
1.4812e-44	0.616793	0.136	0.073	2.63669e-40	11	ENSG00000164796	CSMD3
1.64484e-44	0.274494	0.742	0.628	2.92798e-40	11	ENSG00000186432	KPNA4
2.02887e-44	0.35175	0.451	0.339	3.61158e-40	11	ENSG00000108669	CYTH1
2.97944e-44	0.277359	0.673	0.541	5.3037e-40	11	ENSG00000184867	ARMCX2
3.45888e-44	0.327406	0.523	0.411	6.15715e-40	11	ENSG00000111880	RNGTT
3.93294e-44	0.720262	0.227	0.147	7.00102e-40	11	ENSG00000170175	CHRNB1
4.86727e-44	0.279619	0.754	0.639	8.66423e-40	11	ENSG00000100403	ZC3H7B
5.08166e-44	0.452239	0.382	0.28	9.04587e-40	11	ENSG00000198742	SMURF1
6.71047e-44	0.257332	0.795	0.686	1.19453e-39	11	ENSG00000022840	RNF10
7.42539e-44	0.29944	0.635	0.518	1.32179e-39	11	ENSG00000197724	PHF2
7.94514e-44	0.283598	0.636	0.51	1.41431e-39	11	ENSG00000146083	RNF44
1.02461e-43	0.276992	0.548	0.43	1.82391e-39	11	ENSG00000178761	FAM219B
1.19464e-43	0.287592	0.657	0.554	2.12658e-39	11	ENSG00000166377	ATP9B
1.57329e-43	0.281857	0.579	0.462	2.80061e-39	11	ENSG00000139625	MAP3K12
1.57849e-43	0.37462	0.336	0.235	2.80987e-39	11	ENSG00000131398	KCNC3
1.7627e-43	0.349118	0.494	0.383	3.13778e-39	11	ENSG00000022267	FHL1
1.87354e-43	0.696023	0.189	0.115	3.33509e-39	11	ENSG00000171608	PIK3CD
2.0292e-43	0.394545	0.417	0.312	3.61218e-39	11	ENSG00000178184	PARD6G
2.84973e-43	0.35159	0.518	0.404	5.07281e-39	11	ENSG00000133606	MKRN1
3.14973e-43	0.311975	0.578	0.463	5.60683e-39	11	ENSG00000107560	RAB11FIP2
3.36188e-43	0.442826	0.443	0.34	5.98448e-39	11	ENSG00000110047	EHD1
3.73848e-43	0.441124	0.268	0.177	6.65488e-39	11	ENSG00000267508	ZNF285
4.03207e-43	0.449625	0.359	0.259	7.17749e-39	11	ENSG00000158234	FAIM
4.1234e-43	0.301355	0.554	0.443	7.34006e-39	11	ENSG00000070061	ELP1
4.21758e-43	0.520532	0.315	0.223	7.50772e-39	11	ENSG00000104154	SLC30A4
4.6203e-43	0.365391	0.55	0.445	8.2246e-39	11	ENSG00000107263	RAPGEF1
1.00056e-42	0.479934	0.322	0.227	1.78109e-38	11	ENSG00000128268	MGAT3
1.00918e-42	0.302781	0.584	0.471	1.79645e-38	11	ENSG00000071794	HLTF
1.09953e-42	0.497179	0.323	0.23	1.95727e-38	11	ENSG00000135622	SEMA4F
1.30888e-42	0.48288	0.33	0.233	2.32993e-38	11	DEPRECATED-ENSG00000139318
1.32533e-42	0.37082	0.312	0.215	2.35923e-38	11	ENSG00000111913	RIPOR2
1.48277e-42	0.300305	0.653	0.548	2.63949e-38	11	ENSG00000155508	CNOT8
1.50959e-42	0.718985	0.194	0.121	2.68722e-38	11	ENSG00000132436	FIGNL1
1.86676e-42	0.300525	0.638	0.507	3.32302e-38	11	ENSG00000198937	CCDC167
2.12465e-42	0.436603	0.258	0.169	3.78209e-38	11	ENSG00000145990	GFOD1
2.57472e-42	0.259412	0.423	0.299	4.58326e-38	11	ENSG00000106089	STX1A
2.64162e-42	0.29056	0.544	0.422	4.70234e-38	11	ENSG00000110514	MADD
2.6926e-42	0.278682	0.706	0.594	4.79309e-38	11	ENSG00000056586	RC3H2
3.16954e-42	0.409545	0.379	0.272	5.64209e-38	11	ENSG00000183570	PCBP3
3.53489e-42	0.43295	0.377	0.276	6.29246e-38	11	ENSG00000153814	JAZF1
3.91688e-42	0.566943	0.29	0.2	6.97243e-38	11	ENSG00000241837	ATP5PO
4.046e-42	0.765649	0.137	0.076	7.20228e-38	11	ENSG00000168993	CPLX1
4.58072e-42	0.322185	0.572	0.457	8.15415e-38	11	ENSG00000148158	SNX30
4.72219e-42	0.254871	0.617	0.501	8.40596e-38	11	ENSG00000162402	USP24
4.88286e-42	0.290433	0.557	0.44	8.69199e-38	11	ENSG00000172932	ANKRD13D
5.18569e-42	0.312674	0.615	0.502	9.23105e-38	11	ENSG00000160948	VPS28
5.23477e-42	0.370622	0.368	0.264	9.31842e-38	11	ENSG00000175764	TTLL11
5.70899e-42	0.311361	0.363	0.263	1.01626e-37	11	ENSG00000187260	WDR86
6.04837e-42	0.317567	0.546	0.431	1.07667e-37	11	ENSG00000156011	PSD3
6.09456e-42	0.803362	0.136	0.075	1.08489e-37	11	ENSG00000105963	ADAP1
6.63112e-42	0.28102	0.462	0.347	1.18041e-37	11	ENSG00000169635	HIC2
6.68805e-42	0.253037	0.611	0.487	1.19054e-37	11	ENSG00000073803	MAP3K13
8.5599e-42	0.262484	0.725	0.619	1.52375e-37	11	ENSG00000134086	VHL
1.07066e-41	0.389689	0.308	0.209	1.90588e-37	11	ENSG00000050030	NEXMIF
1.20956e-41	0.304121	0.623	0.511	2.15313e-37	11	ENSG00000115947	ORC4
1.76178e-41	0.306322	0.491	0.375	3.13614e-37	11	ENSG00000020129	NCDN
2.37877e-41	0.289887	0.75	0.64	4.23446e-37	11	ENSG00000112695	COX7A2
2.43077e-41	0.325436	0.634	0.525	4.32702e-37	11	ENSG00000111726	CMAS
2.85736e-41	0.385551	0.51	0.403	5.08639e-37	11	ENSG00000087111	PIGS
3.45436e-41	0.319902	0.523	0.416	6.1491e-37	11	ENSG00000110921	MVK
3.53643e-41	0.464018	0.67	0.573	6.2952e-37	11	ENSG00000132640	BTBD3
4.18246e-41	0.262365	0.707	0.593	7.4452e-37	11	ENSG00000023516	AKAP11
4.21896e-41	0.4183	0.407	0.309	7.51018e-37	11	ENSG00000126970	ZC4H2
4.25337e-41	0.261197	0.754	0.632	7.57143e-37	11	ENSG00000126432	PRDX5
4.96353e-41	0.684937	0.235	0.157	8.83559e-37	11	ENSG00000205309	NT5M
5.02161e-41	0.418336	0.459	0.359	8.93897e-37	11	ENSG00000109919	MTCH2
6.0597e-41	0.312178	0.641	0.531	1.07869e-36	11	ENSG00000114302	PRKAR2A
7.35032e-41	0.357863	0.509	0.403	1.30843e-36	11	ENSG00000121766	ZCCHC17
7.39064e-41	0.477579	0.253	0.168	1.31561e-36	11	ENSG00000237289	CKMT1B
8.42101e-41	0.290674	0.498	0.387	1.49902e-36	11	ENSG00000107679	PLEKHA1
8.48309e-41	0.315424	0.484	0.368	1.51007e-36	11	ENSG00000165152	PGAP4
1.15014e-40	0.299105	0.516	0.4	2.04736e-36	11	ENSG00000188070	ZFTA
1.69958e-40	0.342384	0.561	0.458	3.02543e-36	11	ENSG00000100888	CHD8
1.91916e-40	0.327831	0.525	0.413	3.4163e-36	11	ENSG00000174943	KCTD13
2.05839e-40	0.7725	0.247	0.167	3.66414e-36	11	ENSG00000075223	SEMA3C
2.09432e-40	0.387857	0.329	0.231	3.72809e-36	11	ENSG00000114646	CSPG5
2.57693e-40	0.273827	0.611	0.497	4.58719e-36	11	ENSG00000148481	MINDY3
3.43492e-40	0.278669	0.27	0.178	6.11449e-36	11	ENSG00000183960	KCNH8
4.56517e-40	0.339603	0.539	0.435	8.12646e-36	11	ENSG00000100280	AP1B1
6.85988e-40	0.33821	0.601	0.489	1.22113e-35	11	ENSG00000188690	UROS
7.19773e-40	0.313532	0.512	0.404	1.28127e-35	11	ENSG00000015153	YAF2
1.04189e-39	0.326703	0.619	0.509	1.85466e-35	11	ENSG00000166913	YWHAB
1.07314e-39	0.27779	0.663	0.553	1.9103e-35	11	ENSG00000074319	TSG101
1.09658e-39	0.272001	0.72	0.604	1.95202e-35	11	ENSG00000151366	NDUFC2
1.33796e-39	0.823801	0.125	0.068	2.38171e-35	11	DEPRECATED-ENSG00000137267
1.55886e-39	0.323766	0.498	0.392	2.77492e-35	11	ENSG00000173276	ZBTB21
1.75072e-39	0.284764	0.711	0.61	3.11645e-35	11	ENSG00000184117	NIPSNAP1
2.09617e-39	0.331106	0.591	0.482	3.7314e-35	11	ENSG00000198824	CHAMP1
2.33038e-39	0.502955	0.186	0.114	4.14831e-35	11	ENSG00000187902	SHISA7
3.03941e-39	0.295735	0.708	0.585	5.41045e-35	11	ENSG00000173915	ATP5MK
3.07659e-39	0.264135	0.721	0.607	5.47665e-35	11	ENSG00000141030	COPS3
4.08283e-39	0.323342	0.424	0.319	7.26785e-35	11	ENSG00000067836	ROGDI
4.31457e-39	0.577921	0.245	0.165	7.68037e-35	11	ENSG00000172936	MYD88
4.53678e-39	0.392265	0.3	0.21	8.07592e-35	11	ENSG00000060709	RIMBP2
4.78041e-39	0.252032	0.747	0.625	8.50961e-35	11	ENSG00000161203	AP2M1
5.45215e-39	0.315949	0.524	0.417	9.70537e-35	11	ENSG00000143079	CTTNBP2NL
5.80555e-39	0.675241	0.157	0.092	1.03345e-34	11	ENSG00000065989	PDE4A
5.86776e-39	0.280977	0.673	0.564	1.04452e-34	11	ENSG00000138175	ARL3
7.34675e-39	0.347443	0.329	0.231	1.3078e-34	11	ENSG00000143434	SEMA6C
9.27072e-39	0.74897	0.145	0.084	1.65028e-34	11	ENSG00000176428	VPS37D
1.10055e-38	0.301422	0.606	0.495	1.95909e-34	11	ENSG00000014216	CAPN1
1.19442e-38	0.274938	0.686	0.576	2.12619e-34	11	ENSG00000164332	UBLCP1
1.43023e-38	0.414848	0.379	0.283	2.54595e-34	11	ENSG00000197329	PELI1
1.62329e-38	0.543241	0.249	0.166	2.88962e-34	11	DEPRECATED-ENSG00000133134
1.68444e-38	0.318484	0.236	0.153	2.99848e-34	11	ENSG00000167619	TMEM145
1.83603e-38	0.465811	0.351	0.26	3.26831e-34	11	ENSG00000108984	MAP2K6
1.8759e-38	0.319672	0.539	0.436	3.33929e-34	11	ENSG00000186480	INSIG1
2.69916e-38	0.349829	0.512	0.412	4.80478e-34	11	ENSG00000140632	GLYR1
2.91231e-38	0.432591	0.332	0.241	5.1842e-34	11	ENSG00000138769	CDKL2
3.03068e-38	0.260514	0.668	0.547	5.39492e-34	11	ENSG00000089351	GRAMD1A
3.10741e-38	0.265669	0.719	0.597	5.53151e-34	11	ENSG00000075239	ACAT1
3.30552e-38	0.455776	0.314	0.224	5.88415e-34	11	ENSG00000186416	NKRF
3.59503e-38	0.310704	0.365	0.262	6.39951e-34	11	ENSG00000197380	DACT3
3.85632e-38	0.270004	0.728	0.62	6.86464e-34	11	ENSG00000197226	TBC1D9B
5.17014e-38	0.298208	0.502	0.395	9.20337e-34	11	ENSG00000182541	LIMK2
5.47171e-38	0.288376	0.292	0.198	9.74019e-34	11	ENSG00000130940	CASZ1
6.07593e-38	0.347013	0.239	0.157	1.08158e-33	11	ENSG00000137460	FHDC1
8.73846e-38	0.653462	0.192	0.122	1.55553e-33	11	ENSG00000130830	MPP1
8.94685e-38	0.360394	0.336	0.24	1.59263e-33	11	ENSG00000133056	PIK3C2B
1.01148e-37	0.929269	0.138	0.08	1.80053e-33	11	ENSG00000169242	EFNA1
1.04576e-37	0.271382	0.611	0.5	1.86156e-33	11	ENSG00000154473	BUB3
1.13303e-37	0.401586	0.629	0.528	2.01691e-33	11	ENSG00000162434	JAK1
1.20415e-37	0.437343	0.405	0.311	2.14351e-33	11	ENSG00000133059	DSTYK
1.39438e-37	0.290697	0.568	0.461	2.48213e-33	11	ENSG00000214517	PPME1
2.09929e-37	0.614569	0.21	0.137	3.73695e-33	11	ENSG00000161243	FBXO27
2.21606e-37	0.291183	0.587	0.475	3.94481e-33	11	ENSG00000138698	RAP1GDS1
3.08271e-37	0.498546	0.189	0.118	5.48753e-33	11	ENSG00000141013	GAS8
3.99043e-37	0.271519	0.633	0.524	7.10336e-33	11	ENSG00000206418	RAB12
4.67599e-37	0.611182	0.178	0.11	8.32374e-33	11	ENSG00000167555	ZNF528
4.79322e-37	0.29363	0.507	0.4	8.53241e-33	11	ENSG00000163788	SNRK
4.89967e-37	0.258611	0.504	0.389	8.7219e-33	11	ENSG00000008853	RHOBTB2
4.93673e-37	0.296325	0.563	0.457	8.78786e-33	11	ENSG00000167566	NCKAP5L
5.24834e-37	0.308391	0.647	0.534	9.34257e-33	11	ENSG00000213465	ARL2
6.48229e-37	0.31509	0.549	0.447	1.15391e-32	11	ENSG00000013561	RNF14
6.54047e-37	0.517157	0.386	0.292	1.16427e-32	11	ENSG00000182175	RGMA
6.63254e-37	0.408631	0.21	0.134	1.18066e-32	11	ENSG00000177380	PPFIA3
8.05432e-37	0.359075	0.348	0.255	1.43375e-32	11	ENSG00000173611	SCAI
8.39271e-37	0.342676	0.415	0.32	1.49399e-32	11	ENSG00000145029	NICN1
8.42556e-37	0.952709	0.139	0.081	1.49983e-32	11	ENSG00000143340	FAM163A
1.14644e-36	0.253367	0.706	0.6	2.04078e-32	11	ENSG00000169018	FEM1B
1.28533e-36	0.583452	0.201	0.13	2.28802e-32	11	ENSG00000138623	SEMA7A
1.6423e-36	0.464763	0.21	0.136	2.92346e-32	11	ENSG00000089639	GMIP
1.65531e-36	0.302796	0.539	0.434	2.94661e-32	11	ENSG00000158301	GPRASP2
1.69539e-36	0.337367	0.432	0.328	3.01796e-32	11	ENSG00000164038	SLC9B2
2.25141e-36	0.283059	0.663	0.556	4.00773e-32	11	ENSG00000159720	ATP6V0D1
2.52613e-36	0.560716	0.264	0.185	4.49676e-32	11	ENSG00000212864	RNF208
2.82685e-36	0.279875	0.477	0.371	5.03208e-32	11	ENSG00000111052	LIN7A
2.92194e-36	0.273749	0.537	0.417	5.20134e-32	11	ENSG00000115963	RND3
3.13917e-36	0.523266	0.244	0.168	5.58804e-32	11	ENSG00000135953	MFSD9
3.20644e-36	0.251552	0.731	0.605	5.70778e-32	11	ENSG00000174238	PITPNA
3.70678e-36	0.435517	0.181	0.113	6.59844e-32	11	ENSG00000197093	GAL3ST4
3.76471e-36	0.555667	0.178	0.111	6.70156e-32	11	ENSG00000136895	GARNL3
4.39258e-36	0.411984	0.38	0.287	7.81923e-32	11	ENSG00000140406	TLNRD1
7.38552e-36	0.402841	0.341	0.255	1.3147e-31	11	ENSG00000257093	DENND11
7.62657e-36	0.286144	0.572	0.466	1.35761e-31	11	ENSG00000175470	PPP2R2D
8.72428e-36	0.847287	0.118	0.065	1.55301e-31	11	ENSG00000065717	TLE2
8.96903e-36	0.430712	0.336	0.248	1.59658e-31	11	ENSG00000143643	TTC13
1.05636e-35	0.38086	0.373	0.28	1.88042e-31	11	ENSG00000178026	LRRC75B
1.28502e-35	0.378017	0.315	0.228	2.28746e-31	11	ENSG00000120658	ENOX1
1.34858e-35	0.332134	0.388	0.295	2.40062e-31	11	ENSG00000155393	HEATR3
1.39971e-35	0.281112	0.67	0.553	2.49162e-31	11	ENSG00000213585	VDAC1
1.47711e-35	0.403304	0.376	0.286	2.62941e-31	11	ENSG00000198585	NUDT16
1.47748e-35	0.26368	0.683	0.583	2.63006e-31	11	ENSG00000048649	RSF1
1.87976e-35	0.350717	0.446	0.351	3.34617e-31	11	DEPRECATED-ENSG00000022267
2.04046e-35	0.471583	0.299	0.214	3.63223e-31	11	ENSG00000177732	SOX12
2.17666e-35	0.319903	0.57	0.47	3.87468e-31	11	ENSG00000160714	UBE2Q1
2.26877e-35	0.260276	0.693	0.58	4.03864e-31	11	ENSG00000175115	PACS1
2.69576e-35	0.393152	0.291	0.206	4.79872e-31	11	ENSG00000196150	ZNF250
2.76081e-35	0.35015	0.348	0.254	4.91451e-31	11	ENSG00000178665	ZNF713
3.60615e-35	0.275112	0.614	0.508	6.41931e-31	11	ENSG00000100105	PATZ1
3.96748e-35	0.396998	0.439	0.347	7.06251e-31	11	ENSG00000167363	FN3K
4.43551e-35	0.324083	0.499	0.4	7.89565e-31	11	ENSG00000081721	DUSP12
5.17617e-35	0.781369	0.129	0.074	9.21409e-31	11	ENSG00000235961	PNMA6A
5.67118e-35	0.363292	0.181	0.112	1.00953e-30	11	ENSG00000224940	PRRT4
6.5639e-35	0.264296	0.546	0.435	1.16844e-30	11	ENSG00000203778	FAM229B
7.48568e-35	0.509253	0.314	0.232	1.33253e-30	11	ENSG00000198597	ZNF536
9.11485e-35	0.897714	0.115	0.064	1.62253e-30	11	ENSG00000181444	ZNF467
9.32833e-35	0.257741	0.605	0.499	1.66054e-30	11	ENSG00000149269	PAK1
9.33084e-35	0.32833	0.447	0.349	1.66098e-30	11	ENSG00000081177	EXD2
1.23008e-34	0.258604	0.557	0.458	2.18966e-30	11	ENSG00000123352	SPATS2
1.26858e-34	0.378928	0.466	0.376	2.25819e-30	11	ENSG00000141741	MIEN1
1.28458e-34	0.252992	0.616	0.513	2.28668e-30	11	ENSG00000074054	CLASP1
1.60288e-34	0.327177	0.535	0.441	2.85328e-30	11	ENSG00000136819	C9orf78
1.78881e-34	0.292446	0.374	0.275	3.18426e-30	11	ENSG00000118402	ELOVL4
1.93607e-34	0.297479	0.618	0.515	3.4464e-30	11	ENSG00000197045	GMFB
1.99838e-34	0.352009	0.443	0.349	3.55732e-30	11	ENSG00000181315	ZNF322
2.12455e-34	0.336313	0.403	0.307	3.78191e-30	11	ENSG00000153558	FBXL2
2.28854e-34	0.766271	0.134	0.078	4.07384e-30	11	ENSG00000073150	PANX2
2.31703e-34	0.666318	0.159	0.097	4.12454e-30	11	ENSG00000185052	SLC24A3
2.36928e-34	0.316309	0.463	0.369	4.21755e-30	11	ENSG00000120832	MTERF2
2.43052e-34	0.29241	0.585	0.482	4.32657e-30	11	ENSG00000128923	MINDY2
2.8297e-34	0.419302	0.134	0.077	5.03715e-30	11	ENSG00000204428	LY6G5C
3.15742e-34	0.4037	0.35	0.261	5.62052e-30	11	ENSG00000143363	PRUNE1
3.62624e-34	0.442653	0.37	0.284	6.45507e-30	11	ENSG00000123545	NDUFAF4
3.88503e-34	0.358772	0.41	0.315	6.91575e-30	11	ENSG00000177932	ZNF354C
4.02908e-34	0.302707	0.442	0.341	7.17217e-30	11	ENSG00000186767	SPIN4
5.24666e-34	0.311003	0.543	0.441	9.33957e-30	11	ENSG00000111911	HINT3
5.32727e-34	0.433453	0.129	0.074	9.48307e-30	11	ENSG00000164683	HEY1
8.74618e-34	0.406063	0.245	0.167	1.55691e-29	11	ENSG00000185634	SHC4
1.24688e-33	0.281869	0.535	0.437	2.21957e-29	11	ENSG00000163743	RCHY1
1.27518e-33	0.40197	0.299	0.216	2.26994e-29	11	ENSG00000114648	KLHL18
1.322e-33	0.276999	0.425	0.325	2.35328e-29	11	ENSG00000198695	MT-ND6
1.3737e-33	0.316235	0.365	0.271	2.44532e-29	11	ENSG00000109576	AADAT
1.43102e-33	0.371976	0.283	0.201	2.54735e-29	11	ENSG00000008513	ST3GAL1
1.46263e-33	0.58466	0.233	0.161	2.60362e-29	11	DEPRECATED-ENSG00000148925
1.54744e-33	0.264814	0.708	0.605	2.7546e-29	11	ENSG00000177556	ATOX1
1.64125e-33	0.32904	0.262	0.181	2.92158e-29	11	ENSG00000163393	SLC22A15
1.9062e-33	0.258253	0.58	0.481	3.39323e-29	11	ENSG00000074356	NCBP3
2.99471e-33	0.582343	0.221	0.15	5.33089e-29	11	ENSG00000120696	KBTBD7
3.36386e-33	0.319186	0.509	0.412	5.98801e-29	11	ENSG00000101310	SEC23B
3.75715e-33	0.430663	0.326	0.244	6.68811e-29	11	ENSG00000156170	NDUFAF6
3.8407e-33	0.25031	0.609	0.507	6.83683e-29	11	ENSG00000141127	PRPSAP2
4.52771e-33	0.337235	0.508	0.415	8.05978e-29	11	ENSG00000177485	ZBTB33
4.81568e-33	0.386122	0.385	0.296	8.57239e-29	11	ENSG00000135643	KCNMB4
5.12473e-33	0.270867	0.614	0.516	9.12253e-29	11	ENSG00000139697	SBNO1
5.49779e-33	0.449846	0.284	0.207	9.78662e-29	11	ENSG00000130962	PRRG1
7.10538e-33	0.474567	0.348	0.268	1.26483e-28	11	ENSG00000109189	USP46
8.03219e-33	0.253258	0.632	0.53	1.42981e-28	11	ENSG00000165417	GTF2A1
8.17518e-33	0.268163	0.648	0.551	1.45526e-28	11	ENSG00000225663	MCRIP1
8.47669e-33	0.330758	0.397	0.304	1.50894e-28	11	ENSG00000128881	TTBK2
9.27579e-33	0.624156	0.157	0.097	1.65118e-28	11	ENSG00000095539	SEMA4G
9.99506e-33	0.319443	0.513	0.419	1.77922e-28	11	ENSG00000058091	CDK14
1.00467e-32	0.293199	0.463	0.363	1.78841e-28	11	ENSG00000184602	SNN
1.03219e-32	0.288082	0.356	0.266	1.83741e-28	11	ENSG00000172733	PURG
1.30368e-32	0.423953	0.353	0.27	2.32068e-28	11	ENSG00000106605	BLVRA
1.36386e-32	0.427541	0.322	0.241	2.4278e-28	11	ENSG00000172765	TMCC1
1.50688e-32	0.415067	0.389	0.303	2.6824e-28	11	ENSG00000159199	ATP5MC1
1.71807e-32	0.250203	0.646	0.542	3.05834e-28	11	ENSG00000197170	PSMD12
2.6988e-32	0.422212	0.196	0.128	4.80414e-28	11	ENSG00000112379	ARFGEF3
3.11244e-32	0.257312	0.658	0.556	5.54046e-28	11	ENSG00000086065	CHMP5
4.55237e-32	0.313412	0.446	0.351	8.10368e-28	11	ENSG00000121879	PIK3CA
5.18446e-32	0.315017	0.211	0.137	9.22885e-28	11	ENSG00000173406	DAB1
5.55816e-32	0.594203	0.137	0.082	9.89409e-28	11	ENSG00000249853	HS3ST5
5.6745e-32	0.474226	0.271	0.197	1.01012e-27	11	ENSG00000143801	PSEN2
6.0048e-32	0.361687	0.315	0.23	1.06891e-27	11	ENSG00000108852	MPP2
8.58065e-32	0.361096	0.292	0.211	1.52744e-27	11	ENSG00000186300	ZNF555
8.59733e-32	0.360115	0.331	0.248	1.53041e-27	11	ENSG00000167528	ZNF641
1.45499e-31	0.266773	0.545	0.445	2.59002e-27	11	ENSG00000290854
1.71483e-31	0.254647	0.64	0.533	3.05257e-27	11	ENSG00000175348	TMEM9B
1.95481e-31	0.264859	0.514	0.417	3.47975e-27	11	ENSG00000183496	MEX3B
2.19472e-31	0.271742	0.626	0.528	3.90681e-27	11	ENSG00000009844	VTA1
2.56599e-31	0.406495	0.348	0.262	4.56772e-27	11	DEPRECATED-ENSG00000182768
2.82911e-31	0.335807	0.347	0.261	5.0361e-27	11	ENSG00000087448	KLHL42
3.63829e-31	0.659105	0.185	0.121	6.47652e-27	11	ENSG00000175426	PCSK1
3.66161e-31	0.301928	0.437	0.346	6.51803e-27	11	ENSG00000109466	KLHL2
3.84768e-31	0.285127	0.541	0.441	6.84925e-27	11	ENSG00000150753	CCT5
4.10627e-31	0.420755	0.337	0.258	7.30957e-27	11	ENSG00000179241	LDLRAD3
4.25068e-31	0.300746	0.529	0.438	7.56663e-27	11	ENSG00000198876	DCAF12
5.08744e-31	0.489995	0.309	0.234	9.05614e-27	11	ENSG00000135845	PIGC
5.16367e-31	0.342721	0.481	0.394	9.19185e-27	11	ENSG00000169592	INO80E
5.92161e-31	0.431806	0.286	0.209	1.0541e-26	11	ENSG00000151151	IPMK
6.30508e-31	0.495066	0.25	0.177	1.12237e-26	11	ENSG00000171827	ZNF570
1.03225e-30	0.361661	0.461	0.376	1.83751e-26	11	ENSG00000163344	PMVK
1.05894e-30	0.502793	0.23	0.158	1.88502e-26	11	ENSG00000182013	PNMA8A
1.20085e-30	0.309531	0.512	0.421	2.13763e-26	11	ENSG00000103653	CSK
1.33379e-30	0.354439	0.21	0.14	2.37428e-26	11	ENSG00000273274	ZBTB8B
1.46899e-30	0.266484	0.351	0.265	2.61495e-26	11	ENSG00000198429	ZNF69
1.54867e-30	0.284829	0.194	0.126	2.75679e-26	11	ENSG00000171817	ZNF540
1.60745e-30	0.260994	0.609	0.509	2.86143e-26	11	ENSG00000168827	GFM1
1.76781e-30	0.320803	0.502	0.413	3.14687e-26	11	ENSG00000204619	PPP1R11
1.7731e-30	0.42342	0.294	0.217	3.1563e-26	11	ENSG00000119640	ACYP1
2.01817e-30	0.487574	0.255	0.182	3.59254e-26	11	ENSG00000159921	GNE
2.28076e-30	0.299258	0.54	0.448	4.05999e-26	11	ENSG00000136045	PWP1
2.31452e-30	0.255258	0.592	0.493	4.12008e-26	11	ENSG00000166136	NDUFB8
3.13419e-30	0.426962	0.291	0.215	5.57917e-26	11	ENSG00000119771	KLHL29
3.26188e-30	0.287702	0.479	0.385	5.80647e-26	11	ENSG00000119632	IFI27L2
3.84941e-30	0.32064	0.425	0.334	6.85233e-26	11	ENSG00000125247	TMTC4
4.00808e-30	0.750486	0.125	0.074	7.13478e-26	11	ENSG00000198331	HYLS1
4.05179e-30	0.388254	0.365	0.283	7.21259e-26	11	ENSG00000186130	ZBTB6
4.3823e-30	0.315052	0.47	0.379	7.80093e-26	11	ENSG00000165300	SLITRK5
4.77497e-30	0.38389	0.375	0.292	8.49993e-26	11	ENSG00000057608	GDI2
6.43589e-30	0.297595	0.498	0.411	1.14565e-25	11	ENSG00000105676	ARMC6
6.96948e-30	0.30319	0.408	0.319	1.24064e-25	11	ENSG00000198780	FAM169A
7.15182e-30	0.262667	0.643	0.539	1.27309e-25	11	ENSG00000154813	DPH3
8.34669e-30	0.631947	0.149	0.093	1.48579e-25	11	ENSG00000147041	SYTL5
9.31794e-30	0.340472	0.401	0.315	1.65869e-25	11	ENSG00000070495	JMJD6
9.52539e-30	0.50273	0.114	0.065	1.69562e-25	11	ENSG00000121905	HPCA
1.04861e-29	0.481143	0.308	0.234	1.86662e-25	11	ENSG00000148950	IMMP1L
1.06454e-29	0.263266	0.543	0.45	1.89499e-25	11	ENSG00000148606	POLR3A
1.08085e-29	0.332292	0.405	0.317	1.92401e-25	11	ENSG00000205090	TMEM240
1.22877e-29	0.268853	0.516	0.423	2.18733e-25	11	ENSG00000066084	DIP2B
1.28796e-29	0.259631	0.513	0.416	2.2927e-25	11	ENSG00000135002	RFK
1.46578e-29	0.591972	0.182	0.121	2.60923e-25	11	ENSG00000164077	MON1A
1.52375e-29	0.777054	0.149	0.095	2.71243e-25	11	ENSG00000163376	KBTBD8
2.10078e-29	0.289609	0.513	0.427	3.7396e-25	11	ENSG00000275023	MLLT6
2.63915e-29	0.367628	0.341	0.26	4.69795e-25	11	ENSG00000167536	DHRS13
2.95421e-29	0.277876	0.601	0.508	5.25879e-25	11	ENSG00000185651	UBE2L3
3.33714e-29	0.286774	0.598	0.506	5.94045e-25	11	ENSG00000167645	YIF1B
3.81409e-29	0.26734	0.5	0.409	6.78946e-25	11	DEPRECATED-ENSG00000034713
4.09808e-29	0.400241	0.139	0.085	7.29499e-25	11	ENSG00000076344	RGS11
4.15102e-29	0.618809	0.186	0.126	7.38923e-25	11	ENSG00000166401	SERPINB8
4.63251e-29	0.279034	0.586	0.485	8.24633e-25	11	ENSG00000139579	NABP2
4.75722e-29	0.393284	0.23	0.159	8.46832e-25	11	ENSG00000254402	LRRC24
5.46704e-29	0.32572	0.351	0.269	9.73187e-25	11	ENSG00000186017	ZNF566
5.69962e-29	0.261855	0.58	0.483	1.01459e-24	11	ENSG00000112640	PPP2R5D
6.77756e-29	0.31695	0.51	0.422	1.20647e-24	11	ENSG00000047932	GOPC
7.31224e-29	0.444467	0.245	0.173	1.30165e-24	11	ENSG00000184524	CEND1
7.6368e-29	0.277478	0.614	0.522	1.35943e-24	11	ENSG00000138071	ACTR2
8.57895e-29	0.274926	0.575	0.48	1.52714e-24	11	ENSG00000241468	ATP5MF
1.15618e-28	0.34906	0.334	0.254	2.05812e-24	11	ENSG00000152256	PDK1
1.35252e-28	0.353025	0.242	0.171	2.40762e-24	11	ENSG00000161647	MPP3
1.39943e-28	0.552209	0.163	0.105	2.49113e-24	11	ENSG00000116035	VAX2
1.41695e-28	0.336754	0.387	0.303	2.52231e-24	11	ENSG00000187147	RNF220
1.43582e-28	0.335591	0.204	0.138	2.5559e-24	11	ENSG00000138028	CGREF1
1.44705e-28	0.900256	0.115	0.068	2.57589e-24	11	ENSG00000185519	FAM131C
1.51433e-28	0.291061	0.437	0.348	2.69565e-24	11	ENSG00000165630	PRPF18
1.53478e-28	0.311147	0.388	0.306	2.73206e-24	11	ENSG00000147316	MCPH1
1.57145e-28	0.376475	0.257	0.186	2.79733e-24	11	ENSG00000029153	BMAL2
2.13307e-28	0.252913	0.619	0.526	3.79708e-24	11	ENSG00000151247	EIF4E
3.28814e-28	0.535729	0.174	0.114	5.85322e-24	11	ENSG00000140332	TLE3
4.04625e-28	0.282319	0.428	0.339	7.20273e-24	11	DEPRECATED-ENSG00000185619
4.53717e-28	0.313591	0.406	0.321	8.07662e-24	11	ENSG00000120727	PAIP2
6.75512e-28	0.304832	0.496	0.411	1.20248e-23	11	ENSG00000103005	USB1
8.45827e-28	0.355173	0.338	0.26	1.50566e-23	11	ENSG00000184209	SNRNP35
9.78574e-28	0.571842	0.158	0.101	1.74196e-23	11	ENSG00000109832	DDX25
1.07545e-27	0.296485	0.547	0.461	1.91441e-23	11	ENSG00000170606	HSPA4
1.21421e-27	0.374309	0.266	0.194	2.16142e-23	11	ENSG00000145014	TMEM44
1.27701e-27	0.386961	0.31	0.237	2.27321e-23	11	ENSG00000120910	PPP3CC
1.2939e-27	0.595259	0.176	0.118	2.30327e-23	11	ENSG00000085185	BCORL1
1.33556e-27	0.257127	0.513	0.422	2.37742e-23	11	ENSG00000160785	SLC25A44
1.37448e-27	0.532514	0.165	0.109	2.44671e-23	11	ENSG00000100433	KCNK10
1.38524e-27	0.597945	0.153	0.099	2.46587e-23	11	ENSG00000184368	MAP7D2
1.51261e-27	0.469739	0.272	0.204	2.6926e-23	11	ENSG00000152782	PANK1
1.52738e-27	0.32933	0.337	0.26	2.71889e-23	11	ENSG00000130299	GTPBP3
1.56205e-27	0.327438	0.413	0.331	2.7806e-23	11	ENSG00000075089	ACTR6
1.71096e-27	0.294803	0.352	0.269	3.04568e-23	11	ENSG00000140386	SCAPER
2.00568e-27	0.390357	0.328	0.253	3.57031e-23	11	ENSG00000068137	PLEKHH3
2.25063e-27	0.315673	0.457	0.371	4.00634e-23	11	ENSG00000133731	IMPA1
2.25841e-27	0.311238	0.506	0.425	4.02019e-23	11	DEPRECATED-ENSG00000078668
2.34922e-27	0.357785	0.314	0.236	4.18185e-23	11	ENSG00000126243	LRFN3
2.46123e-27	0.422889	0.551	0.475	4.38123e-23	11	ENSG00000143013	LMO4
2.47169e-27	0.359646	0.331	0.255	4.39986e-23	11	ENSG00000181982	CCDC149
2.49595e-27	0.382717	0.351	0.274	4.44304e-23	11	ENSG00000159884	CCDC107
2.80529e-27	0.292537	0.393	0.31	4.99369e-23	11	ENSG00000113638	TTC33
2.8249e-27	0.313482	0.46	0.377	5.0286e-23	11	ENSG00000180901	KCTD2
2.88223e-27	0.262391	0.374	0.288	5.13065e-23	11	ENSG00000183150	GPR19
2.91397e-27	0.521488	0.289	0.223	5.18716e-23	11	ENSG00000198879	SFMBT2
3.76014e-27	0.269466	0.594	0.504	6.69342e-23	11	ENSG00000162441	LZIC
4.23114e-27	0.523305	0.194	0.134	7.53184e-23	11	ENSG00000267060	PTGES3L
4.25739e-27	0.323633	0.344	0.264	7.57859e-23	11	ENSG00000152443	ZNF776
5.11296e-27	0.389395	0.377	0.302	9.10157e-23	11	ENSG00000115317	HTRA2
5.9276e-27	0.276499	0.371	0.288	1.05517e-22	11	ENSG00000185305	ARL15
8.36215e-27	0.311262	0.6	0.515	1.48855e-22	11	ENSG00000006007	GDE1
8.8396e-27	0.334062	0.441	0.361	1.57354e-22	11	ENSG00000100418	DESI1
9.00154e-27	0.25939	0.386	0.301	1.60236e-22	11	ENSG00000164197	RNF180
1.11904e-26	0.401973	0.31	0.238	1.992e-22	11	ENSG00000261236	BOP1
1.14144e-26	0.252844	0.486	0.396	2.03188e-22	11	ENSG00000146112	PPP1R18
1.18028e-26	0.467911	0.231	0.166	2.10101e-22	11	ENSG00000088970	KIZ
1.25806e-26	0.309575	0.383	0.304	2.23947e-22	11	ENSG00000180098	TRNAU1AP
1.35699e-26	0.381251	0.257	0.187	2.41559e-22	11	ENSG00000177614	PGBD5
1.81145e-26	0.284595	0.558	0.474	3.22456e-22	11	ENSG00000115649	CNPPD1
2.00176e-26	0.72486	0.166	0.111	3.56334e-22	11	ENSG00000169255	B3GALNT1
2.70918e-26	0.3831	0.24	0.171	4.82261e-22	11	ENSG00000102312	PORCN
2.76956e-26	0.718839	0.147	0.095	4.93009e-22	11	ENSG00000174599	TRAM1L1
3.54223e-26	0.685954	0.12	0.073	6.30552e-22	11	ENSG00000101180	HRH3
4.32761e-26	0.491725	0.205	0.143	7.70358e-22	11	ENSG00000198642	KLHL9
4.48267e-26	0.664389	0.114	0.069	7.97959e-22	11	ENSG00000137463	MGARP
4.51461e-26	0.256955	0.544	0.457	8.03645e-22	11	ENSG00000145860	RNF145
4.76862e-26	0.349472	0.333	0.256	8.48862e-22	11	ENSG00000165795	NDRG2
5.08208e-26	0.268282	0.44	0.358	9.04662e-22	11	ENSG00000165288	BRWD3
5.12654e-26	0.60666	0.202	0.144	9.12575e-22	11	ENSG00000007944	MYLIP
7.2787e-26	0.325376	0.284	0.209	1.29568e-21	11	ENSG00000099822	HCN2
7.98374e-26	0.355794	0.405	0.331	1.42118e-21	11	ENSG00000172336	POP7
8.85565e-26	0.294473	0.481	0.399	1.57639e-21	11	ENSG00000162961	DPY30
9.13598e-26	0.260457	0.513	0.43	1.6263e-21	11	ENSG00000273841	TAF9
9.63398e-26	0.3199	0.315	0.241	1.71494e-21	11	ENSG00000159363	ATP13A2
1.04117e-25	0.366437	0.299	0.227	1.85338e-21	11	ENSG00000155099	PIP4P2
1.11875e-25	0.344151	0.256	0.187	1.99148e-21	11	ENSG00000127124	HIVEP3
1.16937e-25	0.30647	0.3	0.226	2.0816e-21	11	ENSG00000184792	OSBP2
1.505e-25	0.269766	0.366	0.28	2.67904e-21	11	ENSG00000133069	TMCC2
1.56787e-25	0.308238	0.405	0.324	2.79097e-21	11	ENSG00000072401	UBE2D1
1.63647e-25	0.353907	0.184	0.124	2.91308e-21	11	ENSG00000196378	ZNF34
1.66941e-25	0.5356	0.181	0.124	2.97172e-21	11	ENSG00000183943	PRKX
1.75107e-25	0.355823	0.42	0.345	3.11709e-21	11	ENSG00000138246	DNAJC13
1.77385e-25	0.447279	0.313	0.246	3.15763e-21	11	ENSG00000064652	SNX24
1.83334e-25	0.344438	0.396	0.323	3.26352e-21	11	ENSG00000128891	CCDC32
2.0577e-25	0.266627	0.524	0.445	3.6629e-21	11	ENSG00000064995	TAF11
2.57597e-25	0.874441	0.101	0.06	4.58548e-21	11	ENSG00000203877	RIPPLY2
2.71106e-25	0.411445	0.293	0.224	4.82596e-21	11	ENSG00000198892	SHISA4
3.32863e-25	0.4384	0.24	0.174	5.92529e-21	11	ENSG00000188033	ZNF490
4.21884e-25	0.266077	0.54	0.458	7.50996e-21	11	ENSG00000196821	ILRUN
4.74054e-25	0.301935	0.455	0.376	8.43864e-21	11	ENSG00000153006	SREK1IP1
8.55023e-25	0.251816	0.495	0.411	1.52203e-20	11	ENSG00000144524	COPS7B
8.65631e-25	0.580659	0.18	0.124	1.54091e-20	11	ENSG00000174740	PABPC5
8.67415e-25	0.26834	0.331	0.255	1.54408e-20	11	ENSG00000219626	FAM228B
8.99503e-25	0.34041	0.355	0.282	1.60121e-20	11	ENSG00000119574	ZBTB45
9.8505e-25	0.349464	0.35	0.278	1.75349e-20	11	ENSG00000174442	ZWILCH
1.05218e-24	0.252976	0.537	0.449	1.87299e-20	11	ENSG00000170043	TRAPPC1
1.28973e-24	0.433877	0.232	0.167	2.29585e-20	11	ENSG00000099617	EFNA2
1.61033e-24	0.565168	0.208	0.149	2.86655e-20	11	DEPRECATED-ENSG00000164885
1.67544e-24	0.332564	0.46	0.385	2.98245e-20	11	DEPRECATED-ENSG00000180817
2.02069e-24	0.322708	0.36	0.284	3.59703e-20	11	ENSG00000181894	ZNF329
2.04437e-24	0.484705	0.225	0.163	3.63918e-20	11	ENSG00000203950	RTL8A
2.21645e-24	0.346279	0.357	0.283	3.94549e-20	11	ENSG00000184887	BTBD6
2.42411e-24	0.419246	0.286	0.221	4.31515e-20	11	ENSG00000146373	RNF217
4.58728e-24	0.271848	0.428	0.35	8.16582e-20	11	ENSG00000120868	APAF1
5.09019e-24	0.263816	0.413	0.331	9.06105e-20	11	ENSG00000170113	NIPA1
5.20516e-24	0.331788	0.332	0.26	9.2657e-20	11	DEPRECATED-ENSG00000101220
5.51006e-24	0.319854	0.348	0.273	9.80846e-20	11	ENSG00000159082	SYNJ1
6.39671e-24	0.380399	0.187	0.128	1.13868e-19	11	ENSG00000232434	AJM1
6.91288e-24	0.305801	0.336	0.262	1.23056e-19	11	ENSG00000105568	PPP2R1A
7.80185e-24	0.353848	0.384	0.313	1.38881e-19	11	ENSG00000143158	MPC2
1.28387e-23	0.283576	0.379	0.303	2.28542e-19	11	ENSG00000173914	RBM4B
1.41949e-23	0.364297	0.311	0.243	2.52683e-19	11	ENSG00000157212	PAXIP1
1.5238e-23	0.538275	0.106	0.064	2.71252e-19	11	ENSG00000162728	KCNJ9
1.56913e-23	0.580986	0.149	0.099	2.7932e-19	11	ENSG00000154040	CABYR
1.71106e-23	0.360672	0.312	0.243	3.04586e-19	11	DEPRECATED-ENSG00000139372
1.83137e-23	0.332362	0.389	0.319	3.26001e-19	11	ENSG00000114383	TUSC2
2.53756e-23	0.263552	0.19	0.132	4.51712e-19	11	ENSG00000152910	CNTNAP4
2.58622e-23	0.283984	0.419	0.343	4.60373e-19	11	ENSG00000106993	CDC37L1
2.86107e-23	0.303693	0.418	0.344	5.09299e-19	11	ENSG00000198954	KIFBP
2.88044e-23	0.261419	0.539	0.457	5.12747e-19	11	ENSG00000082213	C5orf22
3.0883e-23	0.50866	0.195	0.139	5.49747e-19	11	DEPRECATED-ENSG00000183943
3.91469e-23	0.680029	0.105	0.064	6.96853e-19	11	ENSG00000165312	OTUD1
4.03166e-23	0.283973	0.468	0.394	7.17676e-19	11	ENSG00000180957	PITPNB
4.30494e-23	0.279225	0.377	0.303	7.66323e-19	11	ENSG00000178974	FBXO34
5.30556e-23	0.274062	0.418	0.342	9.44442e-19	11	ENSG00000184708	EIF4ENIF1
5.55939e-23	0.270636	0.428	0.352	9.89627e-19	11	ENSG00000076984	MAP2K7
6.07462e-23	0.262697	0.496	0.417	1.08134e-18	11	ENSG00000102241	HTATSF1
6.25976e-23	0.265278	0.176	0.12	1.1143e-18	11	ENSG00000164398	ACSL6
7.51808e-23	0.447555	0.221	0.161	1.33829e-18	11	ENSG00000172375	C2CD2L
7.59052e-23	0.432804	0.239	0.176	1.35119e-18	11	ENSG00000154723	ATP5PF
9.32229e-23	0.453423	0.26	0.199	1.65946e-18	11	ENSG00000173457	PPP1R14B
1.1575e-22	0.417422	0.219	0.159	2.06047e-18	11	ENSG00000204366	ZBTB12
1.19282e-22	0.324096	0.343	0.274	2.12333e-18	11	ENSG00000048140	TSPAN17
1.27808e-22	0.311375	0.275	0.211	2.27511e-18	11	ENSG00000120519	SLC10A7
1.33574e-22	0.330596	0.319	0.248	2.37775e-18	11	ENSG00000160062	ZBTB8A
1.48489e-22	0.610181	0.147	0.098	2.64326e-18	11	ENSG00000198440	ZNF583
1.73458e-22	0.411881	0.233	0.171	3.08772e-18	11	ENSG00000105662	CRTC1
1.74498e-22	0.251398	0.424	0.343	3.10625e-18	11	ENSG00000137040	RANBP6
1.78346e-22	0.266011	0.449	0.373	3.17473e-18	11	DEPRECATED-ENSG00000168924
1.86899e-22	0.275685	0.297	0.225	3.32699e-18	11	ENSG00000136866	ZFP37
2.00618e-22	0.363468	0.188	0.132	3.57119e-18	11	ENSG00000172426	RSPH9
2.04331e-22	0.390731	0.183	0.128	3.6373e-18	11	ENSG00000150967	ABCB9
2.10319e-22	0.351641	0.178	0.124	3.74388e-18	11	ENSG00000110148	CCKBR
2.14718e-22	0.270353	0.342	0.267	3.82219e-18	11	ENSG00000170100	ZNF778
2.92486e-22	0.519317	0.145	0.097	5.20654e-18	11	ENSG00000162426	SLC45A1
3.8541e-22	0.380347	0.201	0.143	6.86069e-18	11	ENSG00000118369	USP35
4.03792e-22	0.26192	0.258	0.19	7.18789e-18	11	ENSG00000049769	PPP1R3F
5.64329e-22	0.28229	0.376	0.303	1.00456e-17	11	ENSG00000167778	SPRYD3
5.73399e-22	0.429211	0.164	0.113	1.02071e-17	11	ENSG00000174529	TMEM81
7.0035e-22	0.307195	0.25	0.188	1.24669e-17	11	ENSG00000103047	TANGO6
7.55287e-22	0.371543	0.219	0.16	1.34449e-17	11	ENSG00000182134	TDRKH
8.51107e-22	0.310583	0.29	0.225	1.51506e-17	11	ENSG00000169131	ZNF354A
9.31659e-22	0.268681	0.405	0.332	1.65845e-17	11	ENSG00000144306	SCRN3
9.43855e-22	0.518613	0.104	0.063	1.68016e-17	11	ENSG00000138622	HCN4
9.48222e-22	0.271636	0.329	0.258	1.68793e-17	11	ENSG00000153975	ZUP1
1.14665e-21	0.330512	0.374	0.304	2.04115e-17	11	ENSG00000130725	UBE2M
1.17048e-21	0.315451	0.354	0.286	2.08356e-17	11	ENSG00000138495	COX17
1.54164e-21	0.317372	0.299	0.233	2.74427e-17	11	ENSG00000074266	EED
2.07563e-21	0.251643	0.373	0.303	3.69483e-17	11	ENSG00000100151	PICK1
2.4395e-21	0.280148	0.276	0.211	4.34256e-17	11	ENSG00000165626	BEND7
2.66699e-21	0.367214	0.243	0.183	4.74751e-17	11	ENSG00000155085	AK9
3.22091e-21	0.331344	0.211	0.152	5.73355e-17	11	ENSG00000197128	ZNF772
3.6283e-21	0.454452	0.192	0.137	6.45873e-17	11	ENSG00000119888	EPCAM
4.23702e-21	0.251057	0.461	0.388	7.54232e-17	11	ENSG00000171865	RNASEH1
4.45427e-21	0.462689	0.239	0.181	7.92905e-17	11	ENSG00000089195	TRMT6
4.66123e-21	0.303213	0.221	0.16	8.29746e-17	11	ENSG00000204851	PNMA8B
4.67278e-21	0.352604	0.298	0.235	8.31801e-17	11	ENSG00000122696	SLC25A51
4.73435e-21	0.261203	0.494	0.422	8.42762e-17	11	ENSG00000105671	DDX49
5.47521e-21	0.318011	0.264	0.202	9.74641e-17	11	ENSG00000107551	RASSF4
5.9277e-21	0.535686	0.153	0.105	1.05519e-16	11	ENSG00000168939	SPRY3
6.10015e-21	0.347736	0.349	0.284	1.08589e-16	11	ENSG00000169139	UBE2V2
6.50402e-21	0.503212	0.115	0.073	1.15778e-16	11	ENSG00000130643	CALY
6.57815e-21	0.453355	0.263	0.204	1.17098e-16	11	ENSG00000121851	POLR3GL
7.42918e-21	0.392864	0.278	0.217	1.32247e-16	11	DEPRECATED-ENSG00000106086
1.07414e-20	0.254532	0.27	0.202	1.91208e-16	11	ENSG00000076641	PAG1
1.20352e-20	0.336702	0.311	0.247	2.14239e-16	11	ENSG00000125149	PHAF1
1.25272e-20	0.27531	0.422	0.35	2.22998e-16	11	ENSG00000121067	SPOP
1.33298e-20	0.32043	0.318	0.254	2.37284e-16	11	ENSG00000047621	C12orf4
1.33645e-20	0.257826	0.344	0.272	2.37902e-16	11	ENSG00000180035	ZNF48
1.43722e-20	0.313493	0.275	0.213	2.55839e-16	11	ENSG00000196440	ARMCX4
1.584e-20	0.258628	0.397	0.327	2.81968e-16	11	ENSG00000162129	CLPB
1.61039e-20	0.427125	0.134	0.089	2.86665e-16	11	ENSG00000221994	ZNF630
1.63835e-20	0.297138	0.307	0.241	2.91643e-16	11	ENSG00000102996	MMP15
2.15467e-20	0.299962	0.425	0.358	3.83552e-16	11	ENSG00000136710	CCDC115
2.36722e-20	0.665181	0.13	0.087	4.2139e-16	11	ENSG00000204954	C12orf73
3.1099e-20	0.281843	0.406	0.337	5.53594e-16	11	ENSG00000188706	ZDHHC9
4.52909e-20	0.371788	0.281	0.221	8.06224e-16	11	ENSG00000152133	GPATCH11
4.75099e-20	0.328282	0.353	0.289	8.45725e-16	11	ENSG00000025293	PHF20
6.7376e-20	0.292196	0.223	0.164	1.19936e-15	11	ENSG00000120327	PCDHB14
7.55967e-20	0.451637	0.166	0.118	1.3457e-15	11	ENSG00000165644	COMTD1
8.07626e-20	0.259377	0.146	0.098	1.43766e-15	11	ENSG00000075429	CACNG5
9.77108e-20	0.276893	0.335	0.268	1.73935e-15	11	ENSG00000146950	SHROOM2
1.00845e-19	0.266517	0.399	0.33	1.79514e-15	11	ENSG00000023330	ALAS1
1.09751e-19	0.2577	0.555	0.48	1.95367e-15	11	ENSG00000094975	SUCO
1.11275e-19	0.251421	0.286	0.222	1.9808e-15	11	ENSG00000137338	PGBD1
1.66601e-19	0.624354	0.104	0.066	2.96567e-15	11	ENSG00000186806	VSIG10L
1.90504e-19	0.296638	0.395	0.329	3.39116e-15	11	ENSG00000109917	ZPR1
1.93061e-19	0.258665	0.354	0.285	3.43668e-15	11	ENSG00000172175	MALT1
2.1491e-19	0.460883	0.189	0.139	3.82561e-15	11	ENSG00000185272	RBM11
3.00427e-19	0.312974	0.365	0.302	5.3479e-15	11	ENSG00000154945	ANKRD40
4.64801e-19	0.265347	0.389	0.32	8.27392e-15	11	ENSG00000177311	ZBTB38
5.0112e-19	0.263176	0.209	0.152	8.92044e-15	11	ENSG00000140600	SH3GL3
6.04793e-19	0.33551	0.323	0.261	1.07659e-14	11	ENSG00000154079	SDHAF4
6.53421e-19	0.25989	0.266	0.206	1.16315e-14	11	ENSG00000145428	RNF175
6.79381e-19	0.37309	0.303	0.245	1.20937e-14	11	ENSG00000241370	RPP21
7.91847e-19	0.30045	0.287	0.225	1.40957e-14	11	ENSG00000156853	ZNF689
8.26053e-19	0.305858	0.353	0.29	1.47046e-14	11	ENSG00000119446	RBM18
9.77318e-19	0.449659	0.135	0.092	1.73972e-14	11	ENSG00000152969	JAKMIP1
1.03331e-18	0.327549	0.366	0.305	1.83939e-14	11	ENSG00000102144	PGK1
1.30721e-18	0.308552	0.189	0.138	2.32696e-14	11	ENSG00000184178	SCFD2
1.57499e-18	0.697481	0.151	0.107	2.80365e-14	11	ENSG00000197705	KLHL14
1.62797e-18	0.368381	0.248	0.192	2.89795e-14	11	ENSG00000133597	ADCK2
1.69206e-18	0.331322	0.232	0.176	3.01204e-14	11	ENSG00000126249	PDCD2L
2.06271e-18	0.277446	0.382	0.317	3.67183e-14	11	ENSG00000102471	NDFIP2
2.26714e-18	0.274102	0.402	0.336	4.03573e-14	11	ENSG00000139291	TMEM19
2.30841e-18	0.324442	0.337	0.277	4.1092e-14	11	ENSG00000065154	OAT
2.57071e-18	0.348822	0.243	0.187	4.57612e-14	11	ENSG00000177125	ZBTB34
2.5938e-18	0.631819	0.131	0.09	4.61722e-14	11	ENSG00000113805	CNTN3
2.85697e-18	0.292117	0.388	0.324	5.0857e-14	11	ENSG00000162704	ARPC5
3.18374e-18	0.353661	0.307	0.249	5.66737e-14	11	ENSG00000084090	STARD7
3.2265e-18	0.782328	0.105	0.069	5.74349e-14	11	ENSG00000047597	XK
3.85931e-18	0.58323	0.135	0.094	6.86996e-14	11	ENSG00000188677	PARVB
4.21885e-18	0.30232	0.39	0.329	7.50997e-14	11	ENSG00000122033	MTIF3
4.53666e-18	0.402555	0.178	0.129	8.07571e-14	11	ENSG00000253251	SHLD3
5.28822e-18	0.343979	0.249	0.194	9.41356e-14	11	ENSG00000151689	INPP1
5.33806e-18	0.295465	0.339	0.278	9.50228e-14	11	ENSG00000002330	BAD
5.43666e-18	0.252646	0.462	0.397	9.6778e-14	11	ENSG00000144848	ATG3
6.66577e-18	0.270185	0.489	0.425	1.18657e-13	11	ENSG00000154582	ELOC
6.84504e-18	0.33235	0.155	0.109	1.21849e-13	11	ENSG00000196267	ZNF836
7.36096e-18	0.30076	0.254	0.199	1.31032e-13	11	ENSG00000203666	EFCAB2
9.73503e-18	0.42561	0.212	0.16	1.73293e-13	11	ENSG00000131477	RAMP2
1.28157e-17	0.450619	0.202	0.153	2.28133e-13	11	ENSG00000135617	PRADC1
1.40658e-17	0.340926	0.261	0.206	2.50386e-13	11	ENSG00000261609	GAN
1.62925e-17	0.270982	0.366	0.307	2.90023e-13	11	ENSG00000047579	DTNBP1
1.74744e-17	0.620888	0.181	0.136	3.11062e-13	11	ENSG00000183580	FBXL7
1.95778e-17	0.415394	0.157	0.112	3.48505e-13	11	ENSG00000130590	SAMD10
1.97485e-17	0.299223	0.146	0.102	3.51543e-13	11	ENSG00000125895	TMEM74B
1.98795e-17	0.290379	0.272	0.216	3.53875e-13	11	ENSG00000215251	FASTKD5
2.40251e-17	0.255019	0.369	0.307	4.27671e-13	11	ENSG00000135974	C2orf49
3.36103e-17	0.330968	0.229	0.176	5.98297e-13	11	ENSG00000171813	PWWP2B
4.06975e-17	0.269349	0.318	0.259	7.24456e-13	11	ENSG00000181915	ADO
4.82323e-17	0.588032	0.112	0.075	8.58584e-13	11	DEPRECATED-ENSG00000204389
4.98459e-17	0.260572	0.314	0.255	8.87307e-13	11	ENSG00000121274	TENT4B
5.11993e-17	0.254358	0.383	0.323	9.11399e-13	11	ENSG00000148153	INIP
6.09798e-17	0.344536	0.204	0.154	1.0855e-12	11	ENSG00000197566	ZNF624
8.99268e-17	0.440493	0.192	0.144	1.60079e-12	11	ENSG00000175229	GAL3ST3
9.55008e-17	0.269042	0.246	0.192	1.70001e-12	11	ENSG00000188827	SLX4
1.1837e-16	0.288657	0.397	0.34	2.1071e-12	11	ENSG00000104320	NBN
1.24629e-16	0.34515	0.289	0.236	2.21853e-12	11	ENSG00000139719	VPS33A
1.60235e-16	0.536902	0.18	0.135	2.85234e-12	11	ENSG00000166250	CLMP
1.65434e-16	0.370268	0.23	0.179	2.94489e-12	11	ENSG00000180185	FAHD1
1.68057e-16	0.284946	0.255	0.198	2.99158e-12	11	ENSG00000180537	RNF182
1.84976e-16	0.297231	0.156	0.111	3.29276e-12	11	ENSG00000072195	SPEG
1.85929e-16	0.279656	0.316	0.259	3.30972e-12	11	ENSG00000143164	DCAF6
2.03267e-16	0.264359	0.337	0.275	3.61835e-12	11	ENSG00000160325	CACFD1
2.05026e-16	0.315168	0.23	0.177	3.64968e-12	11	ENSG00000169372	CRADD
2.74912e-16	0.270054	0.357	0.297	4.8937e-12	11	ENSG00000110025	SNX15
2.81805e-16	0.287996	0.265	0.211	5.0164e-12	11	ENSG00000198960	ARMCX6
2.89819e-16	0.368523	0.165	0.12	5.15906e-12	11	ENSG00000185567	AHNAK2
2.9676e-16	0.300088	0.301	0.246	5.28263e-12	11	ENSG00000135686	KLHL36
3.21082e-16	0.455305	0.19	0.144	5.71558e-12	11	ENSG00000186665	C17orf58
3.45021e-16	0.279856	0.29	0.235	6.14171e-12	11	ENSG00000119965	C10orf88
3.77386e-16	0.31674	0.278	0.225	6.71785e-12	11	ENSG00000145022	TCTA
3.83829e-16	0.350347	0.203	0.153	6.83253e-12	11	ENSG00000163932	PRKCD
5.04295e-16	0.261427	0.275	0.218	8.97696e-12	11	ENSG00000155592	ZKSCAN2
5.2573e-16	0.309188	0.264	0.211	9.35852e-12	11	ENSG00000134198	TSPAN2
5.31814e-16	0.474701	0.122	0.084	9.46682e-12	11	ENSG00000142408	CACNG8
5.37157e-16	0.362092	0.114	0.077	9.56193e-12	11	ENSG00000070182	SPTB
5.9577e-16	0.420006	0.206	0.159	1.06053e-11	11	ENSG00000174007	CEP19
7.9981e-16	0.410168	0.198	0.152	1.42374e-11	11	ENSG00000007047	MARK4
8.86171e-16	0.413602	0.149	0.107	1.57747e-11	11	ENSG00000067221	STOML1
9.28657e-16	0.417636	0.14	0.1	1.6531e-11	11	ENSG00000132801	ZSWIM3
1.10416e-15	0.686625	0.101	0.068	1.96552e-11	11	ENSG00000147465	STAR
1.19404e-15	0.414712	0.102	0.068	2.12551e-11	11	ENSG00000164100	NDST3
1.22151e-15	0.29929	0.253	0.198	2.1744e-11	11	DEPRECATED-ENSG00000123091
1.27115e-15	0.399425	0.128	0.09	2.26278e-11	11	ENSG00000114268	PFKFB4
1.29964e-15	0.301064	0.227	0.176	2.31349e-11	11	ENSG00000221923	ZNF880
1.33065e-15	0.301191	0.186	0.139	2.36869e-11	11	DEPRECATED-ENSG00000110171
1.35352e-15	0.297015	0.277	0.224	2.40941e-11	11	ENSG00000164366	CCDC127
1.41485e-15	0.2651	0.27	0.215	2.51858e-11	11	ENSG00000129484	PARP2
1.58902e-15	0.327559	0.196	0.148	2.82862e-11	11	ENSG00000116668	SWT1
1.64299e-15	0.322509	0.282	0.229	2.92468e-11	11	ENSG00000116903	EXOC8
2.03263e-15	0.294531	0.221	0.17	3.61828e-11	11	ENSG00000185252	ZNF74
2.14693e-15	0.41894	0.168	0.125	3.82175e-11	11	ENSG00000187815	ZFP69
3.15774e-15	0.309796	0.137	0.097	5.62109e-11	11	ENSG00000166839	ANKDD1A
3.66363e-15	0.481762	0.102	0.068	6.52162e-11	11	ENSG00000123360	PDE1B
4.25714e-15	0.290134	0.116	0.078	7.57813e-11	11	ENSG00000162650	ATXN7L2
4.73662e-15	0.372879	0.15	0.108	8.43165e-11	11	ENSG00000249437	NAIP
4.91284e-15	0.421205	0.156	0.115	8.74534e-11	11	ENSG00000178301	AQP11
4.98673e-15	0.255044	0.384	0.327	8.87687e-11	11	ENSG00000124333	VAMP7
5.06656e-15	0.470695	0.158	0.118	9.01898e-11	11	DEPRECATED-ENSG00000120910
6.93363e-15	0.455125	0.104	0.07	1.23426e-10	11	ENSG00000184922	FMNL1
1.14371e-14	0.267311	0.287	0.233	2.03591e-10	11	ENSG00000130734	ATG4D
1.17491e-14	0.272353	0.335	0.282	2.09145e-10	11	DEPRECATED-ENSG00000196821
1.30668e-14	0.302098	0.296	0.246	2.32602e-10	11	ENSG00000113719	ERGIC1
1.54045e-14	0.348675	0.112	0.078	2.74216e-10	11	ENSG00000159733	ZFYVE28
1.68417e-14	0.325941	0.258	0.209	2.998e-10	11	ENSG00000144560	VGLL4
2.23655e-14	0.270276	0.363	0.312	3.98129e-10	11	ENSG00000172428	COPS9
2.86679e-14	0.403184	0.114	0.079	5.10318e-10	11	ENSG00000198324	PHETA1
3.31179e-14	0.37838	0.202	0.158	5.89531e-10	11	ENSG00000181830	SLC35C1
3.46585e-14	0.314702	0.322	0.274	6.16956e-10	11	ENSG00000111845	PAK1IP1
3.46995e-14	0.327593	0.267	0.218	6.17686e-10	11	ENSG00000117533	VAMP4
4.48235e-14	0.262978	0.242	0.191	7.97902e-10	11	ENSG00000083814	ZNF671
5.65062e-14	0.266039	0.186	0.142	1.00587e-09	11	ENSG00000170325	PRDM10
9.49767e-14	0.268748	0.217	0.172	1.69068e-09	11	ENSG00000171680	PLEKHG5
1.51153e-13	0.257045	0.34	0.289	2.69067e-09	11	ENSG00000176946	THAP4
1.60216e-13	0.256623	0.404	0.351	2.852e-09	11	ENSG00000164830	OXR1
2.3782e-13	0.330649	0.265	0.219	4.23343e-09	11	ENSG00000129932	DOHH
2.78406e-13	0.262695	0.306	0.256	4.95591e-09	11	ENSG00000189077	TMEM120A
3.31433e-13	0.35564	0.24	0.197	5.89983e-09	11	ENSG00000141198	TOM1L1
4.13303e-13	0.43828	0.142	0.105	7.35721e-09	11	ENSG00000111412	SPRING1
6.31126e-13	0.333934	0.21	0.167	1.12347e-08	11	ENSG00000073536	NLE1
6.41026e-13	0.371633	0.153	0.115	1.14109e-08	11	ENSG00000197619	ZNF615
8.46211e-13	0.303442	0.283	0.236	1.50634e-08	11	DEPRECATED-ENSG00000135002
1.01819e-12	0.325529	0.258	0.214	1.81249e-08	11	ENSG00000008324	SS18L2
1.05993e-12	0.751772	0.149	0.115	1.88677e-08	11	ENSG00000147676	MAL2
1.11026e-12	0.267675	0.334	0.286	1.97637e-08	11	ENSG00000173409	ARV1
1.20436e-12	0.293768	0.219	0.176	2.14389e-08	11	ENSG00000106617	PRKAG2
1.37354e-12	0.432924	0.205	0.165	2.44505e-08	11	ENSG00000196352	CD55
1.44387e-12	0.374692	0.151	0.112	2.57024e-08	11	ENSG00000198934	MAGEE1
1.52474e-12	0.344255	0.112	0.079	2.7142e-08	11	ENSG00000272031	ANKRD34A
1.78078e-12	0.289631	0.232	0.188	3.16997e-08	11	ENSG00000197016	ZNF470
1.86187e-12	0.26761	0.201	0.16	3.31431e-08	11	ENSG00000021762	OSBPL5
1.94507e-12	0.260805	0.342	0.295	3.46242e-08	11	ENSG00000152684	PELO
2.08524e-12	0.283448	0.266	0.22	3.71194e-08	11	ENSG00000180817	PPA1
2.14221e-12	0.395852	0.211	0.172	3.81334e-08	11	ENSG00000065057	NTHL1
2.2564e-12	0.292203	0.25	0.205	4.01661e-08	11	ENSG00000162377	COA7
2.33499e-12	0.35946	0.118	0.084	4.15651e-08	11	ENSG00000172346	CSDC2
2.6335e-12	0.388659	0.174	0.135	4.68789e-08	11	ENSG00000196544	BORCS6
2.80019e-12	0.444309	0.23	0.189	4.98463e-08	11	ENSG00000151952	TMEM132D
3.06253e-12	0.304614	0.148	0.11	5.45161e-08	11	ENSG00000187626	ZKSCAN4
3.27059e-12	0.287948	0.258	0.213	5.82199e-08	11	ENSG00000197562	RAB40C
3.39795e-12	0.308113	0.26	0.216	6.0487e-08	11	ENSG00000156603	MED19
4.07704e-12	0.301889	0.246	0.203	7.25755e-08	11	ENSG00000172731	LRRC20
4.20595e-12	0.253014	0.28	0.235	7.48701e-08	11	ENSG00000136816	TOR1B
4.42931e-12	0.336946	0.207	0.165	7.88462e-08	11	ENSG00000180592	SKIDA1
5.11547e-12	0.362439	0.161	0.124	9.10605e-08	11	ENSG00000137760	ALKBH8
5.65078e-12	0.392687	0.111	0.079	1.0059e-07	11	ENSG00000204065	TCEAL5
6.36354e-12	0.320284	0.215	0.174	1.13277e-07	11	ENSG00000212747	RTL8B
7.32964e-12	0.252539	0.139	0.103	1.30475e-07	11	ENSG00000261308	FIGNL2
8.45863e-12	0.276209	0.291	0.247	1.50572e-07	11	ENSG00000173581	CCDC106
9.76786e-12	0.414473	0.213	0.175	1.73878e-07	11	ENSG00000157045	NTAN1
1.03183e-11	0.285173	0.102	0.072	1.83676e-07	11	ENSG00000186862	PDZD7
1.1761e-11	0.314002	0.12	0.087	2.09358e-07	11	ENSG00000234284	ZNF879
1.25294e-11	0.256816	0.298	0.253	2.23036e-07	11	ENSG00000138785	INTS12
1.5317e-11	0.265514	0.311	0.265	2.72657e-07	11	ENSG00000090674	MCOLN1
1.63382e-11	0.254115	0.248	0.206	2.90837e-07	11	ENSG00000133943	DGLUCY
1.8134e-11	0.273636	0.163	0.126	3.22802e-07	11	ENSG00000189164	ZNF527
1.95612e-11	0.384413	0.133	0.099	3.48208e-07	11	ENSG00000130305	NSUN5
2.59288e-11	0.353054	0.123	0.091	4.61558e-07	11	ENSG00000275004	ZNF280B
2.60903e-11	0.265912	0.258	0.215	4.64433e-07	11	ENSG00000123178	SPRYD7
2.96791e-11	0.321223	0.12	0.088	5.28317e-07	11	ENSG00000160233	LRRC3
3.94242e-11	0.3324	0.204	0.165	7.01791e-07	11	ENSG00000102078	SLC25A14
4.83138e-11	0.324004	0.187	0.15	8.60035e-07	11	ENSG00000159445	THEM4
4.9419e-11	0.354209	0.13	0.097	8.79708e-07	11	ENSG00000068354	TBC1D25
5.43072e-11	0.26883	0.249	0.207	9.66723e-07	11	ENSG00000126768	TIMM17B
6.44109e-11	0.362385	0.186	0.15	1.14658e-06	11	ENSG00000149196	HIKESHI
9.70712e-11	0.367957	0.13	0.097	1.72796e-06	11	ENSG00000147144	CCDC120
1.07988e-10	0.277791	0.209	0.171	1.9223e-06	11	ENSG00000174928	C3orf33
1.08805e-10	0.28508	0.216	0.178	1.93684e-06	11	ENSG00000135801	TAF5L
1.10147e-10	0.283795	0.272	0.233	1.96073e-06	11	ENSG00000111684	LPCAT3
1.45486e-10	0.436891	0.172	0.138	2.5898e-06	11	ENSG00000118680	MYL12B
1.6016e-10	0.25256	0.233	0.192	2.851e-06	11	ENSG00000174840	PDE12
1.61185e-10	0.297498	0.194	0.157	2.86925e-06	11	ENSG00000123154	WDR83
1.67214e-10	0.38757	0.17	0.135	2.97657e-06	11	ENSG00000284194	SCO2
1.69746e-10	0.342797	0.162	0.127	3.02165e-06	11	ENSG00000184986	TMEM121
2.29172e-10	0.300138	0.223	0.185	4.07949e-06	11	ENSG00000087152	ATXN7L3
2.6344e-10	0.303112	0.134	0.101	4.6895e-06	11	ENSG00000102678	FGF9
3.51203e-10	0.266382	0.151	0.118	6.25177e-06	11	ENSG00000170364	SETMAR
3.95257e-10	0.301566	0.276	0.238	7.03597e-06	11	ENSG00000073464	CLCN4
4.0838e-10	0.29325	0.104	0.076	7.26958e-06	11	ENSG00000119227	PIGZ
4.37406e-10	0.323027	0.243	0.207	7.78627e-06	11	ENSG00000140830	TXNL4B
6.86107e-10	0.38526	0.102	0.074	1.22134e-05	11	DEPRECATED-ENSG00000220205
7.00405e-10	0.263174	0.207	0.17	1.24679e-05	11	ENSG00000141040	ZNF287
8.07818e-10	0.263244	0.231	0.192	1.438e-05	11	ENSG00000102981	PARD6A
8.75384e-10	0.274009	0.214	0.178	1.55827e-05	11	ENSG00000185379	RAD51D
9.81608e-10	0.380284	0.104	0.077	1.74736e-05	11	ENSG00000196459	TRAPPC2
1.05588e-09	0.254692	0.156	0.122	1.87957e-05	11	ENSG00000111237	VPS29
1.23862e-09	0.266454	0.31	0.273	2.20487e-05	11	ENSG00000170310	STX8
1.28063e-09	0.439776	0.106	0.079	2.27964e-05	11	ENSG00000113070	HBEGF
1.52315e-09	0.288883	0.178	0.144	2.71137e-05	11	ENSG00000178386	ZNF223
1.77312e-09	0.411601	0.162	0.129	3.15634e-05	11	ENSG00000196867	ZFP28
1.86916e-09	0.304241	0.166	0.133	3.32729e-05	11	ENSG00000165775	FUNDC2
2.33611e-09	0.390958	0.127	0.097	4.1585e-05	11	ENSG00000189046	ALKBH2
2.74865e-09	0.381002	0.137	0.107	4.89287e-05	11	ENSG00000156253	RWDD2B
3.36877e-09	0.320565	0.103	0.077	5.99675e-05	11	ENSG00000267909	CCDC177
3.66156e-09	0.357062	0.126	0.098	6.51795e-05	11	ENSG00000178947	SMIM10L2A
4.26985e-09	0.470817	0.234	0.197	7.60076e-05	11	ENSG00000121068	TBX2
4.49976e-09	0.354719	0.108	0.081	8.01002e-05	11	ENSG00000054967	RELT
4.82165e-09	0.422173	0.15	0.121	8.58302e-05	11	ENSG00000169570	DTWD2
5.26458e-09	0.319746	0.173	0.141	9.37148e-05	11	ENSG00000140993	TIGD7
1.02472e-08	0.261477	0.148	0.118	0.000182411	11	ENSG00000186026	ZNF284
1.12136e-08	0.339724	0.133	0.104	0.000199614	11	ENSG00000145723	GIN1
1.25784e-08	0.336055	0.175	0.145	0.000223909	11	ENSG00000163170	BOLA3
1.33009e-08	0.318694	0.198	0.165	0.000236769	11	ENSG00000167720	SRR
1.45469e-08	0.381773	0.178	0.148	0.000258949	11	ENSG00000163026	WDCP
1.49579e-08	0.250635	0.101	0.075	0.000266265	11	ENSG00000162458	FBLIM1
1.68261e-08	0.340044	0.127	0.099	0.000299521	11	ENSG00000166192	SENP8
1.73846e-08	0.416647	0.131	0.104	0.000309463	11	ENSG00000176720	BOK
2.39424e-08	0.376383	0.123	0.096	0.000426198	11	ENSG00000172382	PRSS27
2.63307e-08	0.442337	0.102	0.078	0.000468713	11	ENSG00000168389	MFSD2A
3.83309e-08	0.284697	0.182	0.152	0.000682329	11	DEPRECATED-ENSG00000232119
5.29296e-08	0.293792	0.171	0.141	0.0009422	11	ENSG00000197620	EOLA1
6.76669e-08	0.340796	0.283	0.252	0.00120454	11	ENSG00000150961	SEC24D
2.78741e-07	0.27104	0.2	0.17	0.00496186	11	ENSG00000162521	RBBP4
2.87882e-07	0.273304	0.114	0.089	0.00512459	11	ENSG00000180884	ZNF792
4.61032e-07	0.276028	0.269	0.241	0.00820682	11	ENSG00000184005	ST6GALNAC3
7.56047e-07	0.253494	0.107	0.084	0.0134584	11	ENSG00000182318	ZSCAN22
9.32352e-07	0.495016	0.101	0.08	0.0165968	11	ENSG00000138030	KHK
9.86632e-07	0.309335	0.145	0.12	0.017563	11	ENSG00000115884	SDC1
1.74752e-06	0.377285	0.115	0.093	0.0311076	11	ENSG00000099785	MARCHF2
1.80358e-06	0.260724	0.122	0.099	0.0321055	11	ENSG00000103174	NAGPA
2.11161e-06	0.29699	0.137	0.113	0.0375888	11	ENSG00000177946	CENPBD1P

## Sheet: 12
p_val	avg_log2FC	pct.1	pct.2	p_val_adj	cluster	gene	hgnc_symbol
0	10.3793	1	0.015	0	12	ENSG00000168542	COL3A1
0	9.93078	0.99	0.048	0	12	ENSG00000108821	COL1A1
0	10.1929	0.939	0.009	0	12	ENSG00000011465	DCN
0	10.4551	0.95	0.028	0	12	ENSG00000111341	MGP
0	8.93994	0.911	0.006	0	12	ENSG00000138080	EMILIN1
0	6.57118	0.971	0.079	0	12	ENSG00000164692	COL1A2
0	5.56131	0.98	0.099	0	12	ENSG00000166482	MFAP4
0	8.21517	0.884	0.011	0	12	ENSG00000174807	CD248
0	8.4141	0.877	0.008	0	12	ENSG00000084636	COL16A1
0	7.04583	0.977	0.108	0	12	ENSG00000115414	FN1
0	6.54834	0.942	0.079	0	12	ENSG00000120708	TGFBI
0	5.90132	0.907	0.048	0	12	ENSG00000134853	PDGFRA
0	7.48516	0.903	0.05	0	12	ENSG00000100097	LGALS1
0	5.60134	0.984	0.134	0	12	ENSG00000130635	COL5A1
0	8.09378	0.854	0.009	0	12	ENSG00000176046	NUPR1
0	10.729	0.844	0.003	0	12	ENSG00000163359	COL6A3
0	5.38244	0.908	0.072	0	12	ENSG00000204262	COL5A2
0	5.08996	0.908	0.077	0	12	ENSG00000020181	ADGRA2
0	7.10816	0.839	0.014	0	12	ENSG00000187955	COL14A1
0	5.17383	0.889	0.067	0	12	ENSG00000165424	ZCCHC24
0	4.96718	0.962	0.148	0	12	ENSG00000157227	MMP14
0	5.37696	0.956	0.142	0	12	ENSG00000141753	IGFBP4
0	4.97041	0.934	0.125	0	12	ENSG00000106333	PCOLCE
0	5.19358	0.851	0.047	0	12	DEPRECATED-ENSG00000163191
0	5.19344	0.846	0.05	0	12	ENSG00000008441	NFIX
0	10.5121	0.801	0.006	0	12	ENSG00000139329	LUM
0	5.21826	0.839	0.046	0	12	ENSG00000163191	S100A11
0	4.14885	0.934	0.148	0	12	ENSG00000018408	WWTR1
0	8.94972	0.792	0.009	0	12	ENSG00000133110	POSTN
0	4.49973	0.87	0.09	0	12	ENSG00000071967	CYBRD1
0	5.53555	0.982	0.205	0	12	ENSG00000142173	COL6A2
0	4.75763	0.854	0.078	0	12	ENSG00000104870	FCGRT
0	6.5156	0.791	0.021	0	12	ENSG00000112769	LAMA4
0	9.17645	0.777	0.009	0	12	ENSG00000182492	BGN
0	5.48088	0.814	0.056	0	12	ENSG00000116962	NID1
0	5.55609	0.823	0.069	0	12	ENSG00000138735	PDE5A
0	2.83808	0.912	0.162	0	12	ENSG00000162496	DHRS3
0	4.41841	0.807	0.068	0	12	ENSG00000163565	IFI16
0	4.42933	0.838	0.1	0	12	ENSG00000189184	PCDH18
0	2.57029	0.943	0.206	0	12	ENSG00000205403	CFI
0	5.09938	0.773	0.039	0	12	ENSG00000087303	NID2
0	3.82708	0.849	0.115	0	12	ENSG00000142227	EMP3
0	3.72901	0.956	0.223	0	12	ENSG00000149257	SERPINH1
0	3.09707	0.894	0.162	0	12	ENSG00000011028	MRC2
0	4.41736	0.788	0.06	0	12	ENSG00000112559	MDFI
0	3.77316	0.858	0.134	0	12	ENSG00000147862	NFIB
0	4.25313	0.816	0.096	0	12	ENSG00000197712	FAM114A1
0	5.44988	0.745	0.029	0	12	ENSG00000162733	DDR2
0	6.31536	0.74	0.024	0	12	ENSG00000135111	TBX3
0	3.42292	0.876	0.162	0	12	ENSG00000164294	GPX8
0	2.16645	0.952	0.239	0	12	ENSG00000142089	IFITM3
0	0.436236	0.917	0.21	0	12	ENSG00000116729	WLS
0	3.16691	0.859	0.156	0	12	ENSG00000158270	COLEC12
0	3.01685	0.963	0.266	0	12	ENSG00000141756	FKBP10
0	4.22296	0.995	0.301	0	12	ENSG00000117122	MFAP2
0	4.98515	0.755	0.063	0	12	ENSG00000109861	CTSC
0	4.63488	0.751	0.066	0	12	ENSG00000198467	TPM2
0	4.23627	0.778	0.096	0	12	ENSG00000134013	LOXL2
0	2.69222	0.917	0.237	0	12	ENSG00000102024	PLS3
0	4.45851	0.745	0.066	0	12	ENSG00000198121	LPAR1
0	4.44715	0.739	0.062	0	12	ENSG00000128606	LRRC17
0	6.01608	0.698	0.023	0	12	ENSG00000171992	SYNPO
0	5.18131	0.74	0.071	0	12	ENSG00000186340	THBS2
0	2.96804	0.985	0.317	0	12	ENSG00000163430	FSTL1
0	4.34237	0.733	0.068	0	12	ENSG00000154864	PIEZO2
0	3.9465	0.78	0.116	0	12	ENSG00000172986	GXYLT2
0	3.85095	0.78	0.117	0	12	ENSG00000125844	RRBP1
0	3.01307	0.997	0.335	0	12	ENSG00000113140	SPARC
0	2.93472	0.835	0.173	0	12	ENSG00000130203	APOE
0	3.9983	0.737	0.078	0	12	ENSG00000162576	MXRA8
0	6.25528	0.676	0.019	0	12	ENSG00000116774	OLFML3
0	4.23094	0.988	0.333	0	12	ENSG00000087245	MMP2
0	4.69293	0.721	0.068	0	12	ENSG00000140092	FBLN5
0	3.90544	0.87	0.22	0	12	ENSG00000102265	TIMP1
0	2.69259	0.966	0.317	0	12	ENSG00000132386	SERPINF1
0	6.53937	0.693	0.048	0	12	ENSG00000079257	LXN
0	3.09525	0.798	0.154	0	12	ENSG00000250722	SELENOP
0	3.41359	0.769	0.125	0	12	DEPRECATED-ENSG00000134250
0	2.42443	0.89	0.248	0	12	ENSG00000143545	RAB13
0	4.54806	0.754	0.114	0	12	ENSG00000107562	CXCL12
0	6.88695	0.649	0.01	0	12	ENSG00000162692	VCAM1
0	3.91806	0.703	0.065	0	12	ENSG00000113721	PDGFRB
0	3.90148	0.71	0.074	0	12	ENSG00000173068	BNC2
0	5.53311	0.66	0.024	0	12	ENSG00000129009	ISLR
0	4.05622	0.714	0.078	0	12	ENSG00000101825	MXRA5
0	2.98425	0.82	0.184	0	12	ENSG00000166147	FBN1
0	9.35786	0.636	0.003	0	12	ENSG00000109193	SULT1E1
0	2.46974	0.872	0.244	0	12	ENSG00000109113	RAB34
0	4.86492	0.705	0.077	0	12	ENSG00000124212	PTGIS
0	3.23045	0.729	0.103	0	12	ENSG00000162599	NFIA
0	3.42593	0.762	0.136	0	12	ENSG00000086062	B4GALT1
0	5.74678	0.661	0.036	0	12	ENSG00000159403	C1R
0	3.38422	0.733	0.109	0	12	ENSG00000166250	CLMP
0	2.88677	0.776	0.154	0	12	ENSG00000100968	NFATC4
0	3.09366	0.934	0.314	0	12	ENSG00000185070	FLRT2
0	5.64459	0.639	0.019	0	12	ENSG00000116132	PRRX1
0	3.34714	0.959	0.34	0	12	ENSG00000077942	FBLN1
0	2.85023	0.788	0.17	0	12	ENSG00000286219	NOTCH2NLC
0	6.30647	0.629	0.012	0	12	ENSG00000024422	EHD2
0	2.88186	0.879	0.263	0	12	ENSG00000162407	PLPP3
0	5.12971	0.649	0.033	0	12	ENSG00000157613	CREB3L1
0	2.48216	0.884	0.272	0	12	ENSG00000168056	LTBP3
0	2.62956	0.799	0.191	0	12	ENSG00000148180	GSN
0	4.74537	0.666	0.058	0	12	ENSG00000182326	C1S
0	3.25353	0.895	0.288	0	12	ENSG00000160932	LY6E
0	3.22591	0.718	0.112	0	12	ENSG00000124942	AHNAK
0	2.8327	0.795	0.19	0	12	ENSG00000189067	LITAF
0	2.50536	0.889	0.285	0	12	ENSG00000091136	LAMB1
0	3.49058	0.744	0.14	0	12	ENSG00000187498	COL4A1
0	3.25408	0.691	0.095	0	12	ENSG00000172638	EFEMP2
0	2.72927	0.818	0.224	0	12	ENSG00000122884	P4HA1
0	2.80755	0.938	0.346	0	12	ENSG00000122786	CALD1
0	2.71314	0.958	0.366	0	12	ENSG00000119655	NPC2
0	4.62318	0.656	0.065	0	12	ENSG00000221869	CEBPD
0	4.76688	0.626	0.036	0	12	ENSG00000049540	ELN
0	2.44349	0.943	0.356	0	12	ENSG00000143320	CRABP2
0	5.59528	0.618	0.031	0	12	ENSG00000054598	FOXC1
0	2.67402	0.793	0.207	0	12	ENSG00000162878	PKDCC
0	2.16874	0.763	0.177	0	12	ENSG00000185650	ZFP36L1
0	3.30313	0.745	0.16	0	12	ENSG00000118495	PLAGL1
0	3.1688	0.777	0.192	0	12	ENSG00000101955	SRPX
0	2.94074	0.77	0.186	0	12	ENSG00000083444	PLOD1
0	4.04249	0.646	0.062	0	12	ENSG00000197256	KANK2
0	2.26059	0.849	0.265	0	12	ENSG00000135862	LAMC1
0	2.58444	0.788	0.209	0	12	ENSG00000149131	SERPING1
0	3.97656	0.632	0.053	0	12	ENSG00000111077	TNS2
0	2.63438	0.769	0.19	0	12	ENSG00000169515	CCDC8
0	2.64816	0.755	0.177	0	12	ENSG00000106624	AEBP1
0	2.65482	0.775	0.198	0	12	ENSG00000144857	BOC
0	4.32951	0.635	0.059	0	12	ENSG00000122870	BICC1
0	2.47666	0.844	0.272	0	12	ENSG00000183098	GPC6
0	2.87076	0.706	0.136	0	12	ENSG00000286019	NOTCH2NLB
0	3.37561	0.962	0.392	0	12	ENSG00000140937	CDH11
0	1.78177	0.776	0.207	0	12	ENSG00000137693	YAP1
0	2.56258	0.697	0.128	0	12	ENSG00000144824	PHLDB2
0	4.59995	0.642	0.074	0	12	ENSG00000115641	FHL2
0	2.52176	0.819	0.251	0	12	ENSG00000135535	CD164
0	6.98201	0.575	0.01	0	12	ENSG00000151617	EDNRA
0	2.59966	0.741	0.177	0	12	ENSG00000185483	ROR1
0	2.41383	0.779	0.215	0	12	ENSG00000075420	FNDC3B
0	4.74646	0.605	0.042	0	12	ENSG00000164741	DLC1
0	2.47373	0.782	0.221	0	12	ENSG00000169604	ANTXR1
0	2.72766	0.723	0.162	0	12	ENSG00000136732	GYPC
0	2.55992	0.872	0.314	0	12	ENSG00000148700	ADD3
0	2.41814	0.953	0.395	0	12	ENSG00000164111	ANXA5
0	7.64844	0.562	0.005	0	12	ENSG00000078098	FAP
0	2.29431	0.854	0.297	0	12	ENSG00000119408	NEK6
0	2.13231	0.722	0.166	0	12	ENSG00000185201	IFITM2
0	5.47757	0.601	0.046	0	12	ENSG00000148935	GAS2
0	2.8546	0.733	0.179	0	12	ENSG00000138829	FBN2
0	3.93183	0.629	0.075	0	12	ENSG00000139926	FRMD6
0	4.72723	0.602	0.049	0	12	ENSG00000146674	IGFBP3
0	2.01772	0.867	0.318	0	12	ENSG00000155366	RHOC
0	3.62712	0.611	0.063	0	12	ENSG00000142694	EVA1B
0	3.38937	0.659	0.111	0	12	ENSG00000168077	SCARA3
0	6.68619	0.56	0.012	0	12	ENSG00000139278	GLIPR1
0	3.4785	0.614	0.068	0	12	ENSG00000100234	TIMP3
0	2.42198	0.775	0.23	0	12	ENSG00000150961	SEC24D
0	2.39126	0.681	0.136	0	12	ENSG00000128591	FLNC
0	4.16491	0.99	0.445	0	12	ENSG00000038427	VCAN
0	2.06157	0.756	0.212	0	12	ENSG00000118971	CCND2
0	2.04923	0.725	0.183	0	12	ENSG00000074181	NOTCH3
0	1.85151	0.768	0.227	0	12	ENSG00000106571	GLI3
0	2.46364	0.753	0.212	0	12	ENSG00000197702	PARVA
0	2.76087	0.68	0.14	0	12	ENSG00000145685	LHFPL2
0	6.42914	0.557	0.017	0	12	ENSG00000111799	COL12A1
0	4.65019	0.587	0.048	0	12	ENSG00000165757	JCAD
0	2.68831	0.844	0.306	0	12	ENSG00000115461	IGFBP5
0	2.61435	0.855	0.317	0	12	ENSG00000072110	ACTN1
0	2.65076	0.676	0.139	0	12	ENSG00000180340	FZD2
0	1.23436	0.729	0.193	0	12	ENSG00000152661	GJA1
0	2.39131	0.704	0.168	0	12	ENSG00000144579	CTDSP1
0	2.84266	0.69	0.156	0	12	ENSG00000183386	FHL3
0	2.54157	0.684	0.152	0	12	ENSG00000172380	GNG12
0	5.13459	0.556	0.026	0	12	ENSG00000171408	PDE7B
0	4.65958	0.562	0.032	0	12	ENSG00000177469	CAVIN1
0	2.23502	0.916	0.387	0	12	ENSG00000170275	CRTAP
0	4.34648	0.579	0.051	0	12	ENSG00000136859	ANGPTL2
0	5.1801	0.551	0.026	0	12	ENSG00000003436	TFPI
0	2.15499	0.921	0.396	0	12	ENSG00000197043	ANXA6
0	4.22745	0.557	0.032	0	12	ENSG00000078596	ITM2A
0	2.29857	0.644	0.123	0	12	ENSG00000138449	SLC40A1
0	3.71187	0.585	0.065	0	12	ENSG00000161638	ITGA5
0	2.30885	0.793	0.273	0	12	ENSG00000134871	COL4A2
0	2.69867	0.67	0.151	0	12	ENSG00000198832	SELENOM
0	3.93239	0.574	0.056	0	12	ENSG00000163513	TGFBR2
0	2.39759	0.797	0.28	0	12	ENSG00000120738	EGR1
0	5.9442	0.54	0.024	0	12	ENSG00000115594	IL1R1
0	3.2991	0.606	0.092	0	12	ENSG00000134250	NOTCH2
0	2.74778	0.675	0.161	0	12	ENSG00000050405	LIMA1
0	2.22875	0.713	0.199	0	12	ENSG00000002586	CD99
0	1.56658	0.704	0.19	0	12	ENSG00000188153	COL4A5
0	2.66601	0.654	0.141	0	12	ENSG00000111817	DSE
0	2.32882	0.724	0.211	0	12	ENSG00000107957	SH3PXD2A
0	3.79133	0.566	0.053	0	12	ENSG00000120820	GLT8D2
0	2.74266	0.64	0.129	0	12	ENSG00000186635	ARAP1
0	1.95339	0.703	0.195	0	12	ENSG00000166949	SMAD3
0	1.43145	0.746	0.238	0	12	ENSG00000074219	TEAD2
0	2.67414	0.662	0.155	0	12	ENSG00000049323	LTBP1
0	5.03086	0.535	0.028	0	12	ENSG00000100196	KDELR3
0	2.41799	0.654	0.148	0	12	ENSG00000137831	UACA
0	2.4024	0.7	0.195	0	12	ENSG00000090006	LTBP4
0	2.3885	0.781	0.277	0	12	ENSG00000164056	SPRY1
0	2.29595	0.739	0.235	0	12	ENSG00000185551	NR2F2
0	2.90157	0.803	0.301	0	12	ENSG00000105894	PTN
0	3.26107	0.602	0.1	0	12	ENSG00000139263	LRIG3
0	1.76116	0.853	0.352	0	12	ENSG00000183853	KIRREL1
0	3.64286	0.734	0.235	0	12	ENSG00000135919	SERPINE2
0	5.16402	0.523	0.024	0	12	ENSG00000146374	RSPO3
0	2.11944	0.673	0.176	0	12	ENSG00000150760	DOCK1
0	1.74559	0.743	0.246	0	12	ENSG00000128602	SMO
0	1.65864	0.886	0.389	0	12	ENSG00000077782	FGFR1
0	2.62902	0.641	0.145	0	12	ENSG00000154734	ADAMTS1
0	2.74262	0.779	0.284	0	12	ENSG00000121005	CRISPLD1
0	6.2789	0.504	0.009	0	12	ENSG00000126778	SIX1
0	1.97154	0.944	0.45	0	12	ENSG00000064666	CNN2
0	5.10995	0.547	0.054	0	12	ENSG00000091986	CCDC80
0	9.95144	0.496	0.003	0	12	ENSG00000106809	OGN
0	1.61861	0.75	0.257	0	12	ENSG00000060138	YBX3
0	2.37726	0.661	0.169	0	12	ENSG00000117385	P3H1
0	2.73887	0.608	0.116	0	12	ENSG00000118292	C1orf54
0	1.73753	0.686	0.195	0	12	ENSG00000172037	LAMB2
0	2.5876	0.687	0.196	0	12	ENSG00000088756	ARHGAP28
0	2.45817	0.628	0.137	0	12	ENSG00000113580	NR3C1
0	5.11267	0.526	0.035	0	12	ENSG00000104368	PLAT
0	6.9244	0.498	0.008	0	12	ENSG00000104213	PDGFRL
0	2.76307	0.609	0.12	0	12	ENSG00000155254	MARVELD1
0	9.61456	0.49	0.001	0	12	ENSG00000183160	TMEM119
0	3.17272	0.565	0.076	0	12	ENSG00000124067	SLC12A4
0	5.46141	0.506	0.019	0	12	ENSG00000070193	FGF10
0	3.18175	0.581	0.095	0	12	ENSG00000152952	PLOD2
0	2.80246	0.649	0.167	0	12	ENSG00000072682	P4HA2
0	1.56726	0.812	0.332	0	12	ENSG00000106211	HSPB1
0	1.80487	0.789	0.309	0	12	ENSG00000140931	CMTM3
0	2.19156	0.641	0.161	0	12	ENSG00000155363	MOV10
0	2.86734	0.604	0.125	0	12	ENSG00000167994	RAB3IL1
0	2.76317	0.588	0.109	0	12	ENSG00000172572	PDE3A
0	2.77777	0.635	0.157	0	12	ENSG00000184347	SLIT3
0	2.52325	0.624	0.147	0	12	ENSG00000178695	KCTD12
0	3.16525	0.572	0.096	0	12	ENSG00000082781	ITGB5
0	8.40551	0.485	0.009	0	12	ENSG00000112936	C7
0	5.46716	0.495	0.019	0	12	ENSG00000122641	INHBA
0	2.38031	0.948	0.473	0	12	ENSG00000128595	CALU
0	5.44791	0.49	0.015	0	12	ENSG00000089327	FXYD5
0	2.19752	0.719	0.245	0	12	DEPRECATED-ENSG00000122642
0	2.13619	0.689	0.216	0	12	ENSG00000105281	SLC1A5
0	1.9104	0.765	0.293	0	12	ENSG00000138448	ITGAV
0	1.67927	0.867	0.395	0	12	ENSG00000160691	SHC1
0	2.35252	0.904	0.434	0	12	ENSG00000239264	TXNDC5
0	1.71789	0.861	0.391	0	12	ENSG00000113732	ATP6V0E1
0	1.44734	0.713	0.243	0	12	ENSG00000157110	RBPMS
0	3.89557	0.525	0.056	0	12	ENSG00000119699	TGFB3
0	1.93498	0.832	0.363	0	12	ENSG00000198856	OSTC
0	5.10533	0.501	0.032	0	12	ENSG00000113083	LOX
0	0.952355	0.709	0.243	0	12	ENSG00000117318	ID3
0	3.80409	0.511	0.047	0	12	ENSG00000168140	VASN
0	2.33187	0.652	0.188	0	12	ENSG00000267534	S1PR2
0	1.99062	0.948	0.485	0	12	ENSG00000196924	FLNA
0	3.22561	0.55	0.088	0	12	ENSG00000114251	WNT5A
0	2.47526	0.598	0.136	0	12	ENSG00000167123	CERCAM
0	2.878	0.559	0.098	0	12	ENSG00000151388	ADAMTS12
0	3.27393	0.525	0.064	0	12	ENSG00000137573	SULF1
0	6.06759	0.474	0.013	0	12	ENSG00000132854	KANK4
0	3.24335	0.519	0.059	0	12	ENSG00000126785	RHOJ
0	2.58373	0.81	0.351	0	12	ENSG00000158747	NBL1
0	1.95396	0.904	0.446	0	12	ENSG00000130508	PXDN
0	3.62158	0.506	0.048	0	12	ENSG00000079308	TNS1
0	1.95092	0.764	0.307	0	12	ENSG00000196628	TCF4
0	8.10633	0.457	0.002	0	12	ENSG00000000971	CFH
0	3.02806	0.552	0.098	0	12	ENSG00000145431	PDGFC
0	3.5843	0.507	0.053	0	12	ENSG00000100092	SH3BP1
0	3.60206	0.588	0.135	0	12	ENSG00000149591	TAGLN
0	3.8971	0.511	0.062	0	12	ENSG00000159216	RUNX1
0	3.05908	0.555	0.107	0	12	ENSG00000142871	CCN1
0	1.84796	0.677	0.229	0	12	ENSG00000122359	ANXA11
0	1.39282	0.864	0.416	0	12	ENSG00000153250	RBMS1
0	2.19745	0.632	0.185	0	12	ENSG00000138061	CYP1B1
0	1.92705	0.764	0.319	0	12	ENSG00000136240	KDELR2
0	2.85046	0.537	0.094	0	12	ENSG00000178202	POGLUT3
0	3.38499	0.594	0.151	0	12	ENSG00000173848	NET1
0	1.74392	0.795	0.353	0	12	ENSG00000116044	NFE2L2
0	2.29289	0.581	0.14	0	12	ENSG00000149948	HMGA2
0	1.56966	0.827	0.386	0	12	ENSG00000128791	TWSG1
0	1.73681	0.721	0.28	0	12	ENSG00000090776	EFNB1
0	2.64236	0.547	0.107	0	12	ENSG00000106080	FKBP14
0	2.51937	0.562	0.124	0	12	ENSG00000141905	NFIC
0	6.03499	0.463	0.025	0	12	ENSG00000135744	AGT
0	1.73434	0.743	0.305	0	12	ENSG00000196923	PDLIM7
0	1.79952	0.748	0.31	0	12	ENSG00000112655	PTK7
0	1.34232	0.78	0.342	0	12	ENSG00000100979	PLTP
0	3.45403	0.479	0.042	0	12	ENSG00000019549	SNAI2
0	9.38084	0.438	0.001	0	12	ENSG00000149380	P4HA3
0	2.3302	0.601	0.164	0	12	ENSG00000118508	RAB32
0	3.50936	0.508	0.072	0	12	ENSG00000140682	TGFB1I1
0	1.88622	0.577	0.141	0	12	ENSG00000006283	CACNA1G
0	2.97134	0.52	0.085	0	12	ENSG00000182240	BACE2
0	2.13455	0.598	0.164	0	12	ENSG00000169105	CHST14
0	5.10575	0.451	0.018	0	12	ENSG00000114698	PLSCR4
0	3.63481	0.508	0.075	0	12	ENSG00000118523	CCN2
0	1.59313	0.566	0.133	0	12	ENSG00000184232	OAF
0	2.68531	0.564	0.132	0	12	ENSG00000115935	WIPF1
0	1.8947	0.63	0.2	0	12	ENSG00000176142	TMEM39A
0	2.21254	0.613	0.184	0	12	ENSG00000079739	PGM1
0	2.46159	0.554	0.126	0	12	ENSG00000143344	RGL1
0	2.73019	0.516	0.088	0	12	ENSG00000167601	AXL
0	2.21977	0.857	0.429	0	12	ENSG00000104332	SFRP1
0	3.775	0.471	0.043	0	12	ENSG00000262655	SPON1
0	4.11116	0.486	0.058	0	12	ENSG00000137801	THBS1
0	1.67964	0.829	0.401	0	12	ENSG00000151135	TMEM263
0	1.8226	0.624	0.199	0	12	ENSG00000102158	MAGT1
0	1.74627	0.616	0.192	0	12	ENSG00000115825	PRKD3
0	1.65574	0.673	0.25	0	12	ENSG00000196141	SPATS2L
0	1.80144	0.717	0.296	0	12	ENSG00000092621	PHGDH
0	2.75957	0.525	0.106	0	12	ENSG00000163638	ADAMTS9
[truncated: 2,787 more rows]

## Sheet: 13
p_val	avg_log2FC	pct.1	pct.2	p_val_adj	cluster	gene	hgnc_symbol
[truncated: 1,496 more rows]

[truncated: 16 more sheets: 14, 15, 16, 17, 18, 19, 2, 20, 21, 3, 4, 5, 6, 7, 8, 9]
